# Supplementary material for: Weighted p-norm distance t kernel SVM classification algorithm based on improved polarization
Source: Sci Rep. 2022 Apr 13;12:6197. doi: 10.1038/s41598-022-09766-w (PMC9008017; doi:10.1038/s41598-022-09766-w)
Supplement: Supplementary file 1 — Supplementary Information 1. [file 41598_2022_9766_MOESM1_ESM.zip]

Archive with 38 entries (28 files):
- Code/
- Code/breast/
- Code/breast/kernel weights and kernel parameter optimization ba.R
- Code/breast/kernel weights and kernel parameter optimization based on breast.R
- Code/coloncancer/
- Code/coloncancer/kernel weights and kernel parameter optimization based on coloncancer.R
- Code/dermatology/
- Code/dermatology/kernel weights and kernel parameter optimization based on dematerology.R
- Code/dermatology/t-kernel and gauss gamma0.01 kerenl based on dematerology.R
- Code/paper plot/
- Code/paper plot/accuracy comparison English figure.R
- Code/paper plot/accuracy comparison.R
- Code/paper plot/p-norm acc result.tiff
- Code/paper plot/p-norm kappa result.tiff
- Code/paper plot/p-norm recall result.tiff
- Code/paper plot/p-norm t kernel result.xlsx
- Code/paper plot/ptkernel.tiff
- Code/pima/
- Code/pima/kernel weights and kernel parameter optimization based on pima.R
- Code/postcode/
- Code/postcode/kernel weights and kernel parameter optimization based on postcode.R
- Code/postcode/p-norm and linear kernel based on postcode.R
- Code/postcode/p-norm and linear kernel based on postcode.txt
- Code/sonar/
- Code/sonar/p-norm and gauss kernel based on sonar.R
- Code/sonar/p-norm and linear kernel based on sonar.R
- Code/sonar/weight p-norm kernel based on sonar.R
- Code/statistical  comparison test/
- Code/statistical  comparison test/.RData
- Code/statistical  comparison test/.Rhistory
- Code/statistical  comparison test/static comparison test based on breast.R
- Code/statistical  comparison test/static comparison test based on dermatology.R
- Code/statistical  comparison test/static comparison test based on kidney.R
- Code/statistical  comparison test/static comparison test based on pima.R
- Code/statistical  comparison test/static comparison test based on postcode.R
- Code/statistical  comparison test/static comparison test based on sonar.R
- Code/wdbc/
- Code/wdbc/kernel weights and kernel parameter optimization based on wdbc.R
