# Supplementary material for: Weighted p-norm distance t kernel SVM classification algorithm based on improved polarization
Source: Sci Rep. 2022 Apr 13;12:6197. doi: 10.1038/s41598-022-09766-w (PMC9008017; doi:10.1038/s41598-022-09766-w)
Supplement: Supplementary file 1 — Supplementary Information 1. [file 41598_2022_9766_MOESM1_ESM.zip › Code/dermatology/t-kernel and gauss gamma0.01 kerenl based on dematerology.R]

library(kernlab)#customer kernel svm
library(nloptr)#nonlinear optimization
library(dplyr)
library(splitstackshape)
set.seed(1)
derm=read.csv("D://Rdata2//derm.csv")
D<-derm[,-35]

class=as.factor(derm$V35)
derm1=data.frame(D,class)
#stratified sampling
#set.seed(123)
p0=1;p1=3;p2=2
derm_stratified_0.7=stratified(derm1,group=c("class"),
                               size=0.7,replace=F,bothSets=T)
derm_train=derm_stratified_0.7$SAMP1
derm_test=derm_stratified_0.7$SAMP2

#kernel parameters optimazation
generate_labelmatrix=function(y){
  Y=numeric();k=0#y is colnum vector
  for(i in 1:nrow(y)){
    for(j in 1:nrow(y)){
      k=k+1
      if(y[i]==y[j])
        Y[k]=1
      else Y[k]=-1
    }
  }
  labelmatrix=matrix(Y,nrow=nrow(y))
  return(labelmatrix)
}
yy=as.numeric(derm_train$class)
yy=matrix(yy,ncol=1)
derm.YY=generate_labelmatrix(yy)

#definiting the affinity matrix
affinity_mat=function(distmat,ymat){
  A=numeric();k=0
  for(i in 1:nrow(ymat)){
    for(j in 1:ncol(ymat)){
      k=k+1
      if(ymat[i,j]==1){
        A[k]=1/(1+distmat[i,j]^2) 
      } else{
        A[k]=1
      }
    }
  }
  affinity_matrix=matrix(A,nrow=nrow(ymat),ncol=ncol(ymat),byrow=T)
  return(affinity_matrix)
}
Dist=dist(derm_train[,-35],"minkowski",p=p0,upper=T,diag=T)
Dist=as.matrix(Dist)
A=affinity_mat(distmat=Dist,ymat=derm.YY)
D1=dist(derm_train[,-35],"minkowski",p=p1,upper=T,diag=T)
D1=as.matrix(D1)
D2=dist(derm_train[,-35],"minkowski",p=p2,upper=T,diag=T)
D2=as.matrix(D2)
K1=(1/(1+D1));K2=(1/(1+D2))
#bulid objective function
ff<-function(w){
  w1=w[1];w2=w[2];v1=w[3];gamma=w[4]
  f=-sum(A*derm.YY*(w1*K1^v1+w2*exp(-gamma*D2^2)))
  dk1=sum(A*derm.YY*K1^v1)
  dk2=sum(A*derm.YY*exp(-gamma*D2^2))
  dk3=w1*sum(A*derm.YY*K1^v1*log(K1))
  dk4=w2*sum(A*derm.YY*exp(-gamma*D2^2)*(-D2^2))
  grad=c(dk1,dk2,dk3,dk4)
  return(list("objective"=f, "gradient"=grad))
}                                                                                                                                                                                                                                                                                                                       
eval_g_eq <- function(w){
  constr <-c(w[1]+w[2]-1)
  grad=c(1,1,1,1)
  return(list("constraints"=constr,
              "jacobian"=grad))
}

local_opts <- list( "algorithm" = "NLOPT_LD_MMA",
                    "xtol_rel"  = 1.0e-7 )
opts <- list( "algorithm" = "NLOPT_LD_AUGLAG",
              "xtol_rel"  = 1.0e-7,
              "maxeval"   = 10000,
              "local_opts" = local_opts )


timex0=20
a1=runif(timex0,min=0,max=1)
a2=1-a1
a3=runif(timex0,min=0,max=1)
a4=runif(timex0,min=0,max=1)
optim_result=NULL
for(ii in 1:timex0){
  result=nloptr(x0=c(a1[ii],a2[ii],a3[ii],a4[ii]),eval_f=ff,
                lb=c(0,0,0,0),ub=c(1,1,10,10),
                eval_g_eq=eval_g_eq,opts = opts)
  obj_fun=result$objective
  a=c(result$solution,obj_fun)
  optim_result=rbind(optim_result,a)
}
colnames(optim_result)=c("w1","w2","v1","gamma","objfunvalue")
optim_result=as.data.frame(optim_result)
optires_arrange=dplyr::arrange(optim_result,objfunvalue)

#comparison experiment based different kernel
#custom definiting kernl function
tkernel=function(x,y,w1=0.23,w2=0.77,p=1.5){
  dist=(sum(abs(x-y)^p))^(1/p)
  v1=0.9437;v2=0.69;gamma=0.01; dist1=(sum(abs(x-y)^2))^(1/2)
  f1=(1/(1+dist))^v1;f2=exp(-gamma*(dist1^2))
  wf=w1*f1+w2*f2
  return(wf)
}
class(tkernel)="kernel"
#k fold cross-validation
#setseed=12 123 1234 12345 123456
setseed=12
CV<-function(data=w,Z,seed=setseed){
  set.seed(seed)
  n=nrow(data);N=1:n
  mm=sample(rep(1:Z,ceiling(n/Z))[N])
  K=list()
  for(i in 1:Z) K[[i]]=N[mm==i]
  return(K)
}
k=5
mm=CV(derm1,k)
options(digits=4)
#svm based p-norm t kernel evaluation
derm.acc<-NULL;derm.recall=NULL;derm.kappa=NULL
for (i in 1:k){
  svm_tkernel<-ksvm(class~.,data=derm1[-mm[[i]],],
                    kernel=tkernel)
  pred.svm<-predict(svm_tkernel,newdata=derm1[mm[[i]],])
  aa<-table(derm1[mm[[i]],]$class,pred.svm)
  acc<-(sum(diag(aa)))/sum(aa)
  recall<-(aa[1,1])/sum(aa[1,])
  pe=sum(colSums(aa)*rowSums(aa))/sum(aa)^2
  kappa=(acc-pe)/(1-pe)
  derm.acc<-c(derm.acc,acc)
  derm.recall<-c(derm.acc,recall)
  derm.kappa<-c(derm.kappa,kappa)
}
(derm_meanacc_tkernel<-mean(derm.acc))
(derm_meanrecall_tkernel<-mean(derm.recall))
(derm_meankappa_tkernel<-mean(derm.kappa))
tkern=c(derm_meanacc_tkernel,derm_meanrecall_tkernel,
        derm_meankappa_tkernel)
#svm based rbfkernel evaluation
derm.acc<-NULL;derm.recall=NULL;derm.kappa=NULL
for (i in 1:k){
  svm_tkernel<-ksvm(class~.,data=derm1[-mm[[i]],],
                    kernel="rbfdot",kpar=list(sigma=0.05))
  pred.svm<-predict(svm_tkernel,newdata=derm1[mm[[i]],])
  aa<-table(derm1[mm[[i]],]$class,pred.svm)
  acc<-(sum(diag(aa)))/sum(aa)
  recall<-(aa[1,1])/sum(aa[1,])
  pe=sum(colSums(aa)*rowSums(aa))/sum(aa)^2
  kappa=(acc-pe)/(1-pe)
  derm.acc<-c(derm.acc,acc)
  derm.recall<-c(derm.acc,recall)
  derm.kappa<-c(derm.kappa,kappa)
}
(derm_meanacc_rbf<-mean(derm.acc))
(derm_meanrecall_rbf<-mean(derm.recall))
(derm_meankappa_rbf<-mean(derm.kappa))
rbf=c(derm_meanacc_rbf,derm_meanrecall_rbf,
      derm_meankappa_rbf)
#svm based ploykernel evaluation
derm.acc<-NULL;derm.recall=NULL;derm.kappa=NULL
for (i in 1:k){
  svm_poly<-ksvm(class~.,data=derm1[-mm[[i]],],
                 kernel="polydot",
                 kpar=list(degree=3))
  pred.svm<-predict(svm_poly,newdata=derm1[mm[[i]],])
  aa<-table(derm1[mm[[i]],]$class,pred.svm)
  acc<-(sum(diag(aa)))/sum(aa)
  recall<-(aa[1,1])/sum(aa[1,])
  pe=sum(colSums(aa)*rowSums(aa))/sum(aa)^2
  kappa=(acc-pe)/(1-pe)
  derm.acc<-c(derm.acc,acc)
  derm.recall<-c(derm.acc,recall)
  derm.kappa<-c(derm.kappa,kappa)
}
(derm_meanacc_poly<-mean(derm.acc))
(derm_meanrecall_poly<-mean(derm.recall))
(derm_meankappa_poly<-mean(derm.kappa))
poly=c(derm_meanacc_poly,derm_meanrecall_poly,
       derm_meankappa_poly)
#svm based sigmoidkernel evaluation
derm.acc<-NULL;derm.recall=NULL;derm.kappa=NULL
for (i in 1:k){
  svm_sigmoid<-ksvm(class~.,data=derm1[-mm[[i]],],
                    kernel="tanhdot",
                    kpar=list(scale=0.1,offset=-2))
  pred.svm<-predict(svm_sigmoid,newdata=derm1[mm[[i]],])
  aa<-table(derm1[mm[[i]],]$class,pred.svm)
  acc<-(sum(diag(aa)))/sum(aa)
  recall<-(aa[1,1])/sum(aa[1,])
  pe=sum(colSums(aa)*rowSums(aa))/sum(aa)^2
  kappa=(acc-pe)/(1-pe)
  derm.acc<-c(derm.acc,acc)
  derm.recall<-c(derm.acc,recall)
  derm.kappa<-c(derm.kappa,kappa)
}
(derm_meanacc_sigmoid<-mean(derm.acc))
(derm_meanrecall_sigmoid<-mean(derm.recall))
(derm_meankappa_sigmoid<-mean(derm.kappa))
sigmoid=c(derm_meanacc_sigmoid,derm_meanrecall_sigmoid,
          derm_meankappa_sigmoid)
#svm based Laplacian kernel evaluation
derm.acc<-NULL;derm.recall=NULL;derm.kappa=NULL
for (i in 1:k){
  svm_lap<-ksvm(class~.,data=derm1[-mm[[i]],],
                kernel="laplacedot",
                kpar=list(sigma=0.1))
  pred.svm<-predict(svm_lap,newdata=derm1[mm[[i]],])
  aa<-table(derm1[mm[[i]],]$class,pred.svm)
  acc<-(sum(diag(aa)))/sum(aa)
  recall<-(aa[1,1])/sum(aa[1,])
  pe=sum(colSums(aa)*rowSums(aa))/sum(aa)^2
  kappa=(acc-pe)/(1-pe)
  derm.acc<-c(derm.acc,acc)
  derm.recall<-c(derm.acc,recall)
  derm.kappa<-c(derm.kappa,kappa)
}
(derm_meanacc_lap<-mean(derm.acc))
(derm_meanrecall_lap<-mean(derm.recall))
(derm_meankappa_lap<-mean(derm.kappa))
lap=c(derm_meanacc_lap,derm_meanrecall_lap,
      derm_meankappa_lap)
#svm based Linear kernel evaluation
derm.acc<-NULL;derm.recall=NULL;derm.kappa=NULL
for (i in 1:k){
  svm_linear<-ksvm(class~.,data=derm1[-mm[[i]],],
                   kernel="vanilladot",
                   kpar=list())
  pred.svm<-predict(svm_linear,newdata=derm1[mm[[i]],])
  aa<-table(derm1[mm[[i]],]$class,pred.svm)
  acc<-(sum(diag(aa)))/sum(aa)
  recall<-(aa[1,1])/sum(aa[1,])
  pe=sum(colSums(aa)*rowSums(aa))/sum(aa)^2
  kappa=(acc-pe)/(1-pe)
  derm.acc<-c(derm.acc,acc)
  derm.recall<-c(derm.acc,recall)
  derm.kappa<-c(derm.kappa,kappa)
}
(derm_meanacc_linear<-mean(derm.acc))
(derm_meanrecall_linear<-mean(derm.recall))
(derm_meankappa_linear<-mean(derm.kappa))
linear=c(derm_meanacc_linear,derm_meanrecall_linear,
         derm_meankappa_linear)
result_derm=data.frame(poly,sigmoid,rbf,lap,linear,tkern)
rownames(result_derm)=c("accuracy","recall","kappa")
