# Supplementary material for: Weighted p-norm distance t kernel SVM classification algorithm based on improved polarization
Source: Sci Rep. 2022 Apr 13;12:6197. doi: 10.1038/s41598-022-09766-w (PMC9008017; doi:10.1038/s41598-022-09766-w)
Supplement: Supplementary file 1 — Supplementary Information 1. [file 41598_2022_9766_MOESM1_ESM.zip › Code/paper plot/accuracy comparison.R]

library(ggplot2)
library(readxl)
result=read_xlsx("D://Rdata//p-norm t kernel result.xlsx")
result=as.data.frame(result)
result$data=as.factor(result$data)
a=expression(paste(italic(p),"-·¶Êý¾àÀë"))
ggplot(data=result, aes(x=pnorm,y=accuracy,shape=data,
                        col=data))+
  geom_line(size=0.4)+
  geom_point(size=1.2)+
  labs(x=a, y="¾«¶È",col="Êý¾Ý¼¯",shape="Êý¾Ý¼¯")+
  theme(panel.background=element_rect(fill="white",
                                      colour="black"))
ggsave("D://p-norm acc result.tiff", width=6,height=3)

ggplot(data=result, aes(x=pnorm,y=recall,shape=data,
                        col=data))+
  geom_line(size=0.4)+
  geom_point(size=1.2)+
  labs(x=a, y="²éÈ«ÂÊ",col="Êý¾Ý¼¯",shape="Êý¾Ý¼¯")+
  theme(panel.background=element_rect(fill="white",
                                      colour="black"))
ggsave("D://p-norm recall result.tiff", width=6,height=3)

ggplot(data=result,aes(x=pnorm,y=kappa,shape=data,
                        col=data))+
  geom_line(size=0.4)+
  geom_point(size=1.2)+
  labs(x=a, y="KappaÏµÊý",col="Êý¾Ý¼¯",
       shape="Êý¾Ý¼¯")+
  theme(panel.background=element_rect(fill="white",
                                      colour="black"))
ggsave("D://p-norm recall kappa result.tiff", width=6,height=3)
