# Supplementary material for: Weighted p-norm distance t kernel SVM classification algorithm based on improved polarization
Source: Sci Rep. 2022 Apr 13;12:6197. doi: 10.1038/s41598-022-09766-w (PMC9008017; doi:10.1038/s41598-022-09766-w)
Supplement: Supplementary file 1 — Supplementary Information 1. [file 41598_2022_9766_MOESM1_ESM.zip › Code/paper plot/p-norm t kernel result.xlsx]

## Sheet: Sheet1
data	p.norm	accuracy	recall	kappa
kidney	1	0.9675	0.972917	0.930415
kidney	1.5	0.9975	0.997917	0.994505
kidney	2	0.9975	0.997917	0.994505
kidney	2.5	0.9975	0.997917	0.994505
kidney	3	0.9975	0.997917	0.994505
kidney	3.5	0.9975	0.997917	0.994505
kidney	4	0.9975	0.997917	0.994505
kidney	4.5	0.9975	0.997917	0.994505
kidney	5	0.9975	0.997917	0.994505
kidney	5.5	0.9975	0.997917	0.994505
kidney	6	0.9975	0.997917	0.994505
kidney	6.5	0.9975	0.997917	0.994505
kidney	7	0.9975	0.997917	0.994505
kidney	7.5	0.9975	0.997917	0.994505
kidney	8	0.9975	0.997917	0.994505
kidney	8.5	0.9975	0.997917	0.994505
kidney	9	0.9975	0.997917	0.994505
kidney	9.5	0.9975	0.997917	0.994505
kidney	10	0.9975	0.997917	0.994505
kidney	10.5	0.9975	0.997917	0.994505
kidney	11	0.9975	0.997917	0.994505
kidney	11.5	0.9975	0.997917	0.994505
kidney	12	0.9975	0.997917	0.994505
kidney	12.5	0.9975	0.997917	0.994505
kidney	13	0.9975	0.997917	0.994505
kidney	13.5	0.9975	0.997917	0.994505
kidney	14	0.9975	0.997917	0.994505
kidney	14.5	0.995	0.995833	0.988819
kidney	15	0.995	0.995833	0.988819
kidney	15.5	0.995	0.995833	0.988819
kidney	16	0.995	0.995833	0.988819
kidney	16.5	0.995	0.995833	0.988819
kidney	17	0.995	0.995833	0.988819
kidney	17.5	0.995	0.995833	0.988819
kidney	18	0.995	0.995833	0.988819
kidney	18.5	0.995	0.995833	0.988819
kidney	19	0.995	0.995833	0.988819
kidney	19.5	0.995	0.995833	0.988819
kidney	20	0.995	0.995833	0.988819
kidney	20.5	0.995	0.995833	0.988819
kidney	21	0.9925	0.99375	0.98341
kidney	21.5	0.99	0.991667	0.977497
kidney	22	0.99	0.991667	0.977497
kidney	22.5	0.99	0.991667	0.977497
kidney	23	0.99	0.991667	0.977497
kidney	23.5	0.99	0.991667	0.977497
kidney	24	0.9875	0.989583	0.971917
kidney	24.5	0.9875	0.989583	0.971917
kidney	25	0.9875	0.989583	0.971917
kidney	25.5	0.9875	0.989583	0.971917
kidney	26	0.9875	0.989583	0.971917
kidney	26.5	0.9875	0.989583	0.971917
kidney	27	0.9875	0.989583	0.971917
kidney	27.5	0.9875	0.989583	0.971917
kidney	28	0.9875	0.989583	0.971917
kidney	28.5	0.9875	0.989583	0.971917
kidney	29	0.9875	0.989583	0.971917
kidney	29.5	0.9875	0.989583	0.971917
kidney	30	0.9875	0.989583	0.971917
kidney	30.5	0.9875	0.989583	0.971917
kidney	31	0.9875	0.989583	0.971917
kidney	31.5	0.9875	0.989583	0.971917
kidney	32	0.9875	0.989583	0.971917
kidney	32.5	0.9875	0.989583	0.971917
kidney	33	0.9875	0.989583	0.971917
kidney	33.5	0.9875	0.989583	0.971917
kidney	34	0.9875	0.989583	0.971917
kidney	34.5	0.9875	0.989583	0.971917
kidney	35	0.9875	0.989583	0.971917
kidney	35.5	0.9875	0.989583	0.971917
kidney	36	0.9875	0.989583	0.971917
kidney	36.5	0.9875	0.989583	0.971917
kidney	37	0.9875	0.989583	0.971917
kidney	37.5	0.9875	0.989583	0.971917
kidney	38	0.9875	0.989583	0.971917
kidney	38.5	0.9875	0.989583	0.971917
kidney	39	0.9875	0.989583	0.971917
kidney	39.5	0.9875	0.989583	0.971917
kidney	40	0.9875	0.989583	0.971917
kidney	40.5	0.9875	0.989583	0.971917
kidney	41	0.9875	0.989583	0.971917
kidney	41.5	0.9875	0.989583	0.971917
kidney	42	0.9875	0.989583	0.971917
kidney	42.5	0.9875	0.989583	0.971917
kidney	43	0.9875	0.989583	0.971917
kidney	43.5	0.9875	0.989583	0.971917
kidney	44	0.9875	0.989583	0.971917
kidney	44.5	0.9875	0.989583	0.971917
kidney	45	0.9875	0.989583	0.971917
kidney	45.5	0.9875	0.989583	0.971917
kidney	46	0.9875	0.989583	0.971917
kidney	46.5	0.9875	0.989583	0.971917
kidney	47	0.9875	0.989583	0.971917
kidney	47.5	0.9875	0.989583	0.971917
kidney	48	0.9875	0.989583	0.971917
kidney	48.5	0.9875	0.989583	0.971917
kidney	49	0.9875	0.989583	0.971917
kidney	49.5	0.9875	0.989583	0.971917
kidney	50	0.9875	0.989583	0.971917
derm	1	0.9975	0.997917	0.99455
derm	1.5	0.9975	0.997917	0.99455
derm	2	0.9975	0.997917	0.99455
derm	2.5	0.9975	0.997917	0.99455
derm	3	0.9975	0.997917	0.99455
derm	3.5	0.9975	0.997917	0.99455
derm	4	0.9975	0.997917	0.99455
derm	4.5	0.9975	0.997917	0.99455
derm	5	0.9975	0.997917	0.99455
derm	5.5	0.9975	0.997917	0.99455
derm	6	0.9975	0.997917	0.99455
derm	6.5	0.9975	0.997917	0.99455
derm	7	0.9975	0.997917	0.99455
derm	7.5	0.9975	0.997917	0.99455
derm	8	0.9975	0.997917	0.99455
derm	8.5	0.9975	0.997917	0.99455
derm	9	0.9975	0.997917	0.99455
derm	9.5	0.9975	0.997917	0.99455
derm	10	0.9975	0.997917	0.99455
derm	10.5	0.9975	0.997917	0.99455
derm	11	0.9975	0.997917	0.99455
derm	11.5	0.9975	0.997917	0.99455
derm	12	0.9975	0.997917	0.99455
derm	12.5	0.9975	0.997917	0.99455
derm	13	0.9975	0.997917	0.99455
derm	13.5	0.9975	0.997917	0.99455
derm	14	0.9975	0.997917	0.99455
derm	14.5	0.9975	0.997917	0.99455
derm	15	0.9975	0.997917	0.99455
derm	15.5	0.9975	0.997917	0.99455
derm	16	0.9975	0.997917	0.99455
derm	16.5	0.9975	0.997917	0.99455
derm	17	0.9975	0.997917	0.99455
derm	17.5	0.9975	0.997917	0.99455
derm	18	0.9975	0.997917	0.99455
derm	18.5	0.9975	0.997917	0.99455
derm	19	0.9975	0.997917	0.99455
derm	19.5	0.9975	0.997917	0.99455
derm	20	0.9975	0.997917	0.99455
derm	20.5	0.9975	0.997917	0.99455
derm	21	0.9975	0.997917	0.99455
derm	21.5	0.9975	0.997917	0.99455
derm	22	0.9975	0.997917	0.99455
derm	22.5	0.9975	0.997917	0.99455
derm	23	0.9975	0.997917	0.99455
derm	23.5	0.9975	0.997917	0.99455
derm	24	0.9975	0.997917	0.99455
derm	24.5	0.9975	0.997917	0.99455
derm	25	0.9975	0.997917	0.99455
derm	25.5	0.9975	0.997917	0.99455
derm	26	0.9975	0.997917	0.99455
derm	26.5	0.9975	0.997917	0.99455
derm	27	0.9975	0.997917	0.99455
derm	27.5	0.9975	0.997917	0.99455
derm	28	0.9975	0.997917	0.99455
derm	28.5	0.9975	0.997917	0.99455
derm	29	0.9975	0.997917	0.99455
derm	29.5	0.9975	0.997917	0.99455
derm	30	0.9975	0.997917	0.99455
derm	30.5	0.9975	0.997917	0.99455
derm	31	0.9975	0.997917	0.99455
derm	31.5	0.9975	0.997917	0.99455
derm	32	0.9975	0.997917	0.99455
derm	32.5	0.9975	0.997917	0.99455
derm	33	0.9975	0.997917	0.99455
derm	33.5	0.9975	0.997917	0.99455
derm	34	0.9975	0.997917	0.99455
derm	34.5	0.9975	0.997917	0.99455
derm	35	0.9975	0.997917	0.99455
derm	35.5	0.9975	0.997917	0.99455
derm	36	0.9975	0.997917	0.99455
derm	36.5	0.9975	0.997917	0.99455
derm	37	0.9975	0.997917	0.99455
derm	37.5	0.9975	0.997917	0.99455
derm	38	0.9975	0.997917	0.99455
derm	38.5	0.9975	0.997917	0.99455
derm	39	0.9975	0.997917	0.99455
derm	39.5	0.9975	0.997917	0.99455
derm	40	0.9975	0.997917	0.99455
derm	40.5	0.9975	0.997917	0.99455
derm	41	0.9975	0.997917	0.99455
derm	41.5	0.9975	0.997917	0.99455
derm	42	0.9975	0.997917	0.99455
derm	42.5	0.9975	0.997917	0.99455
derm	43	0.9975	0.997917	0.99455
derm	43.5	0.9975	0.997917	0.99455
derm	44	0.9975	0.997917	0.99455
derm	44.5	0.9975	0.997917	0.99455
derm	45	0.9975	0.997917	0.99455
derm	45.5	0.9975	0.997917	0.99455
derm	46	0.9975	0.997917	0.99455
derm	46.5	0.9975	0.997917	0.99455
derm	47	0.9975	0.997917	0.99455
derm	47.5	0.9975	0.997917	0.99455
derm	48	0.9975	0.997917	0.99455
derm	48.5	0.9975	0.997917	0.99455
derm	49	0.9975	0.997917	0.99455
derm	49.5	0.9975	0.997917	0.99455
derm	50	0.9975	0.997917	0.99455
sonar	1	0.826829	0.855691	0.644418
sonar	1.5	0.845761	0.863531	0.685643
sonar	2	0.845877	0.863628	0.686339
sonar	2.5	0.831475	0.851626	0.656235
sonar	3	0.811963	0.835366	0.616907
sonar	3.5	0.807085	0.831301	0.607425
sonar	4	0.797561	0.823364	0.587571
sonar	4.5	0.797677	0.823461	0.588841
sonar	5	0.797445	0.823268	0.588737
sonar	5.5	0.797677	0.823461	0.589986
sonar	6	0.783159	0.811363	0.559716
sonar	6.5	0.778397	0.807395	0.549758
sonar	7	0.768641	0.791328	0.530093
sonar	7.5	0.778513	0.799555	0.550973
sonar	8	0.768873	0.791521	0.531263
sonar	8.5	0.759233	0.783488	0.511333
sonar	9	0.75935	0.783585	0.511958
sonar	9.5	0.754472	0.771583	0.502255
sonar	10	0.754472	0.771583	0.502255
sonar	10.5	0.759233	0.775552	0.51245
sonar	11	0.754472	0.771583	0.502349
sonar	11.5	0.754472	0.771583	0.502349
sonar	12	0.759233	0.775552	0.51245
sonar	12.5	0.759233	0.775552	0.51245
sonar	13	0.754472	0.771583	0.502255
sonar	13.5	0.759233	0.775552	0.51164
sonar	14	0.759233	0.775552	0.51164
sonar	14.5	0.759233	0.775552	0.51164
sonar	15	0.759233	0.775552	0.51164
sonar	15.5	0.759233	0.775552	0.51164
sonar	16	0.764228	0.779714	0.52206
sonar	16.5	0.773868	0.787747	0.541311
sonar	17	0.773868	0.787747	0.541311
sonar	17.5	0.754355	0.771487	0.501702
sonar	18	0.754355	0.771487	0.501702
sonar	18.5	0.754355	0.771487	0.501702
sonar	19	0.754355	0.771487	0.501394
sonar	19.5	0.759233	0.775552	0.511332
sonar	20	0.759233	0.775552	0.51164
sonar	20.5	0.759233	0.775552	0.511332
sonar	21	0.764111	0.779617	0.521057
sonar	21.5	0.764111	0.779617	0.521057
sonar	22	0.754472	0.771583	0.502119
sonar	22.5	0.754472	0.771583	0.502119
sonar	23	0.764111	0.779617	0.522039
sonar	23.5	0.75935	0.775648	0.512829
sonar	24	0.764111	0.779617	0.522039
sonar	24.5	0.764111	0.779617	0.522039
sonar	25	0.764111	0.779617	0.522039
sonar	25.5	0.764111	0.779617	0.522039
sonar	26	0.764111	0.779617	0.522039
sonar	26.5	0.764111	0.779617	0.522039
sonar	27	0.764111	0.779617	0.522039
sonar	27.5	0.764111	0.779617	0.522324
sonar	28	0.764111	0.779617	0.522324
sonar	28.5	0.764111	0.779617	0.522324
sonar	29	0.764111	0.779617	0.522324
sonar	29.5	0.76899	0.783682	0.53231
sonar	30	0.759233	0.775552	0.512314
sonar	30.5	0.76899	0.783682	0.53231
sonar	31	0.759233	0.775552	0.512314
sonar	31.5	0.76899	0.783682	0.53231
sonar	32	0.764228	0.779714	0.522115
sonar	32.5	0.76899	0.783682	0.53231
sonar	33	0.764228	0.779714	0.522115
sonar	33.5	0.764228	0.779714	0.522115
sonar	34	0.764228	0.779714	0.522115
sonar	34.5	0.76899	0.783682	0.53231
sonar	35	0.76899	0.783682	0.53231
sonar	35.5	0.759466	0.775745	0.51273
sonar	36	0.764344	0.77981	0.522456
sonar	36.5	0.759466	0.775745	0.51273
sonar	37	0.759466	0.775745	0.51273
sonar	37.5	0.764344	0.77981	0.522456
sonar	38	0.764344	0.77981	0.522456
sonar	38.5	0.764344	0.77981	0.522456
sonar	39	0.764344	0.77981	0.522456
sonar	39.5	0.764344	0.77981	0.522456
sonar	40	0.759582	0.775842	0.512359
sonar	40.5	0.759582	0.775842	0.512359
sonar	41	0.759582	0.775842	0.512359
sonar	41.5	0.759582	0.775842	0.512359
sonar	42	0.759582	0.775842	0.512359
sonar	42.5	0.759582	0.775842	0.512359
sonar	43	0.759582	0.775842	0.512359
sonar	43.5	0.754704	0.771777	0.502633
sonar	44	0.759582	0.775842	0.512359
sonar	44.5	0.754704	0.771777	0.502633
sonar	45	0.759582	0.775842	0.512359
sonar	45.5	0.759582	0.775842	0.512359
sonar	46	0.759582	0.775842	0.512359
sonar	46.5	0.759582	0.775842	0.512359
sonar	47	0.759582	0.775842	0.512359
sonar	47.5	0.759582	0.775842	0.512359
sonar	48	0.759582	0.775842	0.512359
sonar	48.5	0.759582	0.775842	0.512359
sonar	49	0.759582	0.775842	0.512359
sonar	49.5	0.759582	0.775842	0.512359
sonar	50	0.759582	0.775842	0.512452
pima	1	0.761777	0.772429	0.456072
pima	1.5	0.768262	0.777833	0.473301
pima	2	0.76957	0.777394	0.474061
pima	2.5	0.76957	0.777394	0.473342
pima	3	0.764349	0.773043	0.460678
pima	3.5	0.755216	0.762374	0.441327
pima	4	0.748689	0.753877	0.427533
pima	4.5	0.742204	0.750001	0.415015
pima	5	0.733045	0.736253	0.395361
pima	5.5	0.734343	0.737335	0.399028
pima	6	0.727841	0.731917	0.386912
pima	6.5	0.727841	0.731917	0.386192
pima	7	0.721322	0.724955	0.37085
pima	7.5	0.718717	0.722784	0.366191
pima	8	0.718725	0.72432	0.364162
pima	8.5	0.718708	0.725835	0.365431
pima	9	0.720024	0.72846	0.368938
pima	9.5	0.717409	0.724752	0.361841
pima	10	0.716102	0.723663	0.359088
pima	10.5	0.714803	0.722581	0.356207
pima	11	0.714803	0.72411	0.356124
pima	11.5	0.713488	0.723014	0.35103
pima	12	0.712189	0.721931	0.348119
pima	12.5	0.709583	0.71976	0.342045
pima	13	0.706986	0.717595	0.336611
pima	13.5	0.706986	0.717595	0.336611
pima	14	0.706986	0.717595	0.335455
pima	14.5	0.708285	0.718677	0.339105
pima	15	0.706986	0.717595	0.332622
pima	15.5	0.706994	0.717602	0.336166
pima	16	0.705679	0.714977	0.334587
pima	16.5	0.70438	0.713895	0.332093
pima	17	0.70438	0.713895	0.332093
pima	17.5	0.708302	0.718692	0.341479
pima	18	0.708302	0.718692	0.341479
pima	18.5	0.705704	0.716527	0.33486
pima	19	0.707003	0.717609	0.33855
pima	19.5	0.705704	0.716527	0.336045
pima	20	0.705704	0.716527	0.336045
pima	20.5	0.705704	0.716527	0.336045
pima	21	0.705704	0.716527	0.336045
pima	21.5	0.705704	0.716527	0.336045
pima	22	0.705704	0.716527	0.336045
pima	22.5	0.705704	0.716527	0.336045
pima	23	0.705704	0.716527	0.336045
pima	23.5	0.705704	0.716527	0.336045
pima	24	0.705704	0.716527	0.336045
pima	24.5	0.705704	0.716527	0.336045
pima	25	0.705704	0.716527	0.336045
pima	25.5	0.704397	0.715438	0.33375
pima	26	0.704397	0.715438	0.33375
pima	26.5	0.705704	0.718056	0.335984
pima	27	0.705704	0.718056	0.335984
pima	27.5	0.705704	0.718056	0.335984
pima	28	0.705704	0.718056	0.335984
pima	28.5	0.705704	0.718056	0.335984
pima	29	0.705704	0.718056	0.335984
pima	29.5	0.705704	0.718056	0.335984
pima	30	0.705704	0.718056	0.335984
pima	30.5	0.705704	0.718056	0.335984
pima	31	0.705704	0.718056	0.335984
pima	31.5	0.705696	0.71652	0.333249
pima	32	0.705696	0.71652	0.333249
pima	32.5	0.705696	0.71652	0.333249
pima	33	0.705696	0.71652	0.333249
pima	33.5	0.705696	0.71652	0.333249
pima	34	0.704397	0.715438	0.330781
pima	34.5	0.704397	0.715438	0.330781
pima	35	0.704397	0.715438	0.330781
pima	35.5	0.704397	0.715438	0.330781
pima	36	0.704397	0.715438	0.330781
pima	36.5	0.704397	0.715438	0.330781
pima	37	0.704397	0.715438	0.330781
pima	37.5	0.704397	0.715438	0.330781
pima	38	0.700501	0.712191	0.323861
pima	38.5	0.700501	0.712191	0.323861
pima	39	0.700501	0.712191	0.323861
pima	39.5	0.700501	0.712191	0.323861
pima	40	0.700501	0.712191	0.323861
pima	40.5	0.700501	0.712191	0.323861
pima	41	0.700501	0.712191	0.323861
pima	41.5	0.700501	0.712191	0.323861
pima	42	0.700501	0.712191	0.323861
pima	42.5	0.700501	0.712191	0.323861
pima	43	0.700501	0.712191	0.323861
pima	43.5	0.700501	0.712191	0.323861
pima	44	0.700501	0.712191	0.323861
pima	44.5	0.701808	0.71328	0.326156
pima	45	0.701808	0.71328	0.326156
pima	45.5	0.701808	0.71328	0.326156
pima	46	0.701808	0.71328	0.326156
pima	46.5	0.701808	0.71328	0.326156
pima	47	0.701808	0.71328	0.326156
pima	47.5	0.701808	0.71328	0.326156
pima	48	0.701808	0.71328	0.326156
pima	48.5	0.701808	0.71328	0.326156
pima	49	0.701808	0.71328	0.326156
pima	49.5	0.701808	0.71328	0.326156
pima	50	0.701808	0.71328	0.326156
postcode	1	0.925716	0.938096	0.916136
postcode	1.5	0.925716	0.938096	0.916136
postcode	2	0.924346	0.936955	0.9146
postcode	2.5	0.924346	0.936955	0.9146
postcode	3	0.913321	0.927767	0.902123
postcode	3.5	0.924346	0.936955	0.9146
postcode	4	0.920208	0.933507	0.90992
postcode	4.5	0.924346	0.936955	0.9146
postcode	5	0.924346	0.936955	0.9146
postcode	5.5	0.924346	0.936955	0.914602
postcode	6	0.924346	0.936955	0.9146
postcode	6.5	0.924346	0.936955	0.9146
postcode	7	0.918866	0.932389	0.908428
postcode	7.5	0.924346	0.936955	0.9146
postcode	8	0.924346	0.936955	0.914602
postcode	8.5	0.925716	0.938096	0.91614
postcode	9	0.925725	0.938104	0.916177
postcode	9.5	0.924346	0.936955	0.9146
postcode	10	0.924346	0.936955	0.9146
postcode	10.5	0.924346	0.936955	0.9146
postcode	11	0.922957	0.935798	0.913038
postcode	11.5	0.925716	0.938096	0.91614
postcode	12	0.925716	0.938096	0.91614
postcode	12.5	0.924346	0.936955	0.9146
postcode	13	0.920208	0.933507	0.90992
postcode	13.5	0.924346	0.936955	0.9146
postcode	14	0.924346	0.936955	0.9146
postcode	14.5	0.924346	0.936955	0.9146
postcode	15	0.920208	0.933507	0.90992
postcode	15.5	0.924346	0.936955	0.9146
postcode	16	0.922985	0.935821	0.913109
postcode	16.5	0.924346	0.936955	0.9146
postcode	17	0.924346	0.936955	0.9146
postcode	17.5	0.924346	0.936955	0.9146
postcode	18	0.925725	0.938104	0.916177
postcode	18.5	0.924346	0.936955	0.9146
postcode	19	0.924346	0.936955	0.9146
postcode	19.5	0.924346	0.936955	0.9146
postcode	20	0.924346	0.936955	0.9146
postcode	20.5	0.924346	0.936955	0.9146
postcode	21	0.922966	0.935805	0.91304
postcode	21.5	0.924346	0.936955	0.9146
postcode	22	0.925725	0.938104	0.916179
postcode	22.5	0.924346	0.936955	0.914602
postcode	23	0.924346	0.936955	0.914618
postcode	23.5	0.922966	0.935805	0.91304
postcode	24	0.922966	0.935805	0.91304
postcode	24.5	0.922966	0.935805	0.91304
postcode	25	0.924346	0.936955	0.9146
postcode	25.5	0.924346	0.936955	0.9146
postcode	26	0.924346	0.936955	0.9146
postcode	26.5	0.925716	0.938096	0.91614
postcode	27	0.924336	0.936947	0.914581
postcode	27.5	0.924336	0.936947	0.914581
postcode	28	0.924346	0.936955	0.9146
postcode	28.5	0.925716	0.938096	0.91614
postcode	29	0.925716	0.938096	0.91614
postcode	29.5	0.925716	0.938096	0.91614
postcode	30	0.924346	0.936955	0.9146
postcode	30.5	0.918866	0.932389	0.908441
postcode	31	0.924346	0.936955	0.9146
postcode	31.5	0.924346	0.936955	0.9146
postcode	32	0.924346	0.936955	0.9146
postcode	32.5	0.924346	0.936955	0.9146
postcode	33	0.922966	0.935805	0.91304
postcode	33.5	0.924346	0.936955	0.9146
postcode	34	0.924346	0.936955	0.9146
postcode	34.5	0.924346	0.936955	0.9146
postcode	35	0.924346	0.936955	0.9146
postcode	35.5	0.924346	0.936955	0.9146
postcode	36	0.924346	0.936955	0.9146
postcode	36.5	0.924346	0.936955	0.9146
postcode	37	0.924346	0.936955	0.9146
postcode	37.5	0.924346	0.936955	0.9146
postcode	38	0.924346	0.936955	0.9146
postcode	38.5	0.924346	0.936955	0.9146
postcode	39	0.924346	0.936955	0.9146
postcode	39.5	0.925716	0.938096	0.91614
postcode	40	0.924346	0.936955	0.9146
postcode	40.5	0.924346	0.936955	0.9146
postcode	41	0.924346	0.936955	0.9146
postcode	41.5	0.924346	0.936955	0.9146
postcode	42	0.924346	0.936955	0.9146
postcode	42.5	0.922966	0.935805	0.91304
postcode	43	0.922966	0.935805	0.91304
postcode	43.5	0.924346	0.936955	0.9146
postcode	44	0.924346	0.936955	0.9146
postcode	44.5	0.924346	0.936955	0.9146
postcode	45	0.924346	0.936955	0.9146
postcode	45.5	0.925725	0.938104	0.916177
postcode	46	0.925725	0.938104	0.916177
postcode	46.5	0.924346	0.936955	0.9146
postcode	47	0.924346	0.936955	0.9146
postcode	47.5	0.924346	0.936955	0.9146
postcode	48	0.924346	0.936955	0.9146
postcode	48.5	0.924346	0.936955	0.9146
postcode	49	0.924346	0.936955	0.9146
postcode	49.5	0.924346	0.936955	0.9146
postcode	50	0.924346	0.936955	0.9146
breast	1	0.888947	0.824123	0.80165
breast	1.5	0.878947	0.815789	0.786207
breast	2	0.878947	0.815789	0.786207
breast	2.5	0.878947	0.815789	0.786207
breast	3	0.878947	0.815789	0.786207
breast	3.5	0.878947	0.815789	0.786207
breast	4	0.878947	0.815789	0.786207
breast	4.5	0.878947	0.815789	0.786207
breast	5	0.878947	0.815789	0.786207
breast	5.5	0.878947	0.815789	0.786207
breast	6	0.878947	0.815789	0.786207
breast	6.5	0.878947	0.815789	0.786207
breast	7	0.878947	0.815789	0.786207
breast	7.5	0.878947	0.815789	0.786207
breast	8	0.878947	0.815789	0.786207
breast	8.5	0.878947	0.815789	0.786207
breast	9	0.878947	0.815789	0.786207
breast	9.5	0.878947	0.815789	0.786207
breast	10	0.878947	0.815789	0.786207
breast	10.5	0.878947	0.815789	0.786207
breast	11	0.878947	0.815789	0.786207
breast	11.5	0.878947	0.815789	0.786207
breast	12	0.878947	0.815789	0.786207
breast	12.5	0.878947	0.815789	0.786207
breast	13	0.878947	0.815789	0.786207
breast	13.5	0.878947	0.815789	0.786207
breast	14	0.878947	0.815789	0.786207
breast	14.5	0.878947	0.815789	0.786207
breast	15	0.878947	0.815789	0.786207
breast	15.5	0.878947	0.815789	0.786207
breast	16	0.878947	0.815789	0.786207
breast	16.5	0.878947	0.815789	0.786207
breast	17	0.878947	0.815789	0.786207
breast	17.5	0.878947	0.815789	0.786207
breast	18	0.878947	0.815789	0.786207
breast	18.5	0.878947	0.815789	0.786207
breast	19	0.878947	0.815789	0.786207
breast	19.5	0.878947	0.815789	0.786207
breast	20	0.878947	0.815789	0.786207
breast	20.5	0.878947	0.815789	0.786207
breast	21	0.878947	0.815789	0.786207
breast	21.5	0.878947	0.815789	0.786207
breast	22	0.878947	0.815789	0.786207
breast	22.5	0.878947	0.815789	0.786207
breast	23	0.878947	0.815789	0.786207
breast	23.5	0.878947	0.815789	0.786207
breast	24	0.878947	0.815789	0.786207
breast	24.5	0.878947	0.815789	0.786207
breast	25	0.878947	0.815789	0.786207
breast	25.5	0.878947	0.815789	0.786207
breast	26	0.878947	0.815789	0.786207
breast	26.5	0.878947	0.815789	0.786207
breast	27	0.878947	0.815789	0.786207
breast	27.5	0.878947	0.815789	0.786207
breast	28	0.878947	0.815789	0.786207
breast	28.5	0.878947	0.815789	0.786207
breast	29	0.878947	0.815789	0.786207
breast	29.5	0.878947	0.815789	0.786207
breast	30	0.878947	0.815789	0.786207
breast	30.5	0.878947	0.815789	0.786207
breast	31	0.878947	0.815789	0.786207
breast	31.5	0.878947	0.815789	0.786207
breast	32	0.878947	0.815789	0.786207
breast	32.5	0.878947	0.815789	0.786207
breast	33	0.878947	0.815789	0.786207
breast	33.5	0.878947	0.815789	0.786207
breast	34	0.878947	0.815789	0.786207
breast	34.5	0.878947	0.815789	0.786207
breast	35	0.878947	0.815789	0.786207
breast	35.5	0.878947	0.815789	0.786207
breast	36	0.878947	0.815789	0.786207
breast	36.5	0.878947	0.815789	0.786207
breast	37	0.878947	0.815789	0.786207
breast	37.5	0.878947	0.815789	0.786207
breast	38	0.878947	0.815789	0.786207
breast	38.5	0.878947	0.815789	0.786207
breast	39	0.878947	0.815789	0.786207
breast	39.5	0.878947	0.815789	0.786207
breast	40	0.878947	0.815789	0.786207
breast	40.5	0.878947	0.815789	0.786207
breast	41	0.878947	0.815789	0.786207
breast	41.5	0.878947	0.815789	0.786207
breast	42	0.878947	0.815789	0.786207
breast	42.5	0.878947	0.815789	0.786207
breast	43	0.878947	0.815789	0.786207
breast	43.5	0.878947	0.815789	0.786207
breast	44	0.878947	0.815789	0.786207
breast	44.5	0.878947	0.815789	0.786207
breast	45	0.878947	0.815789	0.786207
breast	45.5	0.878947	0.815789	0.786207
breast	46	0.878947	0.815789	0.786207
breast	46.5	0.878947	0.815789	0.786207
breast	47	0.878947	0.815789	0.786207
breast	47.5	0.878947	0.815789	0.786207
breast	48	0.878947	0.815789	0.786207
breast	48.5	0.878947	0.815789	0.786207
breast	49	0.878947	0.815789	0.786207
breast	49.5	0.878947	0.815789	0.786207
breast	50	0.878947	0.815789	0.786207
breast	50.5	0.878947	0.815789	0.786207

## Sheet: kidney
data	p.norm	accuracy	recall	kappa
kidney	1	0.9675	0.972917	0.930415
kidney	1.5	0.9975	0.997917	0.994505
kidney	2	0.9975	0.997917	0.994505
kidney	2.5	0.9975	0.997917	0.994505
kidney	3	0.9975	0.997917	0.994505
kidney	3.5	0.9975	0.997917	0.994505
kidney	4	0.9975	0.997917	0.994505
kidney	4.5	0.9975	0.997917	0.994505
kidney	5	0.9975	0.997917	0.994505
kidney	5.5	0.9975	0.997917	0.994505
kidney	6	0.9975	0.997917	0.994505
kidney	6.5	0.9975	0.997917	0.994505
kidney	7	0.9975	0.997917	0.994505
kidney	7.5	0.9975	0.997917	0.994505
kidney	8	0.9975	0.997917	0.994505
kidney	8.5	0.9975	0.997917	0.994505
kidney	9	0.9975	0.997917	0.994505
kidney	9.5	0.9975	0.997917	0.994505
kidney	10	0.9975	0.997917	0.994505
kidney	10.5	0.9975	0.997917	0.994505
kidney	11	0.9975	0.997917	0.994505
kidney	11.5	0.9975	0.997917	0.994505
kidney	12	0.9975	0.997917	0.994505
kidney	12.5	0.9975	0.997917	0.994505
kidney	13	0.9975	0.997917	0.994505
kidney	13.5	0.9975	0.997917	0.994505
kidney	14	0.9975	0.997917	0.994505
kidney	14.5	0.995	0.995833	0.988819
kidney	15	0.995	0.995833	0.988819
kidney	15.5	0.995	0.995833	0.988819
kidney	16	0.995	0.995833	0.988819
kidney	16.5	0.995	0.995833	0.988819
kidney	17	0.995	0.995833	0.988819
kidney	17.5	0.995	0.995833	0.988819
kidney	18	0.995	0.995833	0.988819
kidney	18.5	0.995	0.995833	0.988819
kidney	19	0.995	0.995833	0.988819
kidney	19.5	0.995	0.995833	0.988819
kidney	20	0.995	0.995833	0.988819
kidney	20.5	0.995	0.995833	0.988819
kidney	21	0.9925	0.99375	0.98341
kidney	21.5	0.99	0.991667	0.977497
kidney	22	0.99	0.991667	0.977497
kidney	22.5	0.99	0.991667	0.977497
kidney	23	0.99	0.991667	0.977497
kidney	23.5	0.99	0.991667	0.977497
kidney	24	0.9875	0.989583	0.971917
kidney	24.5	0.9875	0.989583	0.971917
kidney	25	0.9875	0.989583	0.971917
kidney	25.5	0.9875	0.989583	0.971917
kidney	26	0.9875	0.989583	0.971917
kidney	26.5	0.9875	0.989583	0.971917
kidney	27	0.9875	0.989583	0.971917
kidney	27.5	0.9875	0.989583	0.971917
kidney	28	0.9875	0.989583	0.971917
kidney	28.5	0.9875	0.989583	0.971917
kidney	29	0.9875	0.989583	0.971917
kidney	29.5	0.9875	0.989583	0.971917
kidney	30	0.9875	0.989583	0.971917
kidney	30.5	0.9875	0.989583	0.971917
kidney	31	0.9875	0.989583	0.971917
kidney	31.5	0.9875	0.989583	0.971917
kidney	32	0.9875	0.989583	0.971917
kidney	32.5	0.9875	0.989583	0.971917
kidney	33	0.9875	0.989583	0.971917
kidney	33.5	0.9875	0.989583	0.971917
kidney	34	0.9875	0.989583	0.971917
kidney	34.5	0.9875	0.989583	0.971917
kidney	35	0.9875	0.989583	0.971917
kidney	35.5	0.9875	0.989583	0.971917
kidney	36	0.9875	0.989583	0.971917
kidney	36.5	0.9875	0.989583	0.971917
kidney	37	0.9875	0.989583	0.971917
kidney	37.5	0.9875	0.989583	0.971917
kidney	38	0.9875	0.989583	0.971917
kidney	38.5	0.9875	0.989583	0.971917
kidney	39	0.9875	0.989583	0.971917
kidney	39.5	0.9875	0.989583	0.971917
kidney	40	0.9875	0.989583	0.971917
kidney	40.5	0.9875	0.989583	0.971917
kidney	41	0.9875	0.989583	0.971917
kidney	41.5	0.9875	0.989583	0.971917
kidney	42	0.9875	0.989583	0.971917
kidney	42.5	0.9875	0.989583	0.971917
kidney	43	0.9875	0.989583	0.971917
kidney	43.5	0.9875	0.989583	0.971917
kidney	44	0.9875	0.989583	0.971917
kidney	44.5	0.9875	0.989583	0.971917
kidney	45	0.9875	0.989583	0.971917
kidney	45.5	0.9875	0.989583	0.971917
kidney	46	0.9875	0.989583	0.971917
kidney	46.5	0.9875	0.989583	0.971917
kidney	47	0.9875	0.989583	0.971917
kidney	47.5	0.9875	0.989583	0.971917
kidney	48	0.9875	0.989583	0.971917
kidney	48.5	0.9875	0.989583	0.971917
kidney	49	0.9875	0.989583	0.971917
kidney	49.5	0.9875	0.989583	0.971917
kidney	50	0.9875	0.989583	0.971917
kidney	50.5	0.9875	0.989583	0.971917
kidney	51	0.9875	0.989583	0.971917
kidney	51.5	0.9875	0.989583	0.971917
kidney	52	0.9875	0.989583	0.971917
kidney	52.5	0.9875	0.989583	0.971917
kidney	53	0.9875	0.989583	0.971917
kidney	53.5	0.9875	0.989583	0.971917
kidney	54	0.9875	0.989583	0.971917
kidney	54.5	0.9875	0.989583	0.971917
kidney	55	0.9875	0.989583	0.971917
kidney	55.5	0.9875	0.989583	0.971917
kidney	56	0.9875	0.989583	0.971917
kidney	56.5	0.9875	0.989583	0.971917
kidney	57	0.9875	0.989583	0.971917
kidney	57.5	0.9875	0.989583	0.971917
kidney	58	0.9875	0.989583	0.971917
kidney	58.5	0.9875	0.989583	0.971917
kidney	59	0.9875	0.989583	0.971917
kidney	59.5	0.9875	0.989583	0.971917
kidney	60	0.9875	0.989583	0.971917
kidney	60.5	0.9875	0.989583	0.971917
kidney	61	0.9875	0.989583	0.971917
kidney	61.5	0.9875	0.989583	0.971917
kidney	62	0.9875	0.989583	0.971917
kidney	62.5	0.9875	0.989583	0.971917
kidney	63	0.9875	0.989583	0.971917
kidney	63.5	0.9875	0.989583	0.971917
kidney	64	0.9875	0.989583	0.971917
kidney	64.5	0.9875	0.989583	0.971917
kidney	65	0.9875	0.989583	0.971917
kidney	65.5	0.9875	0.989583	0.971917
kidney	66	0.9875	0.989583	0.971917
kidney	66.5	0.9875	0.989583	0.971917
kidney	67	0.9875	0.989583	0.971917
kidney	67.5	0.9875	0.989583	0.971917
kidney	68	0.9875	0.989583	0.971917
kidney	68.5	0.9875	0.989583	0.971917
kidney	69	0.9875	0.989583	0.971917
kidney	69.5	0.9875	0.989583	0.971917
kidney	70	0.9875	0.989583	0.971917
kidney	70.5	0.9875	0.989583	0.971917
kidney	71	0.9875	0.989583	0.971917
kidney	71.5	0.9875	0.989583	0.971917
kidney	72	0.9875	0.989583	0.971917
kidney	72.5	0.9875	0.989583	0.971917
kidney	73	0.9875	0.989583	0.971917
kidney	73.5	0.9875	0.989583	0.971917
kidney	74	0.9875	0.989583	0.971917
kidney	74.5	0.9875	0.989583	0.971917
kidney	75	0.9875	0.989583	0.971917
kidney	75.5	0.9875	0.989583	0.971917
kidney	76	0.9875	0.989583	0.971917
kidney	76.5	0.9875	0.989583	0.971917
kidney	77	0.9875	0.989583	0.971917
kidney	77.5	0.9875	0.989583	0.971917
kidney	78	0.9875	0.989583	0.971917
kidney	78.5	0.9875	0.989583	0.971917
kidney	79	0.9875	0.989583	0.971917
kidney	79.5	0.9875	0.989583	0.971917
kidney	80	0.9875	0.989583	0.971917
kidney	80.5	0.9875	0.989583	0.971917
kidney	81	0.9875	0.989583	0.971917
kidney	81.5	0.9875	0.989583	0.971917
kidney	82	0.9875	0.989583	0.971917
kidney	82.5	0.9875	0.989583	0.971917
kidney	83	0.9875	0.989583	0.971917
kidney	83.5	0.9875	0.989583	0.971917
kidney	84	0.9875	0.989583	0.971917
kidney	84.5	0.9875	0.989583	0.971917
kidney	85	0.9875	0.989583	0.971917
kidney	85.5	0.9875	0.989583	0.971917
kidney	86	0.9875	0.989583	0.971917
kidney	86.5	0.9875	0.989583	0.971917
kidney	87	0.9875	0.989583	0.971917
kidney	87.5	0.9875	0.989583	0.971917
kidney	88	0.9875	0.989583	0.971917
kidney	88.5	0.9875	0.989583	0.971917
kidney	89	0.9875	0.989583	0.971917
kidney	89.5	0.9875	0.989583	0.971917
kidney	90	0.9875	0.989583	0.971917
kidney	90.5	0.9875	0.989583	0.971917
kidney	91	0.9875	0.989583	0.971917
kidney	91.5	0.9875	0.989583	0.971917
kidney	92	0.9875	0.989583	0.971917
kidney	92.5	0.9875	0.989583	0.971917
kidney	93	0.9875	0.989583	0.971917
kidney	93.5	0.9875	0.989583	0.971917
kidney	94	0.9875	0.989583	0.971917
kidney	94.5	0.9875	0.989583	0.971917
kidney	95	0.9875	0.989583	0.971917
kidney	95.5	0.9875	0.989583	0.971917
kidney	96	0.9875	0.989583	0.971917
kidney	96.5	0.9875	0.989583	0.971917
kidney	97	0.9875	0.989583	0.971917
kidney	97.5	0.9875	0.989583	0.971917
kidney	98	0.9875	0.989583	0.971917
kidney	98.5	0.9875	0.989583	0.971917
kidney	99	0.9875	0.989583	0.971917
kidney	99.5	0.9875	0.989583	0.971917
kidney	100	0.9875	0.989583	0.971917

## Sheet: derm
data	p.norm	accuracy	recall	kappa
derm	1	0.9975	0.997917	0.99455
derm	1.5	0.9975	0.997917	0.99455
derm	2	0.9975	0.997917	0.99455
derm	2.5	0.9975	0.997917	0.99455
derm	3	0.9975	0.997917	0.99455
derm	3.5	0.9975	0.997917	0.99455
derm	4	0.9975	0.997917	0.99455
derm	4.5	0.9975	0.997917	0.99455
derm	5	0.9975	0.997917	0.99455
derm	5.5	0.9975	0.997917	0.99455
derm	6	0.9975	0.997917	0.99455
derm	6.5	0.9975	0.997917	0.99455
derm	7	0.9975	0.997917	0.99455
derm	7.5	0.9975	0.997917	0.99455
derm	8	0.9975	0.997917	0.99455
derm	8.5	0.9975	0.997917	0.99455
derm	9	0.9975	0.997917	0.99455
derm	9.5	0.9975	0.997917	0.99455
derm	10	0.9975	0.997917	0.99455
derm	10.5	0.9975	0.997917	0.99455
derm	11	0.9975	0.997917	0.99455
derm	11.5	0.9975	0.997917	0.99455
derm	12	0.9975	0.997917	0.99455
derm	12.5	0.9975	0.997917	0.99455
derm	13	0.9975	0.997917	0.99455
derm	13.5	0.9975	0.997917	0.99455
derm	14	0.9975	0.997917	0.99455
derm	14.5	0.9975	0.997917	0.99455
derm	15	0.9975	0.997917	0.99455
derm	15.5	0.9975	0.997917	0.99455
derm	16	0.9975	0.997917	0.99455
derm	16.5	0.9975	0.997917	0.99455
derm	17	0.9975	0.997917	0.99455
derm	17.5	0.9975	0.997917	0.99455
derm	18	0.9975	0.997917	0.99455
derm	18.5	0.9975	0.997917	0.99455
derm	19	0.9975	0.997917	0.99455
derm	19.5	0.9975	0.997917	0.99455
derm	20	0.9975	0.997917	0.99455
derm	20.5	0.9975	0.997917	0.99455
derm	21	0.9975	0.997917	0.99455
derm	21.5	0.9975	0.997917	0.99455
derm	22	0.9975	0.997917	0.99455
derm	22.5	0.9975	0.997917	0.99455
derm	23	0.9975	0.997917	0.99455
derm	23.5	0.9975	0.997917	0.99455
derm	24	0.9975	0.997917	0.99455
derm	24.5	0.9975	0.997917	0.99455
derm	25	0.9975	0.997917	0.99455
derm	25.5	0.9975	0.997917	0.99455
derm	26	0.9975	0.997917	0.99455
derm	26.5	0.9975	0.997917	0.99455
derm	27	0.9975	0.997917	0.99455
derm	27.5	0.9975	0.997917	0.99455
derm	28	0.9975	0.997917	0.99455
derm	28.5	0.9975	0.997917	0.99455
derm	29	0.9975	0.997917	0.99455
derm	29.5	0.9975	0.997917	0.99455
derm	30	0.9975	0.997917	0.99455
derm	30.5	0.9975	0.997917	0.99455
derm	31	0.9975	0.997917	0.99455
derm	31.5	0.9975	0.997917	0.99455
derm	32	0.9975	0.997917	0.99455
derm	32.5	0.9975	0.997917	0.99455
derm	33	0.9975	0.997917	0.99455
derm	33.5	0.9975	0.997917	0.99455
derm	34	0.9975	0.997917	0.99455
derm	34.5	0.9975	0.997917	0.99455
derm	35	0.9975	0.997917	0.99455
derm	35.5	0.9975	0.997917	0.99455
derm	36	0.9975	0.997917	0.99455
derm	36.5	0.9975	0.997917	0.99455
derm	37	0.9975	0.997917	0.99455
derm	37.5	0.9975	0.997917	0.99455
derm	38	0.9975	0.997917	0.99455
derm	38.5	0.9975	0.997917	0.99455
derm	39	0.9975	0.997917	0.99455
derm	39.5	0.9975	0.997917	0.99455
derm	40	0.9975	0.997917	0.99455
derm	40.5	0.9975	0.997917	0.99455
derm	41	0.9975	0.997917	0.99455
derm	41.5	0.9975	0.997917	0.99455
derm	42	0.9975	0.997917	0.99455
derm	42.5	0.9975	0.997917	0.99455
derm	43	0.9975	0.997917	0.99455
derm	43.5	0.9975	0.997917	0.99455
derm	44	0.9975	0.997917	0.99455
derm	44.5	0.9975	0.997917	0.99455
derm	45	0.9975	0.997917	0.99455
derm	45.5	0.9975	0.997917	0.99455
derm	46	0.9975	0.997917	0.99455
derm	46.5	0.9975	0.997917	0.99455
derm	47	0.9975	0.997917	0.99455
derm	47.5	0.9975	0.997917	0.99455
derm	48	0.9975	0.997917	0.99455
derm	48.5	0.9975	0.997917	0.99455
derm	49	0.9975	0.997917	0.99455
derm	49.5	0.9975	0.997917	0.99455
derm	50	0.9975	0.997917	0.99455

## Sheet: sonar
data	p.norm	accuracy	recall	kappa
sonar	1	0.826829	0.855691	0.644418
sonar	1.5	0.845761	0.863531	0.685643
sonar	2	0.845877	0.863628	0.686339
sonar	2.5	0.831475	0.851626	0.656235
sonar	3	0.811963	0.835366	0.616907
sonar	3.5	0.807085	0.831301	0.607425
sonar	4	0.797561	0.823364	0.587571
sonar	4.5	0.797677	0.823461	0.588841
sonar	5	0.797445	0.823268	0.588737
sonar	5.5	0.797677	0.823461	0.589986
sonar	6	0.783159	0.811363	0.559716
sonar	6.5	0.778397	0.807395	0.549758
sonar	7	0.768641	0.791328	0.530093
sonar	7.5	0.778513	0.799555	0.550973
sonar	8	0.768873	0.791521	0.531263
sonar	8.5	0.759233	0.783488	0.511333
sonar	9	0.75935	0.783585	0.511958
sonar	9.5	0.754472	0.771583	0.502255
sonar	10	0.754472	0.771583	0.502255
sonar	10.5	0.759233	0.775552	0.51245
sonar	11	0.754472	0.771583	0.502349
sonar	11.5	0.754472	0.771583	0.502349
sonar	12	0.759233	0.775552	0.51245
sonar	12.5	0.759233	0.775552	0.51245
sonar	13	0.754472	0.771583	0.502255
sonar	13.5	0.759233	0.775552	0.51164
sonar	14	0.759233	0.775552	0.51164
sonar	14.5	0.759233	0.775552	0.51164
sonar	15	0.759233	0.775552	0.51164
sonar	15.5	0.759233	0.775552	0.51164
sonar	16	0.764228	0.779714	0.52206
sonar	16.5	0.773868	0.787747	0.541311
sonar	17	0.773868	0.787747	0.541311
sonar	17.5	0.754355	0.771487	0.501702
sonar	18	0.754355	0.771487	0.501702
sonar	18.5	0.754355	0.771487	0.501702
sonar	19	0.754355	0.771487	0.501394
sonar	19.5	0.759233	0.775552	0.511332
sonar	20	0.759233	0.775552	0.51164
sonar	20.5	0.759233	0.775552	0.511332
sonar	21	0.764111	0.779617	0.521057
sonar	21.5	0.764111	0.779617	0.521057
sonar	22	0.754472	0.771583	0.502119
sonar	22.5	0.754472	0.771583	0.502119
sonar	23	0.764111	0.779617	0.522039
sonar	23.5	0.75935	0.775648	0.512829
sonar	24	0.764111	0.779617	0.522039
sonar	24.5	0.764111	0.779617	0.522039
sonar	25	0.764111	0.779617	0.522039
sonar	25.5	0.764111	0.779617	0.522039
sonar	26	0.764111	0.779617	0.522039
sonar	26.5	0.764111	0.779617	0.522039
sonar	27	0.764111	0.779617	0.522039
sonar	27.5	0.764111	0.779617	0.522324
sonar	28	0.764111	0.779617	0.522324
sonar	28.5	0.764111	0.779617	0.522324
sonar	29	0.764111	0.779617	0.522324
sonar	29.5	0.76899	0.783682	0.53231
sonar	30	0.759233	0.775552	0.512314
sonar	30.5	0.76899	0.783682	0.53231
sonar	31	0.759233	0.775552	0.512314
sonar	31.5	0.76899	0.783682	0.53231
sonar	32	0.764228	0.779714	0.522115
sonar	32.5	0.76899	0.783682	0.53231
sonar	33	0.764228	0.779714	0.522115
sonar	33.5	0.764228	0.779714	0.522115
sonar	34	0.764228	0.779714	0.522115
sonar	34.5	0.76899	0.783682	0.53231
sonar	35	0.76899	0.783682	0.53231
sonar	35.5	0.759466	0.775745	0.51273
sonar	36	0.764344	0.77981	0.522456
sonar	36.5	0.759466	0.775745	0.51273
sonar	37	0.759466	0.775745	0.51273
sonar	37.5	0.764344	0.77981	0.522456
sonar	38	0.764344	0.77981	0.522456
sonar	38.5	0.764344	0.77981	0.522456
sonar	39	0.764344	0.77981	0.522456
sonar	39.5	0.764344	0.77981	0.522456
sonar	40	0.759582	0.775842	0.512359
sonar	40.5	0.759582	0.775842	0.512359
sonar	41	0.759582	0.775842	0.512359
sonar	41.5	0.759582	0.775842	0.512359
sonar	42	0.759582	0.775842	0.512359
sonar	42.5	0.759582	0.775842	0.512359
sonar	43	0.759582	0.775842	0.512359
sonar	43.5	0.754704	0.771777	0.502633
sonar	44	0.759582	0.775842	0.512359
sonar	44.5	0.754704	0.771777	0.502633
sonar	45	0.759582	0.775842	0.512359
sonar	45.5	0.759582	0.775842	0.512359
sonar	46	0.759582	0.775842	0.512359
sonar	46.5	0.759582	0.775842	0.512359
sonar	47	0.759582	0.775842	0.512359
sonar	47.5	0.759582	0.775842	0.512359
sonar	48	0.759582	0.775842	0.512359
sonar	48.5	0.759582	0.775842	0.512359
sonar	49	0.759582	0.775842	0.512359
sonar	49.5	0.759582	0.775842	0.512359
sonar	50	0.759582	0.775842	0.512452
sonar	50.5	0.759582	0.775842	0.512359
sonar	51	0.759582	0.775842	0.512359
sonar	51.5	0.759582	0.775842	0.512359
sonar	52	0.759582	0.775842	0.512359
sonar	52.5	0.759582	0.775842	0.512359
sonar	53	0.759582	0.775842	0.512359
sonar	53.5	0.764344	0.77981	0.522456
sonar	54	0.764344	0.77981	0.522456
sonar	54.5	0.759582	0.775842	0.512359
sonar	55	0.764344	0.77981	0.522456
sonar	55.5	0.759582	0.775842	0.512359
sonar	56	0.759582	0.775842	0.512359
sonar	56.5	0.759582	0.775842	0.512359
sonar	57	0.764344	0.77981	0.522456
sonar	57.5	0.764344	0.77981	0.522456
sonar	58	0.759582	0.775842	0.512359
sonar	58.5	0.764344	0.77981	0.522456
sonar	59	0.764344	0.77981	0.522456
sonar	59.5	0.764344	0.77981	0.522456
sonar	60	0.764344	0.77981	0.522456
sonar	60.5	0.764344	0.77981	0.522456
sonar	61	0.764344	0.77981	0.522456
sonar	61.5	0.769222	0.783875	0.53237
sonar	62	0.76446	0.779907	0.522273
sonar	62.5	0.76446	0.779907	0.522273
sonar	63	0.769222	0.783875	0.53237
sonar	63.5	0.769222	0.783875	0.53237
sonar	64	0.76446	0.779907	0.522273
sonar	64.5	0.76446	0.779907	0.522273
sonar	65	0.76446	0.779907	0.522273
sonar	65.5	0.76446	0.779907	0.522273
sonar	66	0.769222	0.783875	0.53237
sonar	66.5	0.76446	0.779907	0.522273
sonar	67	0.76446	0.779907	0.522273
sonar	67.5	0.76446	0.779907	0.522273
sonar	68	0.76446	0.779907	0.522273
sonar	68.5	0.76446	0.779907	0.522273
sonar	69	0.76446	0.779907	0.522273
sonar	69.5	0.76446	0.779907	0.522273
sonar	70	0.76446	0.779907	0.522273
sonar	70.5	0.76446	0.779907	0.522273
sonar	71	0.76446	0.779907	0.522273
sonar	71.5	0.76446	0.779907	0.522273
sonar	72	0.76446	0.779907	0.522273
sonar	72.5	0.76446	0.779907	0.522273
sonar	73	0.76446	0.779907	0.522273
sonar	73.5	0.76446	0.779907	0.522273
sonar	74	0.76446	0.779907	0.522273
sonar	74.5	0.76446	0.779907	0.522273
sonar	75	0.76446	0.779907	0.522273
sonar	75.5	0.76446	0.779907	0.522273
sonar	76	0.76446	0.779907	0.522273
sonar	76.5	0.76446	0.779907	0.522273
sonar	77	0.76446	0.779907	0.522273
sonar	77.5	0.769222	0.783875	0.53237
sonar	78	0.76446	0.779907	0.522273
sonar	78.5	0.76446	0.779907	0.522273
sonar	79	0.76446	0.779907	0.522273
sonar	79.5	0.76446	0.779907	0.522273
sonar	80	0.76446	0.779907	0.522273
sonar	80.5	0.76446	0.779907	0.522273
sonar	81	0.76446	0.779907	0.522273
sonar	81.5	0.76446	0.779907	0.522273
sonar	82	0.76446	0.779907	0.522273
sonar	82.5	0.76446	0.779907	0.522273
sonar	83	0.759582	0.775842	0.512286
sonar	83.5	0.759582	0.775842	0.512286
sonar	84	0.759582	0.775842	0.512286
sonar	84.5	0.759582	0.775842	0.512286
sonar	85	0.759582	0.775842	0.512286
sonar	85.5	0.759582	0.775842	0.512286
sonar	86	0.759582	0.775842	0.512286
sonar	86.5	0.759582	0.775842	0.512286
sonar	87	0.759582	0.775842	0.512286
sonar	87.5	0.759582	0.775842	0.512286
sonar	88	0.759582	0.775842	0.512286
sonar	88.5	0.759582	0.775842	0.512286
sonar	89	0.759582	0.775842	0.512286
sonar	89.5	0.759582	0.775842	0.512286
sonar	90	0.759582	0.775842	0.512286
sonar	90.5	0.759582	0.775842	0.512286
sonar	91	0.759582	0.775842	0.512286
sonar	91.5	0.759582	0.775842	0.512286
sonar	92	0.759582	0.775842	0.512286
sonar	92.5	0.759582	0.775842	0.512286
sonar	93	0.759582	0.775842	0.512286
sonar	93.5	0.759582	0.775842	0.512286
sonar	94	0.759582	0.775842	0.512286
sonar	94.5	0.759582	0.775842	0.512286
sonar	95	0.759582	0.775842	0.512286
sonar	95.5	0.759582	0.775842	0.512286
sonar	96	0.759582	0.775842	0.512286
sonar	96.5	0.759582	0.775842	0.512286
sonar	97	0.759582	0.775842	0.512286
sonar	97.5	0.759582	0.775842	0.512286
sonar	98	0.764344	0.77981	0.521671
sonar	98.5	0.764344	0.77981	0.521671
sonar	99	0.764344	0.77981	0.521671
sonar	99.5	0.764344	0.77981	0.521671
sonar	100	0.764344	0.77981	0.521671

## Sheet: pima
data	p.norm	accuracy	recall	kappa
pima	1	0.761777	0.772429	0.456072
pima	1.5	0.768262	0.777833	0.473301
pima	2	0.76957	0.777394	0.474061
pima	2.5	0.76957	0.777394	0.473342
pima	3	0.764349	0.773043	0.460678
pima	3.5	0.755216	0.762374	0.441327
pima	4	0.748689	0.753877	0.427533
pima	4.5	0.742204	0.750001	0.415015
pima	5	0.733045	0.736253	0.395361
pima	5.5	0.734343	0.737335	0.399028
pima	6	0.727841	0.731917	0.386912
pima	6.5	0.727841	0.731917	0.386192
pima	7	0.721322	0.724955	0.37085
pima	7.5	0.718717	0.722784	0.366191
pima	8	0.718725	0.72432	0.364162
pima	8.5	0.718708	0.725835	0.365431
pima	9	0.720024	0.72846	0.368938
pima	9.5	0.717409	0.724752	0.361841
pima	10	0.716102	0.723663	0.359088
pima	10.5	0.714803	0.722581	0.356207
pima	11	0.714803	0.72411	0.356124
pima	11.5	0.713488	0.723014	0.35103
pima	12	0.712189	0.721931	0.348119
pima	12.5	0.709583	0.71976	0.342045
pima	13	0.706986	0.717595	0.336611
pima	13.5	0.706986	0.717595	0.336611
pima	14	0.706986	0.717595	0.335455
pima	14.5	0.708285	0.718677	0.339105
pima	15	0.706986	0.717595	0.332622
pima	15.5	0.706994	0.717602	0.336166
pima	16	0.705679	0.714977	0.334587
pima	16.5	0.70438	0.713895	0.332093
pima	17	0.70438	0.713895	0.332093
pima	17.5	0.708302	0.718692	0.341479
pima	18	0.708302	0.718692	0.341479
pima	18.5	0.705704	0.716527	0.33486
pima	19	0.707003	0.717609	0.33855
pima	19.5	0.705704	0.716527	0.336045
pima	20	0.705704	0.716527	0.336045
pima	20.5	0.705704	0.716527	0.336045
pima	21	0.705704	0.716527	0.336045
pima	21.5	0.705704	0.716527	0.336045
pima	22	0.705704	0.716527	0.336045
pima	22.5	0.705704	0.716527	0.336045
pima	23	0.705704	0.716527	0.336045
pima	23.5	0.705704	0.716527	0.336045
pima	24	0.705704	0.716527	0.336045
pima	24.5	0.705704	0.716527	0.336045
pima	25	0.705704	0.716527	0.336045
pima	25.5	0.704397	0.715438	0.33375
pima	26	0.704397	0.715438	0.33375
pima	26.5	0.705704	0.718056	0.335984
pima	27	0.705704	0.718056	0.335984
pima	27.5	0.705704	0.718056	0.335984
pima	28	0.705704	0.718056	0.335984
pima	28.5	0.705704	0.718056	0.335984
pima	29	0.705704	0.718056	0.335984
pima	29.5	0.705704	0.718056	0.335984
pima	30	0.705704	0.718056	0.335984
pima	30.5	0.705704	0.718056	0.335984
pima	31	0.705704	0.718056	0.335984
pima	31.5	0.705696	0.71652	0.333249
pima	32	0.705696	0.71652	0.333249
pima	32.5	0.705696	0.71652	0.333249
pima	33	0.705696	0.71652	0.333249
pima	33.5	0.705696	0.71652	0.333249
pima	34	0.704397	0.715438	0.330781
pima	34.5	0.704397	0.715438	0.330781
pima	35	0.704397	0.715438	0.330781
pima	35.5	0.704397	0.715438	0.330781
pima	36	0.704397	0.715438	0.330781
pima	36.5	0.704397	0.715438	0.330781
pima	37	0.704397	0.715438	0.330781
pima	37.5	0.704397	0.715438	0.330781
pima	38	0.700501	0.712191	0.323861
pima	38.5	0.700501	0.712191	0.323861
pima	39	0.700501	0.712191	0.323861
pima	39.5	0.700501	0.712191	0.323861
pima	40	0.700501	0.712191	0.323861
pima	40.5	0.700501	0.712191	0.323861
pima	41	0.700501	0.712191	0.323861
pima	41.5	0.700501	0.712191	0.323861
pima	42	0.700501	0.712191	0.323861
pima	42.5	0.700501	0.712191	0.323861
pima	43	0.700501	0.712191	0.323861
pima	43.5	0.700501	0.712191	0.323861
pima	44	0.700501	0.712191	0.323861
pima	44.5	0.701808	0.71328	0.326156
pima	45	0.701808	0.71328	0.326156
pima	45.5	0.701808	0.71328	0.326156
pima	46	0.701808	0.71328	0.326156
pima	46.5	0.701808	0.71328	0.326156
pima	47	0.701808	0.71328	0.326156
pima	47.5	0.701808	0.71328	0.326156
pima	48	0.701808	0.71328	0.326156
pima	48.5	0.701808	0.71328	0.326156
pima	49	0.701808	0.71328	0.326156
pima	49.5	0.701808	0.71328	0.326156
pima	50	0.701808	0.71328	0.326156

## Sheet: postcode
data	p.norm	accuracy	recall	kappa
postcode	1	0.925716	0.938096	0.916136
postcode	1.5	0.925716	0.938096	0.916136
postcode	2	0.924346	0.936955	0.9146
postcode	2.5	0.924346	0.936955	0.9146
postcode	3	0.913321	0.927767	0.902123
postcode	3.5	0.924346	0.936955	0.9146
postcode	4	0.920208	0.933507	0.90992
postcode	4.5	0.924346	0.936955	0.9146
postcode	5	0.924346	0.936955	0.9146
postcode	5.5	0.924346	0.936955	0.914602
postcode	6	0.924346	0.936955	0.9146
postcode	6.5	0.924346	0.936955	0.9146
postcode	7	0.918866	0.932389	0.908428
postcode	7.5	0.924346	0.936955	0.9146
postcode	8	0.924346	0.936955	0.914602
postcode	8.5	0.925716	0.938096	0.91614
postcode	9	0.925725	0.938104	0.916177
postcode	9.5	0.924346	0.936955	0.9146
postcode	10	0.924346	0.936955	0.9146
postcode	10.5	0.924346	0.936955	0.9146
postcode	11	0.922957	0.935798	0.913038
postcode	11.5	0.925716	0.938096	0.91614
postcode	12	0.925716	0.938096	0.91614
postcode	12.5	0.924346	0.936955	0.9146
postcode	13	0.920208	0.933507	0.90992
postcode	13.5	0.924346	0.936955	0.9146
postcode	14	0.924346	0.936955	0.9146
postcode	14.5	0.924346	0.936955	0.9146
postcode	15	0.920208	0.933507	0.90992
postcode	15.5	0.924346	0.936955	0.9146
postcode	16	0.922985	0.935821	0.913109
postcode	16.5	0.924346	0.936955	0.9146
postcode	17	0.924346	0.936955	0.9146
postcode	17.5	0.924346	0.936955	0.9146
postcode	18	0.925725	0.938104	0.916177
postcode	18.5	0.924346	0.936955	0.9146
postcode	19	0.924346	0.936955	0.9146
postcode	19.5	0.924346	0.936955	0.9146
postcode	20	0.924346	0.936955	0.9146
postcode	20.5	0.924346	0.936955	0.9146
postcode	21	0.922966	0.935805	0.91304
postcode	21.5	0.924346	0.936955	0.9146
postcode	22	0.925725	0.938104	0.916179
postcode	22.5	0.924346	0.936955	0.914602
postcode	23	0.924346	0.936955	0.914618
postcode	23.5	0.922966	0.935805	0.91304
postcode	24	0.922966	0.935805	0.91304
postcode	24.5	0.922966	0.935805	0.91304
postcode	25	0.924346	0.936955	0.9146
postcode	25.5	0.924346	0.936955	0.9146
postcode	26	0.924346	0.936955	0.9146
postcode	26.5	0.925716	0.938096	0.91614
postcode	27	0.924336	0.936947	0.914581
postcode	27.5	0.924336	0.936947	0.914581
postcode	28	0.924346	0.936955	0.9146
postcode	28.5	0.925716	0.938096	0.91614
postcode	29	0.925716	0.938096	0.91614
postcode	29.5	0.925716	0.938096	0.91614
postcode	30	0.924346	0.936955	0.9146
postcode	30.5	0.918866	0.932389	0.908441
postcode	31	0.924346	0.936955	0.9146
postcode	31.5	0.924346	0.936955	0.9146
postcode	32	0.924346	0.936955	0.9146
postcode	32.5	0.924346	0.936955	0.9146
postcode	33	0.922966	0.935805	0.91304
postcode	33.5	0.924346	0.936955	0.9146
postcode	34	0.924346	0.936955	0.9146
postcode	34.5	0.924346	0.936955	0.9146
postcode	35	0.924346	0.936955	0.9146
postcode	35.5	0.924346	0.936955	0.9146
postcode	36	0.924346	0.936955	0.9146
postcode	36.5	0.924346	0.936955	0.9146
postcode	37	0.924346	0.936955	0.9146
postcode	37.5	0.924346	0.936955	0.9146
postcode	38	0.924346	0.936955	0.9146
postcode	38.5	0.924346	0.936955	0.9146
postcode	39	0.924346	0.936955	0.9146
postcode	39.5	0.925716	0.938096	0.91614
postcode	40	0.924346	0.936955	0.9146
postcode	40.5	0.924346	0.936955	0.9146
postcode	41	0.924346	0.936955	0.9146
postcode	41.5	0.924346	0.936955	0.9146
postcode	42	0.924346	0.936955	0.9146
postcode	42.5	0.922966	0.935805	0.91304
postcode	43	0.922966	0.935805	0.91304
postcode	43.5	0.924346	0.936955	0.9146
postcode	44	0.924346	0.936955	0.9146
postcode	44.5	0.924346	0.936955	0.9146
postcode	45	0.924346	0.936955	0.9146
postcode	45.5	0.925725	0.938104	0.916177
postcode	46	0.925725	0.938104	0.916177
postcode	46.5	0.924346	0.936955	0.9146
postcode	47	0.924346	0.936955	0.9146
postcode	47.5	0.924346	0.936955	0.9146
postcode	48	0.924346	0.936955	0.9146
postcode	48.5	0.924346	0.936955	0.9146
postcode	49	0.924346	0.936955	0.9146
postcode	49.5	0.924346	0.936955	0.9146
postcode	50	0.924346	0.936955	0.9146
postcode	50.5	0.924346	0.936955	0.9146
postcode	51	0.924346	0.936955	0.9146
postcode	51.5	0.924346	0.936955	0.9146
postcode	52	0.925716	0.938096	0.91614
postcode	52.5	0.927095	0.939246	0.917718
postcode	53	0.927095	0.939246	0.917718
postcode	53.5	0.927095	0.939246	0.917718
postcode	54	0.927095	0.939246	0.917718
postcode	54.5	0.925716	0.938096	0.91614
postcode	55	0.925716	0.938096	0.91614
postcode	55.5	0.925716	0.938096	0.91614
postcode	56	0.924346	0.936955	0.9146
postcode	56.5	0.924346	0.936955	0.9146
postcode	57	0.922966	0.935805	0.91304
postcode	57.5	0.922966	0.935805	0.91304
postcode	58	0.922966	0.935805	0.91304
postcode	58.5	0.922966	0.935805	0.91304
postcode	59	0.922966	0.935805	0.91304
postcode	59.5	0.922966	0.935805	0.91304
postcode	60	0.922966	0.935805	0.91304
postcode	60.5	0.922966	0.935805	0.91304
postcode	61	0.922966	0.935805	0.91304
postcode	61.5	0.922966	0.935805	0.91304
postcode	62	0.922966	0.935805	0.91304
postcode	62.5	0.922966	0.935805	0.91304
postcode	63	0.922966	0.935805	0.91304
postcode	63.5	0.922966	0.935805	0.91304
postcode	64	0.924336	0.936947	0.914581
postcode	64.5	0.924336	0.936947	0.914581
postcode	65	0.924336	0.936947	0.914581
postcode	65.5	0.924336	0.936947	0.914581
postcode	66	0.924336	0.936947	0.914581
postcode	66.5	0.924336	0.936947	0.914581
postcode	67	0.924336	0.936947	0.914581
postcode	67.5	0.922966	0.935805	0.91304
postcode	68	0.922966	0.935805	0.91304
postcode	68.5	0.922966	0.935805	0.91304
postcode	69	0.922966	0.935805	0.91304
postcode	69.5	0.922966	0.935805	0.91304
postcode	70	0.922966	0.935805	0.91304
postcode	70.5	0.922966	0.935805	0.91304
postcode	71	0.922966	0.935805	0.91304
postcode	71.5	0.922966	0.935805	0.91304
postcode	72	0.922966	0.935805	0.91304
postcode	72.5	0.922966	0.935805	0.91304
postcode	73	0.922966	0.935805	0.91304
postcode	73.5	0.922966	0.935805	0.91304
postcode	74	0.922966	0.935805	0.91304
postcode	74.5	0.922966	0.935805	0.91304
postcode	75	0.922966	0.935805	0.91304
postcode	75.5	0.924336	0.936947	0.914581
postcode	76	0.924336	0.936947	0.914581
postcode	76.5	0.924336	0.936947	0.914581
postcode	77	0.924336	0.936947	0.914581
postcode	77.5	0.925716	0.938096	0.91614
postcode	78	0.925716	0.938096	0.91614
postcode	78.5	0.925716	0.938096	0.91614
postcode	79	0.925716	0.938096	0.91614
postcode	79.5	0.925716	0.938096	0.91614
postcode	80	0.925716	0.938096	0.91614
postcode	80.5	0.925716	0.938096	0.91614
postcode	81	0.925716	0.938096	0.91614
postcode	81.5	0.925716	0.938096	0.91614
postcode	82	0.925716	0.938096	0.91614
postcode	82.5	0.925716	0.938096	0.91614
postcode	83	0.925716	0.938096	0.91614
postcode	83.5	0.924346	0.936955	0.9146
postcode	84	0.924346	0.936955	0.9146
postcode	84.5	0.924346	0.936955	0.9146
postcode	85	0.924346	0.936955	0.9146
postcode	85.5	0.924346	0.936955	0.9146
postcode	86	0.924346	0.936955	0.9146
postcode	86.5	0.924346	0.936955	0.9146
postcode	87	0.924346	0.936955	0.9146
postcode	87.5	0.924346	0.936955	0.9146
postcode	88	0.924346	0.936955	0.9146
postcode	88.5	0.924346	0.936955	0.9146
postcode	89	0.924346	0.936955	0.9146
postcode	89.5	0.924346	0.936955	0.9146
postcode	90	0.924346	0.936955	0.9146
postcode	90.5	0.924346	0.936955	0.9146
postcode	91	0.925716	0.938096	0.91614
postcode	91.5	0.925716	0.938096	0.91614
postcode	92	0.925716	0.938096	0.91614
postcode	92.5	0.925716	0.938096	0.91614
postcode	93	0.925716	0.938096	0.91614
postcode	93.5	0.925716	0.938096	0.91614
postcode	94	0.925716	0.938096	0.91614
postcode	94.5	0.925716	0.938096	0.91614
postcode	95	0.925716	0.938096	0.91614
postcode	95.5	0.925716	0.938096	0.91614
postcode	96	0.925716	0.938096	0.91614
postcode	96.5	0.925716	0.938096	0.91614
postcode	97	0.925716	0.938096	0.91614
postcode	97.5	0.924346	0.936955	0.9146
postcode	98	0.924346	0.936955	0.9146
postcode	98.5	0.925716	0.938096	0.91614
postcode	99	0.927095	0.939246	0.917718
postcode	99.5	0.927095	0.939246	0.917718
postcode	100	0.927095	0.939246	0.917718

## Sheet: breast
data	p.norm	accuracy	recall	kappa
breast	1	0.888947	0.824123	0.80165
breast	1.5	0.878947	0.815789	0.786207
breast	2	0.878947	0.815789	0.786207
breast	2.5	0.878947	0.815789	0.786207
breast	3	0.878947	0.815789	0.786207
breast	3.5	0.878947	0.815789	0.786207
breast	4	0.878947	0.815789	0.786207
breast	4.5	0.878947	0.815789	0.786207
breast	5	0.878947	0.815789	0.786207
breast	5.5	0.878947	0.815789	0.786207
breast	6	0.878947	0.815789	0.786207
breast	6.5	0.878947	0.815789	0.786207
breast	7	0.878947	0.815789	0.786207
breast	7.5	0.878947	0.815789	0.786207
breast	8	0.878947	0.815789	0.786207
breast	8.5	0.878947	0.815789	0.786207
breast	9	0.878947	0.815789	0.786207
breast	9.5	0.878947	0.815789	0.786207
breast	10	0.878947	0.815789	0.786207
breast	10.5	0.878947	0.815789	0.786207
breast	11	0.878947	0.815789	0.786207
breast	11.5	0.878947	0.815789	0.786207
breast	12	0.878947	0.815789	0.786207
breast	12.5	0.878947	0.815789	0.786207
breast	13	0.878947	0.815789	0.786207
breast	13.5	0.878947	0.815789	0.786207
breast	14	0.878947	0.815789	0.786207
breast	14.5	0.878947	0.815789	0.786207
breast	15	0.878947	0.815789	0.786207
breast	15.5	0.878947	0.815789	0.786207
breast	16	0.878947	0.815789	0.786207
breast	16.5	0.878947	0.815789	0.786207
breast	17	0.878947	0.815789	0.786207
breast	17.5	0.878947	0.815789	0.786207
breast	18	0.878947	0.815789	0.786207
breast	18.5	0.878947	0.815789	0.786207
breast	19	0.878947	0.815789	0.786207
breast	19.5	0.878947	0.815789	0.786207
breast	20	0.878947	0.815789	0.786207
breast	20.5	0.878947	0.815789	0.786207
breast	21	0.878947	0.815789	0.786207
breast	21.5	0.878947	0.815789	0.786207
breast	22	0.878947	0.815789	0.786207
breast	22.5	0.878947	0.815789	0.786207
breast	23	0.878947	0.815789	0.786207
breast	23.5	0.878947	0.815789	0.786207
breast	24	0.878947	0.815789	0.786207
breast	24.5	0.878947	0.815789	0.786207
breast	25	0.878947	0.815789	0.786207
breast	25.5	0.878947	0.815789	0.786207
breast	26	0.878947	0.815789	0.786207
breast	26.5	0.878947	0.815789	0.786207
breast	27	0.878947	0.815789	0.786207
breast	27.5	0.878947	0.815789	0.786207
breast	28	0.878947	0.815789	0.786207
breast	28.5	0.878947	0.815789	0.786207
breast	29	0.878947	0.815789	0.786207
breast	29.5	0.878947	0.815789	0.786207
breast	30	0.878947	0.815789	0.786207
breast	30.5	0.878947	0.815789	0.786207
breast	31	0.878947	0.815789	0.786207
breast	31.5	0.878947	0.815789	0.786207
breast	32	0.878947	0.815789	0.786207
breast	32.5	0.878947	0.815789	0.786207
breast	33	0.878947	0.815789	0.786207
breast	33.5	0.878947	0.815789	0.786207
breast	34	0.878947	0.815789	0.786207
breast	34.5	0.878947	0.815789	0.786207
breast	35	0.878947	0.815789	0.786207
breast	35.5	0.878947	0.815789	0.786207
breast	36	0.878947	0.815789	0.786207
breast	36.5	0.878947	0.815789	0.786207
breast	37	0.878947	0.815789	0.786207
breast	37.5	0.878947	0.815789	0.786207
breast	38	0.878947	0.815789	0.786207
breast	38.5	0.878947	0.815789	0.786207
breast	39	0.878947	0.815789	0.786207
breast	39.5	0.878947	0.815789	0.786207
breast	40	0.878947	0.815789	0.786207
breast	40.5	0.878947	0.815789	0.786207
breast	41	0.878947	0.815789	0.786207
breast	41.5	0.878947	0.815789	0.786207
breast	42	0.878947	0.815789	0.786207
breast	42.5	0.878947	0.815789	0.786207
breast	43	0.878947	0.815789	0.786207
breast	43.5	0.878947	0.815789	0.786207
breast	44	0.878947	0.815789	0.786207
breast	44.5	0.878947	0.815789	0.786207
breast	45	0.878947	0.815789	0.786207
breast	45.5	0.878947	0.815789	0.786207
breast	46	0.878947	0.815789	0.786207
breast	46.5	0.878947	0.815789	0.786207
breast	47	0.878947	0.815789	0.786207
breast	47.5	0.878947	0.815789	0.786207
breast	48	0.878947	0.815789	0.786207
breast	48.5	0.878947	0.815789	0.786207
breast	49	0.878947	0.815789	0.786207
breast	49.5	0.878947	0.815789	0.786207
breast	50	0.878947	0.815789	0.786207
breast	50.5	0.878947	0.815789	0.786207
breast	51	0.878947	0.815789	0.786207
breast	51.5	0.878947	0.815789	0.786207
breast	52	0.878947	0.815789	0.786207
breast	52.5	0.878947	0.815789	0.786207
breast	53	0.878947	0.815789	0.786207
breast	53.5	0.878947	0.815789	0.786207
breast	54	0.878947	0.815789	0.786207
breast	54.5	0.878947	0.815789	0.786207
breast	55	0.878947	0.815789	0.786207
breast	55.5	0.878947	0.815789	0.786207
breast	56	0.878947	0.815789	0.786207
breast	56.5	0.878947	0.815789	0.786207
breast	57	0.878947	0.815789	0.786207
breast	57.5	0.878947	0.815789	0.786207
breast	58	0.878947	0.815789	0.786207
breast	58.5	0.878947	0.815789	0.786207
breast	59	0.878947	0.815789	0.786207
breast	59.5	0.878947	0.815789	0.786207
breast	60	0.878947	0.815789	0.786207
breast	60.5	0.878947	0.815789	0.786207
breast	61	0.878947	0.815789	0.786207
breast	61.5	0.878947	0.815789	0.786207
breast	62	0.878947	0.815789	0.786207
breast	62.5	0.878947	0.815789	0.786207
breast	63	0.878947	0.815789	0.786207
breast	63.5	0.878947	0.815789	0.786207
breast	64	0.878947	0.815789	0.786207
breast	64.5	0.878947	0.815789	0.786207
breast	65	0.878947	0.815789	0.786207
breast	65.5	0.878947	0.815789	0.786207
breast	66	0.878947	0.815789	0.786207
breast	66.5	0.878947	0.815789	0.786207
breast	67	0.878947	0.815789	0.786207
breast	67.5	0.878947	0.815789	0.786207
breast	68	0.878947	0.815789	0.786207
breast	68.5	0.878947	0.815789	0.786207
breast	69	0.878947	0.815789	0.786207
breast	69.5	0.878947	0.815789	0.786207
breast	70	0.878947	0.815789	0.786207
breast	70.5	0.878947	0.815789	0.786207
breast	71	0.878947	0.815789	0.786207
breast	71.5	0.878947	0.815789	0.786207
breast	72	0.878947	0.815789	0.786207
breast	72.5	0.878947	0.815789	0.786207
breast	73	0.878947	0.815789	0.786207
breast	73.5	0.878947	0.815789	0.786207
breast	74	0.878947	0.815789	0.786207
breast	74.5	0.878947	0.815789	0.786207
breast	75	0.878947	0.815789	0.786207
breast	75.5	0.878947	0.815789	0.786207
breast	76	0.878947	0.815789	0.786207
breast	76.5	0.878947	0.815789	0.786207
breast	77	0.878947	0.815789	0.786207
breast	77.5	0.878947	0.815789	0.786207
breast	78	0.878947	0.815789	0.786207
breast	78.5	0.878947	0.815789	0.786207
breast	79	0.878947	0.815789	0.786207
breast	79.5	0.878947	0.815789	0.786207
breast	80	0.878947	0.815789	0.786207
breast	80.5	0.878947	0.815789	0.786207
breast	81	0.878947	0.815789	0.786207
breast	81.5	0.878947	0.815789	0.786207
breast	82	0.878947	0.815789	0.786207
breast	82.5	0.878947	0.815789	0.786207
breast	83	0.878947	0.815789	0.786207
breast	83.5	0.878947	0.815789	0.786207
breast	84	0.878947	0.815789	0.786207
breast	84.5	0.878947	0.815789	0.786207
breast	85	0.878947	0.815789	0.786207
breast	85.5	0.878947	0.815789	0.786207
breast	86	0.878947	0.815789	0.786207
breast	86.5	0.878947	0.815789	0.786207
breast	87	0.878947	0.815789	0.786207
breast	87.5	0.878947	0.815789	0.786207
breast	88	0.878947	0.815789	0.786207
breast	88.5	0.878947	0.815789	0.786207
breast	89	0.878947	0.815789	0.786207
breast	89.5	0.878947	0.815789	0.786207
breast	90	0.878947	0.815789	0.786207
breast	90.5	0.878947	0.815789	0.786207
breast	91	0.878947	0.815789	0.786207
breast	91.5	0.878947	0.815789	0.786207
breast	92	0.878947	0.815789	0.786207
breast	92.5	0.878947	0.815789	0.786207
breast	93	0.878947	0.815789	0.786207
breast	93.5	0.878947	0.815789	0.786207
breast	94	0.878947	0.815789	0.786207
breast	94.5	0.878947	0.815789	0.786207
breast	95	0.878947	0.815789	0.786207
breast	95.5	0.878947	0.815789	0.786207
breast	96	0.878947	0.815789	0.786207
breast	96.5	0.878947	0.815789	0.786207
breast	97	0.878947	0.815789	0.786207
breast	97.5	0.878947	0.815789	0.786207
breast	98	0.878947	0.815789	0.786207
breast	98.5	0.878947	0.815789	0.786207
breast	99	0.878947	0.815789	0.786207
breast	99.5	0.878947	0.815789	0.786207
breast	100	0.878947	0.815789	0.786207
