# Supplementary material for: Weighted p-norm distance t kernel SVM classification algorithm based on improved polarization
Source: Sci Rep. 2022 Apr 13;12:6197. doi: 10.1038/s41598-022-09766-w (PMC9008017; doi:10.1038/s41598-022-09766-w)
Supplement: Supplementary file 2 — Supplementary Information 2. [file 41598_2022_9766_MOESM2_ESM.zip]

Archive with 8 entries (7 files):
- Data in Brief/breast class label.txt
- Data in Brief/breast.xlsx
- Data in Brief/derm.csv
- Data in Brief/kidney02.csv
- Data in Brief/pima.txt
- Data in Brief/postcode.txt
- Data in Brief/sonar.txt
- Data in Brief/
