# Supplementary material for: Weighted p-norm distance t kernel SVM classification algorithm based on improved polarization
Source: Sci Rep. 2022 Apr 13;12:6197. doi: 10.1038/s41598-022-09766-w (PMC9008017; doi:10.1038/s41598-022-09766-w)
Supplement: Supplementary file 2 — Supplementary Information 2. [file 41598_2022_9766_MOESM2_ESM.zip › Data in Brief/breast class label.txt]

2
2
2
3
2
3
2
1
3
2
2
3
3
2
2
2
2
1
1
3
3
1
3
3
2
2
3
2
3
3
3
2
2
2
2
2
2
1
2
2
2
3
2
2
1
3
1
2
2
1
2
2
2
3
2
2
2
3
2
2
2
3
2
2
2
2
2
1
2
2
2
2
2
1
2
2
3
3
3
3
3
3
3
1
3
3
3
3
3
3
3
2
3
3
3
3
2
2
