# Supplementary material for: Weighted p-norm distance t kernel SVM classification algorithm based on improved polarization
Source: Sci Rep. 2022 Apr 13;12:6197. doi: 10.1038/s41598-022-09766-w (PMC9008017; doi:10.1038/s41598-022-09766-w)
Supplement: Supplementary file 2 — Supplementary Information 2. [file 41598_2022_9766_MOESM2_ESM.zip › Data in Brief/breast.xlsx]

## Sheet: Sheet1
-0.108	-0.065	0.06	0.376	0.336	-0.043	0.048	-0.273	-0.059	0.068	-0.037	-0.01	-1.092	0.086	-0.3635	-0.044	0.049	0.053	-0.199	-0.073	0.066	0.208	-0.048	-0.172	-0.174	-0.106	-0.343	-0.474	-0.566	-0.465	-0.099	-0.154	0.771	-0.515333	0.006	1.02167	-0.023	-0.386	0.345	-0.12	-0.054	-0.075	-0.02	-0.14	-0.136	-0.043	-0.117	-0.13	-0.254	-0.224
-0.226	0	-0.121	-0.131	-0.272	-0.129	-0.242	-0.011	-0.062	0.015	-0.038	-0.093	-1.05	-0.242	-0.134	0.312	0.021	-0.304	0.002	-0.104	0.173	0.2	-0.044	-0.064	-0.05	0.101	0.133	0.079	0.181	-0.464	-0.216	-0.042	0.17	-0.355	-0.168	-0.507	0.058	-0.092	0.286	-0.008	0.122	0.144	0.001	-0.005	0.007	0.145	0.152	-0.094	-0.351	0.265
-0.095	-0.066	-0.028	-0.0095	0.031	-0.275	0.431	-0.211	0.063	-0.069	-0.029	-0.097	-0.796	-0.085	0.072	0.286	0.005	-0.316	0.063	0.15	-0.266	0.222	-0.083	0.43	-0.01	0.208	0.247	0.122	-0.007	-0.306	-0.192	-0.123	-0.216	-0.0413333	0.066	-0.576667	-0.409	-0.2	0.211	-0.479	-0.108	-0.236	0.045	0.127	0.122	0.147	-0.536	-0.276	-0.066	-0.153
-0.094	0.311	0.302	-0.208	-0.55	-0.241	-0.522	-0.108	-0.126	-0.096	-0.553	-0.229	-1.227	-0.437	-0.3025	-0.189	0.123	0.219	-0.196	-0.039	-0.06	0.036	-0.165	0.205	-0.018	0.084	-0.529	-0.847	0.474	-0.394	0.063	-0.148	-0.632	-0.453333	0.1425	-0.76	-0.471	0.319	0.002	-0.027	0.074	0.184	0.039	-0.003	0.144	-0.107	-0.499	-0.07	-0.447	-0.45
-0.298	-0.124	-0.178	0.0885	0.267	-0.076	-0.334	-0.219	-0.167	-0.485	0.074	-0.047	-0.738	-0.772	-0.191	-0.135	0.181	-0.517	-0.165	-0.023	-0.084	-0.333	-0.004	-0.082	-0.098	-0.41	-0.496	-0.727	-0.571	0.769	-0.197	-0.238	-0.355	0.374667	-0.007	-0.684667	-0.419	0.057	0.003	-0.038	-0.054	0.249	-0.27	-0.461	-0.348	0	-0.403	-0.239	-0.302	0.015
-0.247	0.561	0.368	-0.3335	-0.234	-0.38	-0.662	-0.307	0.057	-0.14	-0.459	-0.121	-1.312	-0.637	-0.2595	-0.068	0.305	0.538	-0.088	0.051	-0.073	-0.163	-0.201	0.343	0.037	0.211	-0.067	-0.056	0.38	-0.319	0.644	-0.131	-0.16	-0.122333	0.0855	-0.764	-0.388	-0.176	0.019	-0.049	0.13	-0.297	0.34	0.281	-0.292	-0.175	-0.572	-0.131	-0.054	-0.104
-0.043	0.031	-0.207	-0.042	0.18	-0.035	0.301	-0.296	-0.104	-0.068	0.009	-0.205	0.106	-0.144	-0.19	0.03	-0.031	-0.688	0.266	0.047	0.016	0.136	-0.069	-0.092	0.008	0.128	-0.472	-0.476	-0.024	0.251	-0.125	0.389	0.297	-0.206333	0.112	-0.598667	0.055	-0.476	0.051	0.002	0.167	0.061	0.151	-0.276	0.087	-0.15	-0.019	-0.234	-0.249	-0.573
0.316	-0.29	0.137	0.128	-0.001	-0.093	0.088	-0.145	-0.307	0.153	-0.234	-0.149	-0.936	0.006	-0.1485	-0.214	0.082	-0.11	-0.054	0.107	-0.043	0.132	-0.167	0.003	-0.315	-0.093	-0.236	-0.579	-0.242	0.319	-0.111	0.268	-0.438	-0.0626667	0.0585	-0.668333	-0.181	0.606	0.059	-0.114	0.074	-0.297	-0.056	-0.407	-0.354	0.296	-0.094	-0.473	-0.289	0.487
0.131	-0.028	-0.01	-0.752	-0.301	-0.108	-0.306	-0.286	0.255	-0.133	-0.762	-0.184	-1.412	-0.385	0.063	0.136	0.022	-0.225	0.359	0.223	0.151	0.237	-0.101	-0.009	0.161	0.207	-0.421	-0.701	0.732	-0.709	0.123	0.243	-0.411	-0.337667	0.0095	-1.03033	-0.093	0.094	-0.044	0.429	0.09	-0.025	0.049	-0.008	-0.027	-0.121	-0.362	0.459	-0.462	-0.141
-2	-0.534	-0.311	1.2895	0.153	-2	-0.236	-2	0.163	-0.227	0.402	-0.101	0.171	1.046	-0.308	-0.207	-0.015	-0.534	-0.773	-0.22	0.281	0.159	0.203	-0.0814	-1.107	-0.349	-1.0218	-2	-0.259	-2	0.056	0.442	-2	-0.621333	0.4455	-2	-0.198	-0.629	-0.005	-0.021	-0.211	0.585	-0.221	-2	-0.407	0.143	-0.136	0.374	-0.181	-1.497
-0.22	-0.505	-0.217	0.7255	0.606	-0.506	0.098	-0.166	0.019	0.121	0.031	0.299	0.458	-0.156	-0.644	-0.387	-0.124	-1.114	-0.437	-0.058	-0.015	-0.24	0.624	-0.234	-0.614	-0.372	-0.364	-1.152	-0.134	-0.037	-0.29	-0.172	-0.273	-0.82	0.2335	1.18567	0.012	-0.205	-0.014	0.253	0.025	0.026	-0.395	-0.405	-0.463	0.268	-0.239	-0.637	0.127	-0.574
0.482	-0.001	0.016	-0.009	0.016	0.608	0.004	-0.404	0.233	0.055	0.117	0.015	-0.465	0.007	-0.202	-0.024	-0.233	-0.376	-0.396	0.13	-0.248	-0.079	0.233	-0.104	0.133	-0.141	-0.081	-0.01	-0.511	0.131	-0.124	-0.277	-0.026	0.0223333	0.185	0.127333	-0.271	-0.061	-0.011	-0.085	-0.104	-0.064	-0.095	-0.413	0.125	-0.29	0.254	0.047	0.163	-0.822
0.479	-0.218	-0.056	-0.448	-0.464	0.227	-0.205	-0.581	-0.273	-0.021	-0.949	-0.013	-1.413	0.194	-0.1055	-0.646	-0.028	-1.022	-0.106	0.251	0.231	0.218	-0.46	1.027	-0.012	0.32	0.088	0.147	0.045	-0.144	0.017	-0.076	-0.307	-0.577667	0.061	-0.966667	-0.254	-0.128	0.1	-0.219	-0.062	0.183	0.186	-0.008	-0.068	0.446	-0.719	0.083	-0.095	-0.673
-0.145	-0.194	0.135	0.023	0.055	-0.22	-0.424	-0.266	-0.115	0.161	-0.383	-0.036	-0.956	-0.323	-0.2295	-0.302	-0.136	-1.068	-0.282	0.054	-0.118	0.024	0.365	-0.056	-0.248	-0.341	-0.198	-0.33	-0.737	0.102	-0.33	-0.304	0.145	0.195667	-0.007	-0.702	-0.165	-0.035	0	-0.451	0.075	0.031	-0.311	-0.283	0.093	0.102	-0.51	-0.3	-0.185	0.34
-0.263	-0.102	0.125	0.24	0.048	-0.319	0.337	-0.218	-0.558	0.07	-0.112	0.201	0.561	-0.304	-0.131	-0.052	0.118	-0.279	0.181	-0.002	-0.192	0.443	0.287	-0.138	-0.103	-0.004	-0.485	-1.11	0.226	-0.207	-0.082	0.157	-0.644	-0.358333	-0.012	-0.619333	0.359	-0.309	-0.047	0.278	0.051	-0.232	-0.054	-0.375	-0.297	0.144	-0.112	-0.326	0.043	0.032
-0.194	-0.056	-0.22	0.018	-0.006	-0.268	-0.227	-0.264	0.14	-0.198	-0.004	-0.061	0.562	-0.407	0.1485	0.046	-0.014	0.483	-0.023	-0.16	-0.04	-0.261	-0.235	-0.057	-0.174	-0.277	0.227	0.168	-0.084	-0.456	0.062	-0.095	-0.221	0.185	-0.1365	-0.899	0.076	0.005	-0.059	0.111	0.086	0.065	-0.165	0.143	0.14	-0.066	-0.427	-0.14	-0.1	-0.022
-0.086	-0.271	0.037	-0.1025	-0.118	-0.192	-0.087	0.657	-0.121	-0.118	0.299	0.371	0.069	-0.196	-0.003	-0.102	0.047	-0.941	-0.28	-0.012	0.21	-0.048	-0.053	-0.011	-0.082	-0.04	0.074	0.102	-0.15	-0.162	-0.333	0.281	-0.039	-0.0826667	-0.0845	-0.744	-0.249	-0.14	-0.069	0.215	-0.083	-0.232	-0.162	-0.18	-0.2	0.313	0.67	0.001	-0.347	-0.551
-0.279	0.037	0.028	-0.2515	-0.635	0	0.156	-0.151	-0.125	-0.119	0.293	-0.119	-0.442	-0.219	-0.0115	0	0.327	-0.392	0.202	-0.205	-0.036	-0.102	-0.242	-0.07	-0.142	0.054	-0.157	-0.353	-0.448	-0.082	0.088	-0.097	-0.24	-0.584333	0.1725	-0.871667	0.225	0.186	0.056	-0.486	-0.151	-0.231	0.043	-0.152	-0.085	0.046	-0.02	-0.256	-0.443	0.804
-0.03	-0.07	0.174	-0.158	0.067	0.1	-0.241	0.761	-0.026	0.004	0.067	-0.228	-1.211	-0.058	0.1715	-0.307	-0.195	-0.668	0.003	-0.124	-0.07	-0.066	-0.283	-0.098	0.236	-0.128	-0.272	-0.467	-0.573	0.201	-0.235	-0.057	0.06	0.875	-0.1065	-0.623	0.152	-0.078	0.067	-0.037	0.062	0.105	-0.025	-0.42	-0.395	-0.097	0.119	-0.273	-0.062	0.404
0.541	-0.106	0.03	-0.324	-0.46	0.314	-0.056	-0.135	0.326	-0.238	-0.774	0.124	0.247	0.011	0.149	-0.438	0.073	-0.809	-0.075	0.277	0.3	0.19	-0.275	-0.012	-0.104	0.087	-0.353	-0.488	-0.264	-0.271	0.056	-0.024	-0.12	-0.192667	-0.1995	-0.964667	-0.5	0.372	-0.038	0.123	-0.116	-0.19	-0.076	0.241	0.132	0.322	-0.079	-0.015	-0.4	-0.23
0.107	0.338	0.367	-0.1305	-0.188	0.181	-0.334	-0.337	0.306	0.007	-0.557	-0.085	-1.226	-0.272	0.0765	-0.137	0.052	-0.589	-0.167	0.203	-0.112	0.175	-0.126	-0.083	0.331	0.093	-0.044	-0.324	0.109	-0.11	0.277	0.132	-0.369	-0.311333	0.1415	-0.697	-0.446	-0.055	-0.048	-0.022	-0.325	-0.429	0.022	-0.155	-0.253	-0.184	-0.363	-0.049	-0.106	-0.538
-0.091	-0.321	-0.145	0.136	0.292	-0.305	0.133	-0.14	-0.438	-0.271	-0.515	-0.201	1.062	-0.079	-0.2575	-0.411	0.118	-1.156	-0.159	-0.213	0.101	0.32	-0.062	0.01	-0.346	0.517	-0.098	-0.298	0.484	-0.257	0.265	-0.142	0.327	-0.357333	0.0365	-0.834	-0.13	0.092	-0.003	0.274	-0.07	-0.289	-0.011	-0.264	-0.248	-0.1	0.409	-0.352	-0.187	-0.777
0.117	0.269	0.302	-0.1935	-0.431	-0.175	-0.43	-0.271	0.053	-0.12	-0.562	-0.071	-1.144	-0.367	-0.102	0.411	0.148	1.248	0.241	0.189	0.055	0.218	-0.205	0.14	-0.126	0.349	-0.38	-0.557	0.416	-0.287	0.091	-0.19	-0.426	-0.642	0.017	-0.862667	-0.119	0.344	0.074	-0.083	-0.04	-0.234	0.038	-0.122	0.067	-0.023	-0.484	0.746	-0.621	-0.744
0.578	-0.006	0.048	-0.109	0.504	0.197	-0.128	-0.237	-0.102	0.076	-0.488	-0.213	-0.443	0.297	-0.0655	-0.029	-0.104	-0.316	0.374	0.057	-0.041	-0.049	-0.119	0.643	0.124	0.053	-0.019	0.005	0.005	-0.354	0.188	0.137	-0.061	-0.313667	0.084	-0.839667	-0.32	-0.173	0.013	0.033	0.05	-0.121	0.554	0.11	0.339	-0.303	-0.11	0.021	0.086	-0.756
0.059	-0.045	-0.215	-0.054	-0.063	-0.154	-0.168	-0.179	0.049	0.127	-0.29	-0.225	-0.72	-0.225	0.142	0.056	0.169	-0.325	0.529	0.108	-0.049	0.15	-0.159	-0.079	-0.01	0.293	-0.236	-0.277	0.496	-0.142	0.126	0.036	-0.342	0.159	-0.0325	-0.621667	0.336	-0.031	0.074	0.214	-0.051	-0.087	-0.207	-0.439	-0.301	-0.092	-0.298	-0.298	-0.054	0.012
-0.17	0.183	0.021	-0.009	-0.201	0.125	0.007	-0.021	0.062	-0.109	0.026	-0.038	-0.542	-0.286	-0.18	-0.052	0.012	0.244	-0.126	-0.03	0.326	-0.47	0.009	-0.117	0.261	-0.151	0.347	0.411	-0.377	-0.322	0.158	-0.26	0.231	-0.342333	-0.133	-0.222	-0.396	0.097	0.025	0.207	-0.005	-0.318	-0.324	-0.097	0.075	0.061	0.104	-0.119	-0.245	-0.118
-0.106	0.144	-0.143	-0.263	-0.192	-0.22	-0.561	0.028	-0.282	-0.166	-0.529	-0.132	-0.87	-0.316	-0.283	0.104	0.188	0.877	0.109	-0.069	-0.044	-0.028	-0.061	-0.065	-0.112	0.159	-0.11	-0.276	0.435	-0.193	0.283	-0.009	-0.267	-0.402	-0.0205	-0.530667	-0.602	0.242	0.191	-0.119	-0.239	-0.183	-0.216	0.059	0.413	-0.025	-0.236	-0.037	-0.543	-0.401
-0.174	0.035	0.043	-0.156	-0.525	0.124	0.107	-0.211	-0.244	-0.053	-0.023	-0.096	-0.599	-0.645	-0.1375	-0.008	-0.068	-0.473	-0.006	-0.263	-0.455	-0.522	0.163	-0.094	0.091	0.078	0.278	0.391	-0.161	-0.335	-0.194	-0.347	-0.435	-0.147667	-0.0195	-0.711	-0.078	0.134	-0.148	-0.699	0.159	0.404	-0.047	0.013	0.011	-0.178	-0.27	-0.129	-0.274	-0.776
0.276	-0.108	-0.196	-0.261	-0.367	0.123	-0.226	0.477	0.539	0.061	-0.314	0.201	-0.502	-0.263	0.4315	0.545	-0.142	1.077	-0.603	-0.121	0.027	-0.299	-0.241	-0.035	0.449	0.137	0.636	0.899	0.186	-0.493	0.3	-0.398	0.068	-0.22	0.069	-0.142667	0.622	0.173	0.017	0.061	0.019	-0.112	0.044	0.59	0.348	-0.323	-0.239	-0.439	0.708	0.07
-0.119	0.834	0.269	-0.255	-0.146	0.132	-0.458	-0.162	-0.042	0.002	-0.424	-0.087	-1	-0.22	-0.0445	0.176	-0.031	0.512	-0.004	0.014	0.005	-0.072	-0.24	-0.045	0.075	0.053	-0.015	-0.02	-0.097	-0.342	0.576	-0.12	0.055	-0.224333	-0.019	-0.562	-0.053	0.079	0.124	-0.311	-0.314	0.124	-0.009	-0.124	0.047	-0.204	-0.619	-0.133	-0.253	-0.388
-0.119	0.238	-0.031	-0.1695	-0.466	-0.255	-0.009	-0.113	0.216	-0.341	-0.742	0.047	0.191	-0.51	0.619	0.064	0.053	-0.826	0.067	0.275	0.092	-0.039	-0.23	-0.028	0.039	-0.206	-0.094	-0.152	0.242	-0.344	-0.329	0.456	-0.464	-0.346333	0.0695	-0.648	-0.095	-0.14	-0.031	0.24	-0.007	-0.321	0.106	0.12	0.06	-0.077	-0.059	0.287	-0.39	-0.011
-0.143	0.036	-0.178	-0.305	-0.518	0.137	-0.058	-0.088	-0.133	-0.197	-0.256	-0.086	-0.63	-0.524	-0.2025	-0.053	-0.067	-0.957	-0.353	0.034	0.095	-0.116	-0.2	-0.042	0.129	-0.124	0.103	0.127	-0.497	0.089	-0.31	-0.306	0.334	-0.238667	-0.0465	-0.580333	-0.38	0.178	0.033	-0.15	0.053	-0.27	0.144	-0.127	0	-0.04	0.133	-0.156	-0.327	-0.4
-0.031	-0.132	0.154	-0.108	0.209	-0.233	0.024	-0.143	0.113	-0.23	0.249	0.055	-0.469	-0.224	-0.183	0.196	0.066	-0.19	-0.191	-0.038	0.143	-0.318	0.643	-0.095	-0.282	-0.344	-0.587	-0.77	-0.639	-0.14	-0.204	0.029	-0.236	0.139333	0.108	0.694667	-0.212	-0.022	0.013	-0.241	-0.116	-0.243	0.017	-0.243	0.066	-0.011	-0.251	-0.609	0.028	-0.432
-0.325	-0.227	0.149	0.094	0.007	-0.308	-0.014	0.226	0.058	-0.236	-0.072	0.069	0.601	0.005	0.352	-0.145	-0.11	-0.903	-0.295	0.004	0.037	-0.073	0.211	-0.061	0.06	0.216	0.051	0.015	-0.21	-0.364	0.243	0.262	-0.213	0.133667	-0.243	-0.696667	-0.056	0.095	0.314	0.189	0.012	-0.211	-0.03	0.054	-0.122	0.087	0.559	-0.001	0.168	0.248
-0.15	-0.036	-0.101	-0.185	-0.007	0.175	0.328	0.27	-0.047	0.462	0.081	0.121	-0.995	-0.712	0.0055	-0.143	-0.064	-0.75	-0.174	-0.123	-0.218	-0.507	-0.185	-0.088	-0.124	-0.147	0.078	-0.073	-0.715	0.919	-0.284	-0.319	0.051	0.512	-0.273	-0.722667	0.018	-0.011	-0.086	0.203	-0.186	0.256	-0.095	-0.116	-0.108	0.338	0.103	-0.302	-0.125	-0.373
-0.369	-0.208	-0.138	0.199	0.217	-0.241	-0.243	-0.14	-0.036	-0.048	-0.026	-0.049	-0.739	-0.435	-0.3555	0.053	0.102	-0.23	-0.076	-0.123	-0.21	0.045	-0.049	-0.056	-0.153	-0.127	-0.546	-1.132	0.046	0.057	-0.191	-0.006	0.211	0.360333	-0.27	-0.672	0.62	-0.114	-0.111	0.107	0.059	0.096	-0.041	-0.407	-0.427	-0.157	0.389	-0.317	0.129	0.118
-0.295	-0.211	-0.054	0.141	-0.017	-0.09	-0.131	-0.286	0.109	-0.177	-0.133	0.06	0.22	-0.532	-0.117	-0.05	-0.031	-0.071	-0.161	0.091	-0.16	-0.23	-0.009	-0.071	0.361	-0.075	-0.34	-0.71	-0.075	0.127	-0.063	-0.06	0.21	0.094	-0.209	0.0503333	-0.386	-0.106	-0.071	0.271	-0.106	-0.622	-0.043	0.096	0.009	-0.114	-0.523	-0.308	-0.162	0.335
0.141	-0.384	0.232	-0.1485	0.079	0.044	0.031	-0.134	0.516	0.1	0.077	-0.047	-1.037	-0.097	-0.334	-0.492	-0.112	-0.999	-0.498	0.119	0.066	-0.254	-0.035	-0.108	0.027	-0.301	-0.162	-0.913	-0.832	-0.095	-0.274	0.089	-0.658	0.0106667	-0.2075	-0.628333	-0.301	0.184	0.041	-0.126	-0.181	0.052	-0.092	-0.259	0.292	0.141	-0.232	-0.562	-0.363	0.288
-0.207	0.121	-0.147	-0.0625	0.057	-0.006	0.134	0.18	-0.197	-0.007	-0.191	-0.089	0.054	-0.278	0.0635	0.074	-0.196	-0.573	0.152	-0.062	0.077	-0.017	0.228	-0.053	-0.039	0.058	0.191	0.23	-0.499	-0.539	-0.206	0.13	0.147	-0.288667	0.3075	-0.168	-0.393	-0.311	-0.143	-0.609	0.096	0.605	0.233	-0.053	-0.015	-0.067	0.215	-0.083	-0.132	-0.713
-0.161	-0.314	-0.083	0.034	-0.179	-0.045	-0.218	-0.229	0.063	0.357	0.102	-0.064	-0.469	0.323	-0.414	-0.121	-0.114	-0.933	-0.262	-0.196	-0.377	-0.572	-0.067	-0.058	-0.012	-0.323	-0.208	-0.493	-0.518	0.053	-0.135	-0.375	0.195	0.00766667	-0.324	-0.056	0.464	-0.15	0.054	-0.008	0.173	0.059	-0.227	-0.207	0.249	-0.114	0.126	-0.329	0.139	-0.05
0.059	0.053	-0.082	-0.009	0.134	0.234	-0.253	-0.087	0.026	-0.002	-0.207	-0.04	-0.885	-0.371	0.032	0.277	0.122	-0.514	-0.158	0.201	-0.135	-0.504	-0.123	-0.009	0.121	-0.183	-0.011	-0.168	-0.481	-0.076	-0.168	-0.437	0.71	-0.0493333	-0.2325	-0.494	0.227	0.08	0.047	0.303	0.039	-0.146	0.156	-0.221	-0.023	0.044	0.187	-0.005	-0.086	0.207
0.046	-0.035	-0.103	-0.136	-0.72	-0.01	-0.119	-0.116	-0.108	-0.086	-0.595	-0.228	-0.495	0.188	0.1515	-0.331	0.052	-0.696	-0.454	0.316	0.4	0.17	-0.154	0.059	-0.118	0.191	-0.251	-0.94	-0.15	-0.097	-0.097	0.118	-0.287	0.250667	-0.066	-0.548333	-0.443	0.084	0.057	0.44	-0.069	-0.355	0.379	0.439	0.031	0.012	-0.176	-0.129	-0.327	-0.228
-0.02	-0.169	-0.113	-0.135	-0.107	-0.083	-0.05	-0.055	-0.185	0.189	-0.107	-0.008	-0.846	-0.033	-0.271	-0.07	-0.141	-0.841	-0.094	-0.006	-0.018	-0.19	-0.077	-0.177	-0.206	-0.124	-0.437	-0.755	-0.436	-0.038	-0.324	-0.07	-0.074	-0.412333	-0.205	-0.511	0.068	-0.504	0.034	0.071	-0.099	-0.042	0.191	-0.315	0.084	0.09	-0.139	-0.471	-0.279	-0.065
-0.193	-0.056	-0.213	0.4255	0.022	-0.175	-0.12	0.002	0.143	-0.08	-0.131	0	0.351	-0.062	-0.257	-0.145	0.13	-0.529	-0.081	0.018	0.105	-0.062	0.107	-0.167	-0.125	-0.304	-0.344	-0.519	-0.786	-0.576	-0.473	-0.177	0.075	-0.354667	0.263	0.201	-0.555	-0.332	0.125	-0.241	0.019	0.163	-0.138	-0.189	0.292	0.18	-0.116	-0.265	0.209	-0.677
0.518	-0.116	0.229	-0.0805	-0.293	0.02	0.274	-0.044	0.012	-0.245	0.106	-0.035	-1.189	-0.27	0.114	-0.008	-0.005	-0.872	0.186	-0.194	-0.301	0.002	-0.268	-0.062	-0.183	-0.197	-0.255	-0.402	-0.299	-0.058	-0.416	0.271	-0.345	0.0653333	-0.1615	0.109667	0.167	0.012	-0.078	0.019	-0.219	0.201	-0.011	-0.482	-0.309	-0.124	0.191	0.846	-0.146	0.472
0.052	0.53	0.511	-0.298	-0.829	0.026	-0.329	-0.316	0	-0.112	-0.75	-0.271	-1.032	-0.234	0.128	0.015	0.145	0.635	0.152	0.12	-0.073	0.091	-0.193	0.112	0.213	0.149	-0.239	-0.294	0.585	-0.237	0.541	-0.189	-0.298	-0.489667	-0.013	-1.096	-0.109	0.15	0.211	-0.154	-0.051	-0.329	0.076	0.068	0.197	-0.311	-0.867	0.09	-0.354	-0.768
-0.076	-0.122	-0.017	-0.0085	0.187	-0.049	0.045	-0.181	0.135	0.199	-0.246	-0.19	-1.115	-0.356	-0.3055	0.054	0.102	-0.349	-0.281	0.166	0.096	-0.591	-0.026	-0.035	0.088	-0.198	-0.2	-0.994	-0.663	-0.247	-0.082	-0.306	0.141	-0.404	-0.236	-0.445333	0.034	0.197	0.161	0.09	0.352	-0.372	-0.065	-0.346	-0.027	-0.045	-0.215	-0.518	0.599	0.407
-0.444	-0.141	-0.216	0.074	-0.251	-0.163	0.248	-0.082	-0.028	0.295	0.269	0.039	-0.752	-0.312	-0.3295	0.17	0.046	-0.236	-0.186	-0.199	0.041	0.162	-0.119	-0.087	-0.019	-0.167	0.116	0.025	-0.798	0.538	-0.248	-0.148	0.23	-0.543	-0.1615	0.182333	-0.196	-0.07	0.196	-0.002	-0.082	-0.272	-0.062	-0.156	-0.083	0.385	-0.093	-0.281	-0.024	-0.229
-0.091	-0.058	0.178	0.1865	0.116	-0.186	0.137	0.164	0.032	-0.088	-0.143	-0.194	0.377	-0.405	-0.268	-0.154	-0.201	0.098	-0.038	-0.346	-0.046	-0.12	-0.184	-0.073	-0.302	-0.352	-0.654	-1.165	-0.506	-0.467	0.043	-0.123	-0.521	-0.0856667	0.1385	-0.523	-0.182	0.108	0.128	-0.733	0.37	0.631	-0.347	-0.411	-0.386	-0.231	-0.091	-0.526	0.346	-0.589
0.166	-0.191	0.175	0.012	-0.355	-0.049	-0.322	0.146	-0.005	-0.302	-0.413	-0.042	-0.789	-0.343	0.1	0.034	0.368	-0.497	-0.28	-0.031	-0.082	0.06	-0.216	-0.028	-0.21	0.081	-0.046	-0.216	-0.349	0.059	-0.118	-0.092	-0.316	-0.215333	-0.1705	-0.514667	-0.165	0.006	0.04	0.22	0.158	-0.249	0.011	-0.165	-0.069	0.034	-0.022	0.124	-0.264	0.359
-0.165	0.074	0.001	0.089	-0.011	-0.106	-0.278	-0.499	-0.073	0.102	-0.2	0.109	-0.74	-0.579	-0.0645	0.155	0.127	0.033	0.181	-0.123	-0.299	-0.474	0.747	-0.069	0.061	-0.064	-0.178	-0.211	-0.591	-0.203	-0.08	-0.312	0.173	-0.280333	-0.075	0.116	0.034	0.061	0.124	-0.349	0.009	-0.545	0.118	-0.114	0.037	-0.297	-0.45	-0.034	-0.139	0.212
0.006	0.128	-0.172	0.1715	-0.13	0.125	0.093	1.165	0.26	-0.099	0.229	0.37	-0.025	-0.121	-0.0165	0.01	0.111	-0.334	-0.32	0.086	0.219	-0.234	-0.236	-0.104	0.044	-0.19	0.113	0.069	-0.534	-0.007	0.162	-0.396	0.272	-0.239	0.167	-0.353333	-0.36	-0.049	0.087	0.295	-0.083	0.023	-0.01	0.025	-0.037	0.073	0.144	0.191	-0.11	-0.644
0.178	0.035	0.008	-0.097	-0.156	0.146	0.013	-0.214	0.121	-0.155	0.017	0.039	-0.643	-0.308	-0.0635	-0.03	0.02	-0.564	-0.232	0.25	-0.028	-0.163	-0.15	-0.113	0.132	0.096	0.22	0.052	-0.671	-0.216	-0.296	0.076	-0.042	-0.188	0.0385	-0.104333	-0.457	-0.485	0.125	-0.245	-0.134	-0.024	0.097	-0.071	-0.029	-0.042	-0.082	-0.146	-0.346	-0.471
0.099	-0.352	-0.076	-0.158	-0.493	-0.052	-0.198	0.247	0.029	-0.131	-0.413	-0.144	-1.135	0.029	0.053	-0.2	-0.289	-0.995	0.294	0.242	-0.103	0.408	-0.151	0.054	-0.02	0.031	-0.305	-0.995	0.854	-0.033	0.382	0.192	-0.248	-0.0126667	0.1725	-0.58	0.284	0.302	0.118	0.136	-0.063	-0.282	0.258	0.577	0.088	-0.187	-0.638	0.144	-0.091	0.205
-0.288	0.053	-0.054	0.2275	-0.026	-0.174	-0.193	-0.291	-0.057	0.227	0.356	0.4	-0.474	-0.148	-0.043	0.256	0.005	-0.344	-0.223	-0.053	-0.11	-0.525	-0.097	-0.133	-0.055	-0.103	-0.72	-0.781	-0.637	0.417	-0.101	-0.11	0.319	0.41	0.005	-0.820667	0.103	-0.121	0.15	0.044	-0.15	-0.294	0.061	-0.333	0.083	0.226	-0.095	0.036	0.086	-0.314
0.317	-0.077	-0.189	-0.047	0.146	-0.054	-0.003	-0.374	0.212	0.136	0	-0.161	-0.472	0.351	-0.4685	-0.166	-0.138	-0.057	-0.474	-0.16	-0.183	-0.35	-0.019	-0.086	0.161	-0.386	-0.441	-0.482	-0.775	0.672	-0.128	-0.392	0.178	-0.263333	0.3575	-0.284333	-0.276	0.108	0.18	-0.553	0.079	0.376	-0.165	-0.301	0.126	0.042	-0.155	0.11	-0.029	-0.575
-0.211	0.287	-0.068	0.089	-0.273	0.662	-0.313	-0.359	0.074	0.611	0.262	0.07	-0.664	-0.426	-0.2915	0.109	0.088	-0.06	-0.48	-0.158	-0.292	-0.745	-0.083	-0.157	0.151	-0.097	0.596	0.437	-0.63	-0.168	-0.251	-0.579	0.084	-0.0406667	-0.374	0.433333	0.308	0.143	0.243	-0.119	0.212	0.069	-0.11	-0.17	0.094	0.143	0.302	-0.284	-0.014	0.3
0.013	-0.024	0.349	-0.2335	0.203	-0.066	-0.419	-0.391	-0.219	-0.159	-0.466	-0.21	-1.206	-0.331	-0.0735	0.137	0.208	-0.097	0.301	0.055	-0.062	0.209	-0.581	0.249	0.142	0.12	-0.308	-0.447	0.353	0.024	0.729	-0.189	-0.18	-0.415667	0.0575	-1.02733	-0.333	0.028	0.353	-0.231	0.14	-0.252	0.258	0.06	0.093	-0.193	-0.759	0.088	-0.225	-0.555
0.231	-0.287	-0.219	0.3035	0.338	-0.131	0.165	-0.364	-0.275	0.275	-0.02	-0.159	-0.236	0.411	-0.1285	-0.38	-0.085	-1.007	0.542	0.053	-0.165	-0.271	0.662	-0.015	0.059	0.009	-0.237	-0.473	-0.319	-0.272	-0.159	-0.195	0.037	-0.263667	-0.049	0.943667	0.199	-0.415	0.228	-0.179	0.226	-0.075	-0.272	-0.148	-0.388	-0.004	-0.019	-0.171	0.534	0.159
-0.059	-0.166	-0.081	0.061	-0.117	-0.18	-0.216	-0.267	0.077	0.087	-0.039	0.174	-0.025	0.587	0.1045	0.185	0.009	-0.667	-0.214	-0.034	0.135	0.072	-0.138	-0.108	0.308	0.077	0.202	0.177	0.092	-0.159	-0.215	0.232	0.247	0.247333	-0.189	-0.390667	-0.107	-0.024	-0.077	0.134	-0.146	0.025	0.098	0.03	-0.024	0.088	0.404	0.055	-0.266	0.082
-0.27	0.04	-0.06	0.168	0.212	0.177	-0.403	0.033	0.068	0.24	-0.014	-0.005	-0.885	-0.132	0.319	0.011	0.194	-0.121	-0.046	-0.151	-0.224	-0.493	0.1	-0.052	0.453	-0.12	0.538	0.677	-0.347	-0.299	-0.107	-0.255	0.479	-0.0766667	-0.2475	-0.526333	0.136	0.098	0.095	0.066	0.086	-0.178	-0.034	0.391	0.063	-0.141	-0.043	-0.032	0.246	0.303
0.132	0.356	0.016	-0.052	-0.394	0.678	-0.039	-0.133	0.152	0.223	0.033	0.035	-0.758	0.311	-0.1235	0.554	-0.057	0.721	-0.45	-0.132	-0.236	0.072	-0.093	-0.217	0.268	0.245	0.411	0.57	-0.157	-0.148	0.196	0.574	-0.006	-0.196	-0.0165	-0.359667	0.059	0.085	0.162	0.112	-0.124	0.185	0.457	-0.061	0.203	-0.071	-0.104	0.078	0.137	-0.106
0.033	-0.07	-0.16	0.004	0.08	0.175	-0.403	-0.032	-0.015	0.216	-0.382	0.181	-0.717	-0.202	0.097	0.157	-0.266	-0.23	-0.14	-0.135	0.121	-0.151	-0.288	-0.138	-0.081	0.005	0.818	0.779	-0.04	-0.489	-0.286	-0.292	0.269	-0.391	-0.2335	-0.572333	-0.104	-0.169	0.334	-0.014	-0.099	0.01	0.05	0.296	0.112	0.15	-0.246	-0.418	-0.288	-0.117
0.008	0.132	-0.251	0.19	0.012	0.403	0.004	-0.164	0.147	0.141	0.003	0.05	-0.485	-0.262	-0.38	-0.083	-0.163	-0.607	-0.337	-0.209	0.023	-0.47	-0.102	-0.091	0.073	-0.203	0.24	0.285	-0.575	-0.372	-0.297	-0.117	0.108	-0.3	-0.208	-0.544	-0.022	-0.131	0.121	-0.316	0.184	0.393	0.023	-0.046	0.222	0.102	-0.005	-0.174	0.031	0.176
0.008	0.014	-0.121	0.237	0.027	-0.043	0.263	-0.251	0.089	0.062	-0.003	0.476	-0.522	-0.23	-0.214	0.185	-0.05	-0.349	-0.131	0.102	-0.083	0.293	-0.154	-0.195	-0.103	-0.051	-0.145	-0.269	-0.291	0.261	-0.275	0.012	-0.199	0.810667	0.065	-0.639	-0.292	-0.389	0.024	-0.3	-0.132	0.048	0.23	-0.165	0.023	0.251	-0.04	0.088	-0.147	-0.821
-0.022	-0.175	-0.087	0.241	0.031	-0.138	0.306	-0.365	-0.117	0.001	0.329	-0.003	-0.045	-0.07	-0.121	-0.02	0.061	-0.765	0.134	-0.046	-0.063	0.36	-0.182	-0.038	-0.181	0.086	-0.617	-0.44	0.183	-0.36	-0.48	0.23	-0.368	-0.152	-0.1925	0.646333	-0.004	-0.3	-0.038	-0.13	0.055	0.066	-0.061	-0.267	-0.228	0.14	0.527	-0.333	-0.164	-0.406
-0.119	-0.269	0.084	0.385	0.174	0.045	-0.316	-0.264	-0.134	0.395	0.023	0.044	-0.435	-0.092	-0.2775	-0.35	0.023	-0.699	-0.046	-0.25	-0.269	-0.183	0.027	0.066	-0.315	-0.368	-0.508	-0.543	-0.227	-0.176	-0.334	-0.216	0.09	-0.212	-0.1915	0.721333	0.221	-0.201	0.244	-0.153	0.175	-0.174	-0.097	-0.182	0.399	-0.094	0.002	-0.109	0.228	-0.047
-0.27	-0.216	-0.232	0.223	0	-0.264	0.306	-0.102	0.002	-0.167	0.985	0.03	0.707	-0.045	-0.0545	-0.767	0.175	-0.696	-0.517	0.142	0.037	-0.405	0.33	0.035	-0.03	-0.055	0.35	0.337	-0.402	-0.276	-0.176	0.015	-0.219	-0.408	0.2375	0.627333	0.301	-0.28	0.362	-0.959	0.072	-0.153	-0.172	0.404	0.248	0.306	-0.076	-0.347	0.248	-0.596
-0.276	-0.161	0.017	-0.008	-0.267	-0.26	-0.095	-0.259	-0.168	-0.05	-0.039	0.173	-0.599	0.268	-0.0985	0.354	-0.065	-0.033	0.035	-0.076	-0.023	0.172	-0.148	-0.151	-0.19	0.058	-0.144	-0.346	-0.504	-0.116	-0.032	0.146	-0.432	0.0653333	0.004	1.055	0.241	0.09	0.32	-0.377	0.002	-0.082	0.07	-0.07	-0.048	-0.025	-0.557	0.092	-0.028	0.11
0.034	0.21	-0.182	-0.1695	-0.343	0.02	-0.115	-0.347	-0.089	0.002	-0.152	0	-0.476	0.269	0.153	0.196	-0.05	-0.345	-0.156	0.034	-0.193	-0.051	-0.011	-0.051	0.199	0.09	0.447	0.574	-0.403	-0.226	-0.255	0.418	0.265	-0.27	-0.0205	-0.651	-0.255	-0.265	0.366	-0.42	0.334	-0.109	0.34	0.355	0.279	-0.003	-0.352	-0.198	0.259	-0.49
-0.571	-0.552	-0.407	0.0625	0.228	-0.052	-0.666	-0.057	-0.018	0.008	-0.285	-0.194	-0.642	-0.339	-1.015	-0.338	-0.464	-0.464	-0.385	-0.542	0.455	-0.381	-0.124	0.05	-0.41	-0.736	-0.958	-1.12	-0.896	-0.407	-0.01	-0.249	0.065	-0.778333	0.189	-0.94	-0.625	-0.287	0.433	0.233	0.396	0.107	-0.553	-0.365	-0.464	0.014	-0.693	-0.185	-0.307	-0.604
-0.401	-0.111	-0.272	0.386	0.439	0.008	0.097	-0.41	-0.188	0.102	0.215	-0.174	-0.07	-0.205	0.032	-0.24	-0.228	-0.747	0.539	-0.023	0.227	-0.129	0.369	-0.182	0.107	-0.164	0.374	0.436	-0.363	-0.06	-0.21	-0.373	-0.135	-0.332667	-0.0175	-0.556	-0.198	-0.659	0.245	-0.494	0.012	0.127	-0.166	0.173	0.288	-0.124	0.267	-0.19	-0.103	-0.835
-0.324	-0.16	0.096	-0.0845	-0.004	-0.2	-0.331	-0.272	-0.377	0.187	-0.198	-0.068	-0.461	-0.755	-0.0155	0.266	0.035	-0.356	-0.208	-0.13	-0.363	-0.555	-0.117	0.122	-0.006	-0.274	-0.156	-0.235	-0.628	-0.392	-0.212	-0.358	0.33	0.977667	-0.027	-0.692333	0.91	0.174	-0.123	-0.319	0.11	-0.243	0.19	-0.366	-0.31	-0.375	-0.064	-0.145	0.016	-0.017
0.035	-0.289	0.198	-0.0505	0.09	-0.029	0.214	-0.067	-0.266	0.039	-0.394	-0.057	-0.796	0.393	-0.097	-0.205	0.175	-0.783	-0.159	0.056	0.11	0.392	-0.121	0.013	-0.225	0.048	-0.16	-0.507	-0.427	-0.137	-0.121	0.411	-0.315	-0.333	0.137	-0.477	0.313	-0.091	0.19	-0.397	-0.177	-0.051	0.128	0.115	-0.027	0.078	0.128	-0.301	-0.221	0.592
-0.094	-0.399	0.192	-0.2315	-0.01	-0.306	0.304	-0.252	-0.228	0.096	0.239	-0.016	-0.05	-1.016	-0.2585	0.022	-0.038	-0.686	-0.231	-0.285	-0.333	-0.572	-0.332	0.122	-0.11	-0.495	-0.641	-1.389	-0.689	-0.268	-0.381	-0.287	-0.161	0.423667	0.0425	-0.257	0.039	-0.368	0.052	-0.211	0.205	-0.128	-0.145	-0.405	-0.469	0.023	0.4	-0.447	0.325	0.231
-0.231	0.011	-0.104	-0.1365	0.03	0.179	0.153	0.085	0.144	0.48	0.625	-0.232	-1.153	-0.271	0.05	-0.106	-0.064	-0.75	0.023	-0.182	0.112	-0.173	-0.291	-0.159	0.097	-0.201	0.217	0.254	-0.57	0.068	-0.325	-0.468	0.466	-0.332667	-0.05	-0.759667	-0.315	0.116	0.362	0.24	0.101	0.061	-0.072	0.027	0.356	-0.016	-0.045	-0.117	-0.26	-0.497
0.095	-0.282	0.051	0.0165	0.068	0.032	0.196	-0.216	0.095	-0.229	-0.32	-0.082	0.306	-0.168	0.5615	-0.237	0.201	-0.864	-0.129	0.026	0.345	0.188	-0.074	-0.038	-0.158	-0.027	-0.111	-0.325	-0.132	0.073	0.055	0.105	-0.23	-0.445667	-0.122	-0.586	0.38	0.073	-0.01	-0.282	-0.016	-0.211	-0.063	-0.279	-0.165	0.17	-0.227	-0.254	-0.257	0.341
-0.244	0.049	-0.01	-0.32	-0.178	-0.411	-0.418	-0.313	0.053	-0.12	-0.645	-0.271	-1.232	-0.272	-0.134	0.063	0.054	-0.047	0.082	0.056	0.018	0.279	-0.405	0.214	0.129	0.461	-0.493	-0.917	0.619	-0.294	0.36	0.141	-0.069	-0.303333	0.1015	-0.839667	-0.019	0.444	0.211	0.431	-0.033	-0.171	-0.125	0.653	0.295	-0.084	-0.418	0.771	-0.18	-0.339
-0.054	0.161	-0.005	-0.2985	-0.689	-0.018	-0.372	-0.187	-0.176	0.044	-0.704	0.104	-1.114	-0.548	-0.165	0.104	0.113	0.787	0.431	0.248	-0.103	0.03	-0.297	-0.006	-0.069	0.456	0.141	-0.048	0.639	-0.206	0.114	-0.088	-0.18	-0.469333	0.095	-0.854333	-0.402	0.289	0.023	0.065	0.395	-0.124	0.173	-0.084	0.171	0.257	-0.672	0.145	-0.181	-0.48
0.189	-0.407	0.178	-0.2195	-0.295	0.069	-0.07	-0.289	-0.268	-0.03	-0.718	-0.16	-1.163	0.133	-0.019	-0.834	-0.238	-0.778	-0.263	0.351	-0.024	0.251	-0.134	-0.04	-0.031	-0.179	-0.27	-0.896	-0.227	0.049	-0.031	0.138	0.005	-0.443333	-0.0605	-0.737	-0.465	-0.218	0.113	0.026	0.183	-0.178	0.129	-0.265	-0.409	-0.062	-0.716	0.006	-0.349	-0.487
0.228	0.648	0.001	-0.258	-0.255	0.247	-0.393	-0.329	0.118	-0.108	-0.607	0.024	-0.883	-0.292	-0.256	0.234	0.195	1.129	-0.325	0.036	-0.009	0.054	-0.248	-0.016	0.245	0.022	-0.054	-0.089	-0.249	-0.19	0.127	-0.337	-0.176	-0.220667	0.0135	-0.606667	-0.348	0.275	-0.07	-0.276	0.088	0.102	0.027	-0.295	-0.094	-0.194	-0.245	0.516	-0.32	-0.71
-0.093	-0.319	0.424	-0.289	-0.216	-0.258	-0.164	-0.223	0.044	-0.025	-0.044	0.29	-1.487	-0.04	0.16	-1.106	0.067	-1.335	-0.459	0.414	-0.19	0.591	-0.288	0.217	0.077	-0.041	-0.381	-1.173	0.318	0.335	0.345	-0.125	-0.757	-0.431	0.3375	-0.902	-0.482	-0.242	-0.07	-0.25	-0.109	0.173	-0.249	1.192	1.122	0.094	-0.581	-0.088	-0.398	-0.237
-0.061	-0.715	0.175	-0.236	-0.376	-0.327	-0.522	-0.243	-0.336	0.045	-0.585	-0.281	-0.874	-0.327	-0.356	-0.308	0.397	-1.019	-0.327	0.384	0.028	-0.065	-0.226	0.334	-0.165	0.226	-0.496	-1.041	0.367	-0.367	0.946	0.197	-0.817	-0.454	0.4735	-0.688333	-0.641	-0.286	0.149	0.278	-0.01	-0.244	0.357	-0.446	-0.605	0.405	-0.431	-0.354	-0.384	-0.156
-0.057	-0.036	0.181	0.018	-0.411	-0.019	-0.082	0.417	0.021	0.064	-0.355	0.169	-1.321	0.171	0.0835	-0.325	-0.236	-1.066	-0.153	0.005	0.16	0.217	-0.349	-0.129	0.231	0.003	-0.044	-0.122	0.048	-0.082	-0.355	0.241	-0.147	-0.160333	0.09	-0.716	-0.231	-0.107	0.018	-0.745	0.074	0.064	0.098	-0.092	-0.194	-0.196	0.008	-0.292	-0.072	0.533
0.179	0.346	0.106	-0.334	-0.517	0.286	-0.344	-0.291	-0.083	0.026	-0.505	-0.133	-0.938	-0.201	-0.126	0.273	0.117	0.772	-0.018	0.322	-0.061	0.174	-0.149	-0.05	0.149	0.23	-0.187	-0.317	0.143	-0.247	0.038	-0.232	-0.208	-0.325667	-0.074	-0.597333	-0.211	0.047	0.136	-0.137	-0.057	-0.268	0.172	0.182	0.14	-0.042	-0.13	0.051	-0.396	-0.562
0.024	-0.079	0.122	-0.2645	0.004	-0.164	-0.409	-0.146	0.047	-0.063	-0.709	-0.183	-1.208	-0.202	-0.0725	0.421	-0.019	1.122	-0.359	0.26	0.303	0.228	-0.191	0.013	0.053	-0.09	-0.348	-0.803	0.196	-0.069	0.434	0.174	-0.268	-0.565333	-0.1475	-0.729	-0.114	0.096	0.092	0.256	-0.092	-0.156	0.27	-0.434	-0.098	-0.233	-0.685	-0.185	-0.259	-0.435
0.135	0.355	-0.104	-0.1445	-0.44	-0.1	-0.194	-0.115	-0.176	0.079	-0.57	-0.067	-1.095	-0.432	-0.169	-0.352	0.068	-0.288	-0.036	-0.12	-0.253	0.014	-0.184	0.056	-0.002	0.045	-0.016	0.125	-0.269	-0.331	-0.106	-0.12	-0.14	-0.162	-0.0345	-0.549667	-0.378	0.251	0.015	0.26	0.131	0.104	0.098	-0.206	-0.063	-0.117	-0.644	1.073	-0.408	-0.607
0.075	-0.7	0.078	-0.151	-0.213	0.13	-0.432	-0.099	-0.127	-0.028	-0.189	0.358	-1.048	-0.337	-0.016	-0.83	-0.04	-1.058	-0.386	0.179	0.232	0.005	-0.185	-0.067	0.023	0.301	-0.099	-0.975	-0.089	-0.048	0.213	-0.141	-0.49	-0.569667	0.182	-0.649	-0.462	-0.137	0.015	-0.172	-0.203	0.004	0.106	-0.371	-0.436	0.169	-0.632	0.099	-0.432	-0.298
0.094	-0.065	0.21	-0.138	-0.865	-0.037	-0.424	-0.18	0.024	0.118	-0.456	-0.021	-0.942	-0.076	0.119	-0.474	0.212	0.718	-0.079	0.208	0.194	0.132	-0.127	-0.028	-0.133	0.265	-0.24	-0.737	0.32	-0.199	0.041	-0.29	-0.478	-0.174	0.082	-0.613	-0.221	0.233	-0.007	0.524	-0.106	-0.133	0.029	-0.511	-0.182	0.025	-0.634	0.042	-0.188	0.095
-0.169	0.572	0.157	-0.2755	-0.49	0.089	-0.323	-0.232	-0.058	-0.127	-0.362	-0.213	-0.98	-0.436	-0.15	0.204	0.054	0.594	0.521	0.054	-0.086	-0.001	-0.236	-0.075	-0.033	0.026	-0.219	-0.37	0.501	-0.321	0.503	-0.29	0.063	-0.319	-0.084	-0.813667	-0.158	0.304	0.076	-0.089	-0.04	-0.03	0.023	-0.248	-0.05	-0.143	-0.645	0.201	-0.142	-0.735
0.136	-0.333	0.167	-0.2955	-1.107	-0.386	-0.635	-0.199	0.336	-0.398	-0.4	-0.061	-1.129	-0.484	-0.1865	-0.187	0.351	-0.639	-0.031	-0.019	0.151	0.2	0.028	-0.058	-0.213	0.547	-0.539	-0.611	0.557	-0.527	0.26	0.056	-0.617	-0.165333	-0.288	-0.848	-0.321	0.299	0.266	0.535	-0.214	-0.363	-0.21	0.342	0.29	-0.171	-0.37	-0.43	-0.44	-0.293
-0.026	0.156	-0.221	-0.2095	-0.052	0.331	0.003	0.129	0.173	0.098	-0.06	-0.012	-0.545	-0.339	-0.1575	0.141	-0.076	-0.37	-0.131	-0.197	0.048	-0.244	0.185	-0.111	0.179	-0.134	0.101	0.178	-0.516	-0.208	-0.118	-0.364	0.161	0.286667	-0.075	0.033	-0.257	0.136	0.11	-0.233	0.063	0.06	0.091	-0.155	0.111	0.221	-0.075	0.05	-0.104	-0.397
0.072	-0.063	0.152	-0.927	-0.17	-0.26	-0.406	-0.484	-0.148	-0.121	-0.555	-0.117	-1.405	0.01	0.3575	0.126	0.07	0.043	0.169	0.023	0.193	0.324	-0.482	0.041	-0.13	0.444	-0.169	-0.31	0.488	-0.114	-0.099	-0.061	-0.525	-0.293667	0.0465	-0.919	-0.143	0.38	-0.004	0.221	-0.002	-0.224	0.136	-0.183	0.15	0.268	-0.247	0.504	-0.394	-0.972
0.305	-0.012	0.226	-0.144	-0.364	0.247	-0.012	-0.224	0.001	-0.013	-0.396	-0.011	-0.993	-0.028	0.2055	-0.422	-0.059	-0.431	-0.278	0.2	0.048	0.334	-0.156	0.122	0.256	0.064	0.268	0.279	-0.055	-0.073	-0.007	-0.248	-0.007	-0.291	0.0985	-0.515667	-0.238	0.191	0.014	-0.214	0.067	-0.247	0.114	0.662	-0.026	-0.121	-0.349	0.362	-0.173	-0.559
0.037	0.222	0.103	-0.2455	-0.313	0.285	-0.23	-0.213	0.084	-0.1	-0.45	-0.074	-1.056	-0.318	-0.2855	0.198	-0.094	0.932	-0.081	0.083	0.046	0.121	-0.238	0.016	0.168	0.024	0.083	0.277	-0.048	-0.15	0.051	0.025	-0.2	-0.206	0.007	-0.618333	-0.299	0.142	0.047	-0.651	-0.035	0.192	0.292	0.29	0.246	-0.023	-0.087	0.235	-0.243	-0.322
0.146	0.33	0.24	-0.3335	-0.364	-0.175	-0.513	-0.236	-0.176	-0.06	-0.51	-0.14	-1.147	-0.417	-0.0575	-0.056	-0.22	0.986	-0.052	-0.067	0.08	0.019	-0.18	-0.035	0	-0.095	-0.064	-0.028	0.839	-0.237	0.425	-0.169	-0.52	-0.311	0.0305	-0.682	0.279	-0.289	-0.005	0.172	-0.002	0.072	0.071	-0.192	-0.131	-0.169	-0.597	-0.031	-0.097	-0.067
0.16	-0.06	-0.139	0.0655	-0.017	-0.015	0.037	-0.279	-0.296	-0.065	-0.354	0.143	-0.144	0.021	-0.088	-0.035	-0.182	-0.079	0.03	0.118	-0.16	0.175	-0.014	-0.087	-0.074	-0.163	-0.305	-0.427	-0.588	-0.446	-0.179	-0.122	-0.118	-0.502667	0.0155	0.555667	-0.149	-0.123	0.04	-0.166	0.223	0.085	0.02	-0.31	0.138	0.065	-0.034	-0.314	0.259	-0.282
0.215	0.076	-0.051	-0.146	-0.015	0.321	-0.036	-0.097	0.007	0.172	0.115	-0.156	-0.904	-0.037	-0.29	-0.13	-0.03	-0.161	-0.884	-0.06	-0.106	-0.122	0.047	-0.007	0.185	-0.175	0.251	0.317	0.078	0.386	-0.073	-0.236	0.013	-0.300333	-0.282	0.681333	0.169	-0.092	0.059	-0.052	0.21	0.012	-0.13	-0.035	0.313	-0.101	-0.153	0.178	-0.054	-0.131
[truncated: 1,163 more columns]
