# Supplementary material for: Weighted p-norm distance t kernel SVM classification algorithm based on improved polarization
Source: Sci Rep. 2022 Apr 13;12:6197. doi: 10.1038/s41598-022-09766-w (PMC9008017; doi:10.1038/s41598-022-09766-w)
Supplement: Supplementary file 2 — Supplementary Information 2. [file 41598_2022_9766_MOESM2_ESM.zip › Data in Brief/kidney02.csv]

age	bp	sg	al	su	rbc	pc	pcc	ba	bgr	bu	sc	sod	pot	hemo	pcv	wc	rc	htn	dm	cad	appet	pe	ane	class
48	80	1.02	1	0	normal	normal	notpresent	notpresent	121	36	1.2	138.241451612903	4.32077261904762	15.4	44	7800	5.2	yes	yes	no	good	no	no	ckd
7	50	1.02	4	0	normal	normal	notpresent	notpresent	122.16	18	0.8	132.7605	3.93954285714286	11.3	38	6000	4.56919047619048	no	no	no	good	no	no	ckd
62	80	1.01	2	3	normal	normal	notpresent	notpresent	423	53	1.8	132.257083333333	4.791	9.6	31	7500	3.826	no	yes	no	poor	no	yes	ckd
48	70	1.005	4	0	normal	abnormal	present	notpresent	117	56	3.8	111	2.5	11.2	32	6700	3.9	yes	no	no	poor	yes	yes	ckd
51	80	1.01	2	0	normal	normal	notpresent	notpresent	106	26	1.4	136.4	4.1284	11.6	35	7300	4.6	no	no	no	good	no	no	ckd
60	90	1.015	3	0	normal	normal	notpresent	notpresent	74	25	1.1	142	3.2	12.2	39	7800	4.4	yes	yes	no	good	yes	no	ckd
68	70	1.01	0	0	normal	normal	notpresent	notpresent	100	54	24	104	4	12.4	36	8811.33333333333	4.3525	no	no	no	good	no	no	ckd
24	76.3	1.015	2	4	normal	abnormal	notpresent	notpresent	410	31	1.1	136.441014492754	4.09086666666667	12.4	44	6900	5	no	yes	no	good	yes	no	ckd
52	100	1.015	3	0	normal	abnormal	present	notpresent	138	60	1.9	134.73	4.451	10.8	33	9600	4	yes	yes	no	good	no	yes	ckd
53	90	1.02	2	0	abnormal	abnormal	present	notpresent	70	107	7.2	114	3.7	9.5	29	12100	3.7	yes	yes	no	poor	no	yes	ckd
50	60	1.01	2	4	normal	abnormal	present	notpresent	490	55	4	132.76	5.241	9.4	28	11134.5	3.38733333333333	yes	yes	no	good	no	yes	ckd
63	70	1.01	3	0	abnormal	abnormal	present	notpresent	380	60	2.7	131	4.2	10.8	32	4500	3.8	yes	yes	no	poor	yes	no	ckd
68	70	1.015	3	1	normal	normal	present	notpresent	208	72	2.1	138	5.8	9.7	28	12200	3.4	yes	yes	yes	poor	yes	no	ckd
68	70	1.01275	2.59	0.54	normal	normal	notpresent	notpresent	98	86	4.6	135	3.4	9.8	28.86	9011	3.384	yes	yes	yes	poor	yes	no	ckd
68	80	1.01	3	2	normal	abnormal	present	present	157	90	4.1	130	6.4	5.6	16	11000	2.6	yes	yes	yes	poor	yes	no	ckd
40	80	1.015	3	0	abnormal	normal	notpresent	notpresent	76	162	9.6	141	4.9	7.6	24	3800	2.8	yes	no	no	good	no	yes	ckd
47	70	1.015	2	0	abnormal	normal	notpresent	notpresent	99	46	2.2	138	4.1	12.6	40.47	8771.14285714286	4.75413333333333	no	no	no	good	no	no	ckd
47	80	1.01485	1.77325581395349	0.0899999999999996	abnormal	normal	notpresent	notpresent	114	87	5.2	139	3.7	12.1	37.075	9438.6	4.9245	yes	no	no	poor	no	no	ckd
60	100	1.025	0	3	normal	normal	notpresent	notpresent	263	27	1.3	135	4.3	12.7	37	11400	4.3	yes	yes	yes	good	no	no	ckd
62	60	1.015	1	0	normal	abnormal	present	notpresent	100	31	1.6	134.87	4.392	10.3	30	5300	3.7	yes	no	yes	good	no	no	ckd
61	80	1.015	2	0	abnormal	abnormal	notpresent	notpresent	173	148	3.9	135	5.2	7.7	24	9200	3.2	yes	yes	yes	poor	yes	yes	ckd
60	90	1.01578333333333	2.79	1.67	normal	abnormal	notpresent	notpresent	213.03	180	76	4.5	9.32914285714286	10.9	32	6200	3.6	yes	yes	yes	good	no	no	ckd
48	80	1.025	4	0	normal	abnormal	notpresent	notpresent	95	163	7.7	136	3.8	9.8	32	6900	3.4	yes	no	no	good	no	yes	ckd
21	70	1.01	0	0	abnormal	normal	notpresent	notpresent	129.416666666667	48.78	2.159	135.25	4.197	10.728	34.24	8156.93333333333	4.04625	no	no	no	poor	no	yes	ckd
42	100	1.015	4	0	normal	abnormal	notpresent	present	166.675	50	1.4	129	4	11.1	39	8300	4.6	yes	no	no	poor	no	no	ckd
61	60	1.025	0	0	normal	normal	notpresent	notpresent	108	75	1.9	141	5.2	9.9	29	8400	3.7	yes	yes	no	good	no	yes	ckd
75	80	1.015	0	0	normal	normal	notpresent	notpresent	156	45	2.4	140	3.4	11.6	35	10300	4	yes	yes	no	poor	no	no	ckd
69	70	1.01	3	4	normal	abnormal	notpresent	notpresent	264	87	2.7	130	4	12.5	37	9600	4.1	yes	yes	yes	good	yes	no	ckd
75	70	1.01515	1	3	normal	normal	notpresent	notpresent	123	31	1.4	138.201428571429	4.67	11.9105	35.75	8882.1	4.39925	no	yes	no	good	no	no	ckd
68	70	1.005	1	0	abnormal	abnormal	present	notpresent	139.53	28	1.4	136.735	4.216	12.9	38	8250	4.517	no	no	yes	good	no	no	ckd
64.94	70	1.0139	2.19325581395349	0.34	abnormal	normal	notpresent	notpresent	93	155	7.3	132	4.9	9.751	29.41	9061	3.545	yes	yes	no	good	no	no	ckd
73	90	1.015	3	0	abnormal	abnormal	present	notpresent	107	33	1.5	141	4.6	10.1	30	7800	4	no	no	no	poor	no	no	ckd
61	90	1.01	1	1	abnormal	normal	notpresent	notpresent	159	39	1.5	133	4.9	11.3	34	9600	4	yes	yes	no	poor	no	no	ckd
60	100	1.02	2	0	abnormal	abnormal	notpresent	notpresent	140	55	2.5	136.32	4.632	10.1	29	9028	3.767	yes	no	no	poor	no	no	ckd
70	70	1.01	1	0	normal	abnormal	present	present	171	153	5.2	134.05	4.56733333333333	10.304	31.23	9520	3.759	no	yes	no	poor	no	no	ckd
65	90	1.02	2	1	abnormal	normal	notpresent	notpresent	270	39	2	136.53	4.1985	12	36	9800	4.9	yes	yes	no	poor	no	yes	ckd
76	70	1.015	1	0	normal	normal	notpresent	notpresent	92	29	1.8	133	3.9	10.3	32	9015	4.01508333333333	yes	no	no	good	no	no	ckd
72	80	1.014	1.49	0.41	normal	normal	notpresent	notpresent	137	65	3.4	141	4.7	9.7	28	6900	2.5	yes	yes	no	poor	no	yes	ckd
69	80	1.02	3	0	abnormal	normal	notpresent	notpresent	160.2835	103	4.1	132	5.9	12.5	36.32	8430	4.25025	yes	no	no	good	no	no	ckd
82	80	1.01	2	2	normal	normal	notpresent	notpresent	140	70	3.4	136	4.2	13	40	9800	4.2	yes	yes	no	good	no	no	ckd
46	90	1.01	2	0	normal	abnormal	notpresent	notpresent	99	80	2.1	134.38	4.33733333333333	11.1	32	9100	4.1	yes	no	no	good	no	no	ckd
45	70	1.01	0	0	abnormal	normal	notpresent	notpresent	120.16	20	0.7	137.475555555556	3.896	11.9232666666667	36.1642857142857	8750.66666666667	4.37233333333333	no	no	no	good	yes	no	ckd
47	100	1.01	0	0	abnormal	normal	notpresent	notpresent	204	29	1	139	4.2	9.7	33	9200	4.5	yes	no	no	good	no	yes	ckd
35	80	1.01	1	0	abnormal	normal	notpresent	notpresent	79	202	10.8	134	3.4	7.9	24	7900	3.1	no	yes	no	good	no	no	ckd
54	80	1.01	3	0	abnormal	abnormal	notpresent	notpresent	207	77	6.3	134	4.8	9.7	28	9391	3.339	yes	yes	no	poor	yes	no	ckd
54	80	1.02	3	0	abnormal	abnormal	notpresent	notpresent	208	89	5.9	130	4.9	9.3	29.03	8683.4	3.458	yes	yes	no	poor	yes	no	ckd
48	70	1.015	0	0	normal	normal	notpresent	notpresent	124	24	1.2	142	4.2	12.4	37	6400	4.7	no	yes	no	good	no	no	ckd
11	80	1.01	3	0	abnormal	normal	notpresent	notpresent	121.619444444444	17	0.8	138.135644257703	3.9509	15	45	8600	5.20363064713065	no	no	no	good	no	no	ckd
73	70	1.005	0	0	normal	normal	notpresent	notpresent	70	32	0.9	125	4	10	29	18900	3.5	yes	yes	no	good	yes	no	ckd
60	70	1.01	2	0	normal	abnormal	present	notpresent	144	72	3	133.14	4.55	9.7	29	21600	3.5	yes	yes	no	poor	no	yes	ckd
53	60	1.01415	1.91	0.3	normal	normal	notpresent	notpresent	91	114	3.25	142	4.3	8.6	28	11000	3.8	yes	yes	no	poor	yes	yes	ckd
54	100	1.015	3	0	abnormal	normal	present	notpresent	162	66	1.6	136	4.4	10.3	33	9416	4.004	yes	yes	no	poor	yes	no	ckd
53	90	1.015	0	0	abnormal	normal	notpresent	notpresent	138.486666666667	38	2.2	133.575	4.72858333333333	10.9	34	4300	3.7	no	no	no	poor	no	yes	ckd
62	80	1.015	0	5	normal	normal	notpresent	notpresent	246	24	1	137.834347826087	4.17083333333333	13.6	40	8500	4.7	yes	yes	no	good	no	no	ckd
63	80	1.01	2	2	normal	normal	notpresent	notpresent	222.96	64.386	3.4	136	4.2	13	40	9800	4.2	yes	no	yes	good	no	no	ckd
35	80	1.005	3	0	abnormal	normal	notpresent	notpresent	133.986666666667	108.4	5.8685	132.62375	4.442	9.5	28	8439	3.579	no	no	no	good	yes	no	ckd
76	70	1.015	3	4	normal	abnormal	present	notpresent	242.08	164	9.7	131	4.4	10.2	30	11300	3.4	yes	yes	yes	poor	yes	no	ckd
76	90	1.0144	2.43	0.82	normal	normal	notpresent	notpresent	93	155	7.3	132	4.9	9.68100000000001	28.72	8955	3.406	yes	yes	yes	poor	no	no	ckd
73	80	1.02	2	0	abnormal	abnormal	notpresent	notpresent	253	142	4.6	138	5.8	10.5	33	7200	4.3	yes	yes	yes	good	no	no	ckd
59	100	1.01385	2.17	0.47	abnormal	abnormal	notpresent	notpresent	131.72	96	6.4	132.025	5.502	6.6	20.44	6751	3.111	yes	yes	no	good	no	yes	ckd
67	90	1.02	1	0	abnormal	abnormal	present	notpresent	141	66	3.2	138	6.6	10.126	29.42	8502	3.55133333333333	yes	no	no	good	no	no	ckd
67	80	1.01	1	3	normal	abnormal	notpresent	notpresent	182	391	32	163	39	9.076	27.7	9015.5	3.245	no	no	no	good	yes	no	ckd
15	60	1.02	3	0	normal	normal	notpresent	notpresent	86	15	0.6	138	4	11	33	7700	3.8	yes	yes	no	good	no	no	ckd
46	70	1.015	1	0	abnormal	normal	notpresent	notpresent	150	111	6.1	131	3.7	7.5	27	7666	3.4175	no	no	no	good	no	yes	ckd
55	80	1.01	0	0	abnormal	normal	notpresent	notpresent	146	67.601	2.65675	136.08375	4.508	9.8	32.24	9167.6	3.89433333333333	no	no	no	good	no	no	ckd
44	90	1.01	1	0	abnormal	normal	notpresent	notpresent	124.233188837686	20	1.1	139.085977591036	4.09603333333333	15	48	7345.05964912281	5.13632380952381	no	no	no	good	no	no	ckd
67	70	1.02	2	0	abnormal	normal	notpresent	notpresent	150	55	1.6	131	4.8	10.718	32.67	8573	3.90133333333333	yes	yes	no	good	yes	no	ckd
45	80	1.02	3	0	normal	abnormal	notpresent	notpresent	425	39.3816666666667	1.704	134.022222222222	4.16683333333333	11.2958	34.9247619047619	8366.33333333333	4.281	no	no	no	poor	no	no	ckd
65	70	1.01	2	0	abnormal	normal	present	notpresent	112	73	3.3	136.52	4.533	10.9	37	9403.5	4.28083333333333	no	no	no	good	no	no	ckd
26	70	1.015	0	4	normal	normal	notpresent	notpresent	250	20	1.1	138.870666666667	4.40440666666666	15.6	52	6900	6	no	yes	no	good	no	no	ckd
61	80	1.015	0	4	normal	normal	notpresent	notpresent	360	19	0.7	137	4.4	15.2	44	8300	5.2	yes	yes	no	good	no	no	ckd
46	60	1.01	1	0	normal	normal	notpresent	notpresent	163	92	3.3	141	4	9.8	28	14600	3.2	yes	yes	no	good	no	no	ckd
64	90	1.01	3	3	abnormal	abnormal	present	notpresent	301.446666666667	35	1.3	132.26	4.307	10.3	34.0033333333333	9054	4.07525	yes	yes	no	good	yes	no	ckd
49.65	100	1.015	2	0	abnormal	abnormal	notpresent	notpresent	129	107	6.7	132	4.4	4.8	14	6300	2.993	yes	no	no	good	yes	yes	ckd
56	90	1.015	2	0	abnormal	abnormal	notpresent	notpresent	129	107	6.7	131	4.8	9.1	29	6400	3.4	yes	no	no	good	no	no	ckd
5	74.7	1.015	1	0	normal	normal	notpresent	notpresent	126.88	16	0.7	138	3.2	8.1	31.31	9513.17142857143	4.047	no	no	no	good	no	yes	ckd
48	80	1.005	4	0	abnormal	abnormal	notpresent	present	133	139	8.5	132	5.5	10.3	36	6200	4	no	yes	no	good	yes	no	ckd
67	70	1.01	1	0	normal	normal	notpresent	notpresent	102	48	3.2	137	5	11.9	34	7100	3.7	yes	yes	no	good	yes	no	ckd
70	80	1.0149	1.8	0.0299999999999996	abnormal	abnormal	notpresent	notpresent	158	85	3.2	141	3.5	10.1	30	8773	3.75633333333333	yes	no	no	good	yes	no	ckd
56	80	1.01	1	0	abnormal	normal	notpresent	notpresent	165	55	1.8	136.86	4.19433333333333	13.5	40	11800	5	yes	yes	no	poor	yes	no	ckd
74	80	1.01	0	0	abnormal	normal	notpresent	notpresent	132	98	2.8	133	5	10.8	31	9400	3.8	yes	yes	no	good	no	no	ckd
45	90	1.0142	2.13	1.75	abnormal	abnormal	notpresent	notpresent	360	45	2.4	128	4.4	8.3	29	5500	3.7	yes	yes	no	good	no	no	ckd
38	70	1.01535	1.22	0.18	abnormal	abnormal	notpresent	notpresent	104	77	1.9	140	3.9	10.979	33.33	9456	3.995	yes	no	no	poor	yes	no	ckd
48	70	1.015	1	0	normal	normal	notpresent	notpresent	127	19	1	134	3.6	11.1535	34.51	8319.07142857143	4.277	yes	yes	no	good	no	no	ckd
59	70	1.01	3	0	normal	abnormal	notpresent	notpresent	76	186	15	135	7.6	7.1	22	3800	2.1	yes	no	no	poor	yes	yes	ckd
70	70	1.015	2	0.17	abnormal	abnormal	notpresent	notpresent	161.92	46	1.5	135.33	4.32566666666667	9.9	32.37	8114	3.961	no	yes	no	poor	yes	no	ckd
56	80	1.0149	0.853255813953488	2.1	abnormal	normal	notpresent	notpresent	415	37	1.9	136.281428571429	4.07233333333333	12.275	38.98	9122.33333333333	4.638	no	yes	no	good	no	no	ckd
70	100	1.005	1	0	normal	abnormal	present	notpresent	169	47	2.9	130.835	4.31033333333333	11.1	32	5800	5	yes	yes	no	poor	no	no	ckd
58	110	1.01	4	0	normal	normal	notpresent	notpresent	251	52	2.2	135.310833333333	4.31583333333333	11.7623333333333	36.8425	13200	4.7	yes	yes	no	good	no	no	ckd
50	70	1.02	0	0	abnormal	normal	notpresent	notpresent	109	32	1.4	139	4.7	12.4896	39.5214285714286	7710.46666666667	4.93425333333333	no	no	no	poor	no	no	ckd
63	100	1.01	2	2	normal	normal	notpresent	present	280	35	3.2	143	3.5	13	40	9800	4.2	yes	no	yes	good	no	no	ckd
56	70	1.015	4	1	abnormal	normal	notpresent	notpresent	210	26	1.7	136	3.8	16.1	52	12500	5.6	no	no	no	good	no	no	ckd
71	70	1.01	3	0	normal	abnormal	present	present	219	82	3.6	133	4.4	10.4	33	5600	3.6	yes	yes	yes	good	no	no	ckd
73	100	1.01	3	2	abnormal	abnormal	present	notpresent	295	90	5.6	140	2.9	9.2	30	7000	3.2	yes	yes	yes	poor	no	no	ckd
65	70	1.01	0	0	normal	normal	notpresent	notpresent	93	66	1.6	137	4.5	11.6	36	11900	3.9	no	yes	no	good	no	no	ckd
62	90	1.015	1	0	abnormal	normal	notpresent	notpresent	94	25	1.1	131	3.7	10.499	33.65	8464.83333333333	4.214	yes	no	no	good	yes	yes	ckd
60	80	1.01	1	1	abnormal	normal	notpresent	notpresent	172	32	2.7	136.355	4.368	11.2	36	9251	4.243	no	yes	yes	poor	no	no	ckd
65	60	1.015	1	0	abnormal	normal	notpresent	notpresent	91	51	2.2	132	3.8	10	32	9100	4	yes	yes	no	poor	yes	no	ckd
50	140	1.0134	2.36	0.51	normal	abnormal	notpresent	notpresent	101	106	6.5	135	4.3	6.2	18	5800	2.3	yes	yes	no	poor	no	yes	ckd
56	180	1.0152	0	4	abnormal	abnormal	notpresent	notpresent	298	24	1.2	139	3.9	11.2	32	10400	4.2	yes	yes	no	poor	yes	no	ckd
34	70	1.015	4	0	abnormal	abnormal	notpresent	notpresent	153	22	0.9	133	3.8	11.188	34.9642857142857	7727	4.311	no	no	no	good	yes	no	ckd
71	90	1.015	2	0	abnormal	abnormal	present	present	88	80	4.4	139	5.7	11.3	33	10700	3.9	no	no	no	good	no	no	ckd
17	60	1.01	0	0	abnormal	normal	notpresent	notpresent	92	32	2.1	141	4.2	13.9	52	7000	5.15689619047619	no	no	no	good	no	no	ckd
76	70	1.015	2	0	normal	abnormal	present	notpresent	226	217	10.2	128.61	5.562	10.2	36	12700	4.2	yes	no	no	poor	yes	yes	ckd
55	90	1.01485	2.19333333333333	0.0899999999999999	abnormal	abnormal	notpresent	notpresent	143	88	2	134.95	4.353	10.524	32.45	8775.5	3.916	yes	yes	no	poor	yes	no	ckd
65	80	1.015	0	0	abnormal	normal	notpresent	notpresent	115	32	11.5	139	4	14.1	42	6800	5.2	no	no	no	good	no	no	ckd
50	90	1.0143	2.36	0.5	abnormal	abnormal	notpresent	notpresent	89	118	6.1	127	4.4	6	17	6500	2.861	yes	yes	no	good	yes	yes	ckd
55	100	1.015	1	4	normal	normal	notpresent	notpresent	297	53	2.8	139	4.5	11.2	34	13600	4.4	yes	yes	no	good	no	no	ckd
45	80	1.015	0	0	abnormal	abnormal	notpresent	notpresent	107	15	1	141	4.2	11.8	37	10200	4.2	no	no	no	good	no	no	ckd
54	70	1.0131	0.863255813953488	1.16	abnormal	normal	notpresent	notpresent	233	50.1	1.9	138.4575	4.224	11.7	36.37	10011	4.429	no	yes	no	good	no	no	ckd
63	90	1.015	0	0	normal	normal	notpresent	notpresent	123	19	2	142	3.8	11.7	34	11400	4.7	no	no	no	good	no	no	ckd
65	80	1.01	3	3	abnormal	normal	notpresent	notpresent	294	71	4.4	128	5.4	10	32	9000	3.9	yes	yes	yes	good	no	no	ckd
35.98	60	1.015	3	0	abnormal	abnormal	notpresent	notpresent	142.15	34	1.2	135.311428571429	4.052	10.8	33	7700.33333333333	4.206	no	no	no	good	no	no	ckd
61	90	1.015	0	2	abnormal	normal	notpresent	notpresent	262.76	40.128	1.899	137.52	4.286	11.438	35.16	9800	4.318	no	yes	no	poor	no	yes	ckd
12	60	1.015	3	0	abnormal	abnormal	present	notpresent	150.02	51	1.8	135.468888888889	4.146	12.1	37.985	10300	4.527	no	no	no	good	no	no	ckd
47	80	1.01	0	0	abnormal	abnormal	notpresent	notpresent	146.677553917051	28	0.9	134.863739495798	4.08363722943723	12.4	44	5600	4.3	no	no	no	good	no	yes	ckd
27.564	70	1.015	4	0	abnormal	normal	notpresent	notpresent	104	16	0.5	137.848333333333	3.831	12.297	40.87	8558.52380952381	5.21512	no	no	no	good	yes	no	ckd
54.1202380952381	70	1.02	0	0	abnormal	normal	notpresent	notpresent	219	36	1.3	139	3.7	12.5	37	9800	4.4	no	no	no	good	no	no	ckd
55	70	1.01	3	0	abnormal	normal	notpresent	notpresent	99	25	1.2	135.1	4.09	11.4	34.7642857142857	8095	4.292	no	no	no	poor	yes	no	ckd
60	70	1.01	0	0	abnormal	normal	notpresent	notpresent	140	27	1.2	138.385	4.164	12.0876	37.4042857142857	8347.83333333333	4.494	no	no	no	good	no	no	ckd
72	90	1.025	1	3	normal	normal	notpresent	notpresent	323	40	2.2	137	5.3	12.6	37.28	10862.25	4.433	no	yes	yes	poor	no	no	ckd
54	60	1.014775	3	0.73	normal	normal	notpresent	notpresent	125	21	1.3	137	3.4	15	46	8368.26666666667	5.01391666666666	yes	yes	no	good	yes	no	ckd
34	70	1.014125	2.21	0.14	abnormal	abnormal	notpresent	notpresent	128.96	219	12.2	130	3.8	6	20.9	7066	2.935	yes	no	no	good	no	yes	ckd
43	80	1.015	2	3	normal	abnormal	present	present	238.586666666667	30	1.1	138.140347826087	4.57314285714286	14	42	14900	5.01458333333333	no	no	no	good	no	no	ckd
65	100	1.015	0	0	abnormal	normal	notpresent	notpresent	90	98	2.5	134.24	4.767	9.1	28	5500	3.6	yes	no	no	good	no	no	ckd
72	90	1.0134	1.63	2.37	normal	normal	notpresent	notpresent	308	36	2.5	131	4.3	11.433	35.0533333333333	9009.33333333333	4.332	yes	yes	no	poor	no	no	ckd
70	90	1.015	0	0	abnormal	normal	notpresent	notpresent	144	125	4	136	4.6	12	37	8200	4.5	yes	yes	no	poor	yes	no	ckd
71	60	1.015	4	0	normal	normal	notpresent	notpresent	118	125	5.3	136	4.9	11.4	35	15200	4.3	yes	yes	no	poor	yes	no	ckd
52	90	1.015	4	3	normal	abnormal	notpresent	notpresent	224	166	5.6	133	47	8.1	23	5000	2.9	yes	yes	no	good	no	yes	ckd
75	70	1.025	1	0	normal	normal	notpresent	notpresent	158	49	1.4	135	4.7	11.1	33.91	8421	4.1075	yes	no	no	poor	yes	no	ckd
50	90	1.01	2	0	normal	abnormal	present	present	128	208	9.2	134	4.8	8.2	22	16300	2.7	no	no	no	poor	yes	yes	ckd
5	50	1.01	0	0	normal	normal	notpresent	notpresent	119.8	25	0.6	134.05	4.026	11.8	36	12400	4.35066666666667	no	no	no	good	no	no	ckd
50	83.7	1.0114	2.9	1.23	normal	abnormal	notpresent	notpresent	219	176	13.8	136	4.5	8.6	24	13200	2.7	yes	no	no	good	yes	yes	ckd
70	100	1.015	4	0	normal	normal	notpresent	notpresent	118	125	5.3	136	4.9	12	37	8400	8	yes	no	no	good	no	no	ckd
47	100	1.01	2.04	0.98	normal	normal	notpresent	notpresent	122	113.98	16.9	138	5.2	10.8	33	10200	3.8	no	yes	no	good	no	no	ckd
48	80	1.015	0	2	abnormal	normal	notpresent	notpresent	214	24	1.3	140	4	13.2	39	8975.33333333333	4.778	no	yes	no	poor	no	no	ckd
46	90	1.02	1.81	1.54	normal	normal	notpresent	notpresent	213	68	2.8	146	6.3	9.3	28.24	9917	3.341	yes	yes	no	good	no	no	ckd
45	60	1.01	2	0	normal	abnormal	present	notpresent	268	86	4	134	5.1	10	29	9200	3.53	yes	yes	no	good	no	no	ckd
73	83.3	1.01	1	0	normal	normal	notpresent	notpresent	95	51	1.6	142	3.5	11.9191333333333	36.15	9565.5	4.31475	no	no	no	good	no	no	ckd
41	70	1.015	2	0	abnormal	abnormal	notpresent	present	139.73	68	2.8	132	4.1	11.1	33	7688	3.943	yes	no	no	good	yes	yes	ckd
69	70	1.01	0	4	normal	normal	notpresent	notpresent	256	40	1.2	142	5.6	11.775	35.4442857142857	9859.33333333333	4.447	no	no	no	good	no	no	ckd
67	70	1.01	1	0	normal	normal	notpresent	notpresent	128.288	106	6	137	4.9	6.1	19	6500	3.048	yes	no	no	good	no	yes	ckd
72	90	1.0139	1.85	0.59	abnormal	normal	notpresent	notpresent	84	145	7.1	135	5.3	10.2215	32.17	8660	3.947	no	yes	no	good	no	no	ckd
41	80	1.015	1	4	abnormal	normal	notpresent	notpresent	210	165	18	135	4.7	10.387	31.96	8663.66666666667	3.769	no	yes	no	good	no	no	ckd
60	90	1.01	2	0	abnormal	normal	notpresent	notpresent	105	53	2.3	136	5.2	11.1	33	10500	4.1	no	no	no	good	no	no	ckd
57	90	1.015	5	0	abnormal	abnormal	notpresent	present	169.09	322	13	126	4.8	8	24	4200	3.3	yes	yes	yes	poor	yes	yes	ckd
53	100	1.01	1	3	abnormal	normal	notpresent	notpresent	213	23	1	139	4	12.0956666666667	37.4142857142857	9444	4.477	no	yes	no	good	no	no	ckd
60	60	1.01	3	1	normal	abnormal	present	notpresent	288	36	1.7	130	3	7.9	25	15200	3	yes	no	no	poor	no	yes	ckd
69	60	1.01455	2.03	0.61	normal	normal	notpresent	notpresent	171	26	48.1	116.935	8.364	10.1	30.06	8744	3.637	yes	no	no	poor	no	no	ckd
65	70	1.02	1	0	abnormal	abnormal	notpresent	notpresent	139	29	1	135.82	4.3462	10.5	32	7571	4.136	yes	no	no	good	yes	no	ckd
8	60	1.025	3	0	normal	normal	notpresent	notpresent	78	27	0.9	136.82	4.114	12.3	41	6700	5.09550624338624	no	no	no	poor	yes	no	ckd
76	90	1.0149	1.34	0.95	normal	normal	notpresent	notpresent	172	46	1.7	141	5.5	9.6	30	10088	3.57833333333333	yes	yes	no	good	no	yes	ckd
39	70	1.01	0	0	normal	normal	notpresent	notpresent	121	20	0.8	133	3.5	10.9	32	8648.33333333333	4.174	no	yes	no	good	no	no	ckd
55	90	1.01	2	1	abnormal	abnormal	notpresent	notpresent	273	235	14.2	132	3.4	8.3	22	14600	2.9	yes	yes	no	poor	yes	yes	ckd
56	90	1.005	4	3	abnormal	abnormal	notpresent	notpresent	242	132	16.4	140	4.2	8.4	26	10613	3	yes	yes	no	poor	yes	yes	ckd
50	70	1.02	3	0	abnormal	normal	present	present	123	40	1.8	131.27	4.17939285714286	11.1	36	4700	4.095	no	no	no	good	no	no	ckd
66	90	1.015	2	0	abnormal	normal	notpresent	present	153	76	3.3	137.06	4.60933333333333	11.108	34.28	9094	4.128	no	no	no	poor	no	no	ckd
62	70	1.025	3	0	normal	abnormal	notpresent	notpresent	122	42	1.7	136	4.7	12.6	39	7900	3.9	yes	yes	no	good	no	no	ckd
71	60	1.02	3	2	normal	normal	present	notpresent	424	48	1.5	132	4	10.9	31	9496	3.80575	yes	yes	yes	good	no	no	ckd
59	80	1.01	1	0	abnormal	normal	notpresent	notpresent	303	35	1.3	122	3.5	10.4	35	10900	4.3	no	yes	no	poor	no	no	ckd
81	60	1.01565	1.56	0.91	normal	normal	notpresent	notpresent	148	39	2.1	147	4.2	10.9	35	9400	2.4	yes	yes	yes	poor	yes	no	ckd
62	81	1.015	3	0	abnormal	normal	notpresent	notpresent	172.03	66.417	2.628	136.54	4.32114285714286	14.3	42	10200	4.8	yes	yes	no	good	no	no	ckd
59	70	1.0138	2.025	0.586666666666667	abnormal	abnormal	notpresent	notpresent	204	34	1.5	124	4.1	9.8	37	6000	4.154	no	yes	no	good	no	no	ckd
46	80	1.01	0	0	abnormal	normal	notpresent	notpresent	160	40	2	140	4.1	9	27	8100	3.2	yes	no	no	poor	no	yes	ckd
14	76.5	1.015	0	0	abnormal	normal	notpresent	notpresent	192	15	0.8	137	4.2	14.3	40	9500	5.4	no	yes	no	poor	yes	no	ckd
60	80	1.02	0	2	abnormal	normal	notpresent	notpresent	259.230166666667	33.426	1.71675	138.128095238095	4.22166666666667	12.062	36.89	10064	4.55	no	yes	no	good	no	no	ckd
27	60	1.01355	2.17	0.0299999999999995	abnormal	abnormal	notpresent	notpresent	76	44	3.9	127	4.3	9.669	30.52	8296	3.675	no	no	no	poor	yes	yes	ckd
34	70	1.02	0	0	abnormal	normal	notpresent	notpresent	139	19	0.9	136.583	4.1035038961039	12.7	42	2200	4.85975	no	no	no	poor	no	no	ckd
65	70	1.015	4	4	abnormal	normal	present	notpresent	307	28	1.5	132.135	4.23633333333333	11	39	6700	4.38766666666666	yes	yes	no	good	no	no	ckd
58.74	70	1.01	0	2	abnormal	normal	notpresent	notpresent	220	68	2.8	136.59375	4.781	8.7	27	9360.6	3.32933333333333	yes	yes	no	good	no	yes	ckd
66	70	1.015	2	5	normal	normal	notpresent	notpresent	447	41	1.7	131	3.9	12.5	33	9600	4.4	yes	yes	no	good	no	no	ckd
83	70	1.02	3	0	normal	normal	notpresent	notpresent	102	60	2.6	115	5.7	8.7	26	12800	3.1	yes	no	no	poor	no	yes	ckd
62	80	1.01	1	2	normal	normal	notpresent	notpresent	309	113	2.9	130	2.5	10.6	34	12800	4.9	no	no	no	good	no	no	ckd
17	70	1.015	1	0	abnormal	normal	notpresent	notpresent	22	1.5	7.3	145	2.8	13.1	41	11200	4.95554545454545	no	no	no	good	no	no	ckd
54	70	1.01545	1.54325581395349	0.32	abnormal	normal	notpresent	notpresent	111	146	7.5	141	4.7	11	35	8600	4.6	no	no	no	good	no	no	ckd
60	50	1.01	0	0	abnormal	normal	notpresent	notpresent	261	58	2.2	113	3	10.034	29.7072727272727	4200	3.4	yes	no	no	good	no	no	ckd
21	90	1.01	4	0	normal	abnormal	present	present	107	40	1.7	125	3.5	8.3	23	12400	3.9	no	no	no	good	no	yes	ckd
65	80	1.015	2	1	normal	normal	present	notpresent	215	133	2.5	137.82	4.45166666666667	13.2	41	9840	4.79841666666667	no	yes	no	good	no	no	ckd
42	90	1.02	2	0	abnormal	abnormal	present	notpresent	93	153	2.7	139	4.3	9.8	34	9800	3.716	no	no	no	poor	yes	yes	ckd
72	90	1.01	2	0	abnormal	abnormal	present	notpresent	124	53	2.3	137.028888888889	4.33516666666667	11.9	39	9652	4.4525	no	no	no	good	no	no	ckd
73	90	1.01	1	4	abnormal	abnormal	present	notpresent	234	56	1.9	135.41	5.246	10.3	28	9477	3.74133333333333	no	yes	no	good	no	no	ckd
45	70	1.025	2	0	normal	abnormal	present	notpresent	117	52	2.2	136	3.8	10	30	19100	3.7	no	no	no	good	no	no	ckd
61	80	1.02	0	0	abnormal	normal	notpresent	notpresent	131	23	0.8	140	4.1	11.3	35	8239.33333333333	4.37925	no	no	no	good	no	no	ckd
30	70	1.015	0	0	abnormal	normal	notpresent	notpresent	101	106	6.5	135	4.3	10.518	33.32	7941.93333333333	4.001	no	no	no	poor	no	no	ckd
54	60	1.015	3	2	normal	abnormal	notpresent	notpresent	352	137	3.3	133	4.5	11.3	31	5800	3.6	yes	yes	yes	poor	yes	no	ckd
4	69.4	1.02	1	0	normal	normal	notpresent	notpresent	99	23	0.6	138	4.4	12	34	9444.2	4.42212	no	no	no	good	no	no	ckd
8	50	1.02	4	0	normal	normal	notpresent	notpresent	129.671	46	1	135	3.8	11.4504666666667	35.9792857142857	9263	4.33925	no	no	no	good	yes	no	ckd
3	64.4	1.01	2	0	normal	normal	notpresent	notpresent	130.89	22	0.7	134.59	4.021	10.7	34	12300	4.272	no	no	no	good	no	no	ckd
8	76.3	1.0137	1.48325581395349	0.11	abnormal	normal	notpresent	notpresent	80	66	2.5	142	3.6	12.2	38	9686.82142857143	4.65263333333333	no	no	no	good	no	no	ckd
64	60	1.01	4	1	abnormal	abnormal	notpresent	present	239	58	4.3	137	5.4	9.5	29	7500	3.4	yes	yes	no	poor	yes	no	ckd
6	60	1.01	4	0	abnormal	abnormal	notpresent	present	94	67	1	135	4.9	9.9	30	16700	4.8	no	no	no	poor	no	no	ckd
57.64	70	1.01	3	0	normal	normal	notpresent	notpresent	110	115	6	134	2.7	9.1	26	9200	3.4	yes	yes	no	poor	no	no	ckd
46	110	1.015	0	0	abnormal	normal	notpresent	notpresent	130	16	0.9	140.369117647059	4.11557142857143	11.968	37.43	8403.53333333333	4.55252380952381	no	no	no	good	no	no	ckd
32	90	1.025	1	0	abnormal	abnormal	notpresent	notpresent	154.33	223	18.1	113	6.5	5.5	15	2600	2.8	yes	yes	no	poor	yes	yes	ckd
80	70	1.01	2	0.75	normal	abnormal	notpresent	notpresent	163.896666666667	49	1.2	133.72	4.463	10.685	33.01	8762	3.897	yes	yes	no	good	no	no	ckd
70	90	1.02	2	1	abnormal	abnormal	notpresent	present	184	98.6	3.3	138	3.9	5.8	26.19	8851	3.238	yes	yes	yes	poor	no	no	ckd
49	100	1.01	3	0	abnormal	abnormal	notpresent	notpresent	129	158	11.8	122	3.2	8.1	24	9600	3.5	yes	yes	no	poor	yes	yes	ckd
57	80	1.01335	2.71	0.66	abnormal	abnormal	notpresent	notpresent	156.68	111	9.3	124	5.3	6.8	21.03	4300	3	yes	yes	no	good	no	yes	ckd
59	100	1.02	4	2	normal	normal	notpresent	notpresent	252	40	3.2	137	4.7	11.2	30	26400	3.9	yes	yes	no	poor	yes	no	ckd
65	80	1.015	0	0	normal	normal	notpresent	notpresent	92	37	1.5	140	5.2	8.8	25	10700	3.2	yes	no	yes	good	yes	no	ckd
90	90	1.025	1	0	normal	normal	notpresent	notpresent	139	89	3	140	4.1	12	37	7900	3.9	yes	yes	no	good	no	no	ckd
64	70	1.013	2.56	0.49	abnormal	abnormal	notpresent	notpresent	113	94	7.3	137	4.3	7.9	21	7573	3.193	yes	yes	yes	good	yes	yes	ckd
78	60	1.01425	2.06	0.79	normal	normal	notpresent	notpresent	114	74	2.9	135	5.9	8	24	8915	3.43433333333333	no	yes	no	good	no	yes	ckd
60.894	90	1.01355	2.69	0.9	abnormal	abnormal	notpresent	notpresent	207	80	6.8	142	5.5	8.5	25.33	8180	3.28833333333333	yes	yes	no	good	no	yes	ckd
65	90	1.01	4	2	normal	normal	notpresent	notpresent	172	82	13.5	145	6.3	8.8	31	9791.5	3.29833333333333	yes	yes	no	good	yes	yes	ckd
61	70	1.01455	1.17325581395349	0.75	abnormal	normal	notpresent	notpresent	100	28	2.1	137.51	4.0745	12.6	43	8261.11666666667	4.80407894736842	yes	yes	no	good	no	no	ckd
60	70	1.01	1	0	normal	normal	notpresent	notpresent	109	96	3.9	135	4	13.8	41	9228.33333333333	4.76804545454545	yes	no	no	good	no	no	ckd
50	70	1.01	0	0	abnormal	normal	notpresent	notpresent	230	50	2.2	137.3775	4.624	12	41	10400	4.6	yes	yes	no	good	no	no	ckd
67	80	1.01485	1.39	2.41	abnormal	normal	notpresent	notpresent	341	37	1.5	135.78	4.2265	12.3	41	6900	4.9	yes	yes	no	good	no	yes	ckd
19	70	1.02	0	0	abnormal	normal	notpresent	notpresent	131.396	25.3666666666667	1.32566666666667	138.351428571429	4.136125	11.5	36.45	6900	4.4385	no	no	no	good	no	no	ckd
59	100	1.015	4	2	normal	normal	notpresent	notpresent	255	132	12.8	135	5.7	7.3	20	9800	3.9	yes	yes	yes	good	no	yes	ckd
54	120	1.015	0	0	normal	normal	notpresent	notpresent	103	18	1.2	140.026761904762	4.144	12.3838	39.79	8229.21666666667	5.07358666666666	no	no	no	good	no	no	ckd
40	70	1.015	3	4	normal	normal	notpresent	notpresent	253	150	11.9	132	5.6	10.9	31	8800	3.4	yes	yes	no	poor	yes	no	ckd
55	80	1.01	3	1	normal	abnormal	present	present	214	73	3.9	137	4.9	10.9	34	7400	3.7	yes	yes	no	good	yes	no	ckd
68	80	1.015	0	0	abnormal	abnormal	notpresent	notpresent	171	30	1	135.845666666667	4.2302	13.7	43	4900	5.2	no	yes	no	good	no	no	ckd
2	68.4	1.01	3	0	normal	abnormal	notpresent	notpresent	170.27	40.991	1.63266666666667	133.48	4.05166666666667	11.124	34.6233333333333	9836	4.223	no	no	no	good	yes	no	ckd
64	70	1.01	0	0	abnormal	normal	notpresent	notpresent	107	15	1.612	137.208888888889	4.022	12.8	38	9465.71666666667	4.567	no	no	no	good	no	no	ckd
63	100	1.01	1	0	abnormal	normal	notpresent	notpresent	78	61	1.8	141	4.4	12.2	36	10500	4.3	no	yes	no	good	no	no	ckd
33	90	1.015	0	0	normal	normal	notpresent	notpresent	92	19	0.8	137.795	4.07233333333333	11.8	34	7000	4.4184	no	no	no	good	no	no	ckd
68	90	1.01	0	0	abnormal	normal	notpresent	notpresent	238	57	2.5	135.70375	4.83	9.8	28	8000	3.3	yes	yes	no	poor	no	no	ckd
36	80	1.01	0	0	abnormal	normal	notpresent	notpresent	103	31.5396666666667	1.56241666666667	137.012	4.07366666666667	11.9	36	8800	4.32313333333333	no	no	no	good	no	no	ckd
66	70	1.02	1	0	normal	normal	notpresent	notpresent	248	30	1.7	138	5.3	11.6	34.255	9136.66666666667	4.129	yes	yes	no	good	no	no	ckd
74	60	1.01445	1.16	0.42	normal	normal	notpresent	notpresent	108	68	1.8	136.78	4.555	10.75	33.25	9605	3.87733333333333	yes	yes	no	good	no	no	ckd
71	90	1.01	0	3	normal	normal	notpresent	notpresent	303	30	1.3	136	4.1	13	38	9200	4.6	yes	yes	no	good	no	no	ckd
34	60	1.02	0	0	abnormal	normal	notpresent	notpresent	117	28	2.2	138	3.8	11.8196	36.035	9195.6	4.24913333333333	no	no	no	good	yes	no	ckd
60	90	1.01	3	5	abnormal	normal	notpresent	present	490	95	2.7	131	3.8	11.5	35	12000	4.5	yes	yes	no	good	no	no	ckd
64	100	1.015	4	2	abnormal	abnormal	notpresent	present	163	54	7.2	140	4.6	7.9	26	7500	3.4	yes	yes	no	good	yes	no	ckd
57	80	1.015	0	0	normal	normal	notpresent	notpresent	120	48	1.6	136.69	4.27673333333333	11.3	36	7200	3.8	yes	yes	no	good	no	no	ckd
60	70	1.0131	1.18325581395349	0.0999999999999996	abnormal	normal	notpresent	notpresent	124	52	2.5	138.12	4.015	11.8905	36.89	9470	4.441	yes	no	no	good	no	no	ckd
59	50	1.01	3	0	normal	abnormal	notpresent	notpresent	241	191	12	114	2.9	9.6	31	15700	3.8	no	yes	no	good	yes	no	ckd
65	60	1.01	2	0	normal	abnormal	present	notpresent	192	17	1.7	130	4.3	11.125	34.5333333333333	9500	4.097	yes	yes	no	poor	no	no	ckd
60	90	1.0139	1.38	2.03	abnormal	normal	notpresent	notpresent	269	51	2.8	138	3.7	11.5	35	10678	4.132	yes	yes	yes	good	yes	no	ckd
50	90	1.015	1	0	abnormal	abnormal	notpresent	notpresent	134.596666666667	36.492	1.712	137.16	4.12833333333333	11.091	34.37	8477.47619047619	4.18925	no	no	no	good	yes	no	ckd
51	100	1.015	2	0	normal	normal	notpresent	present	93	20	1.6	146	4.5	11.63	35.87	9036	4.31975714285714	no	no	no	poor	no	no	ckd
37	100	1.01	0	0	abnormal	normal	notpresent	notpresent	137.81513968254	19	1.3	135.644166666667	4.20273333333333	15	44	4100	5.2	yes	no	no	good	no	no	ckd
45	70	1.01	2	0	abnormal	normal	notpresent	notpresent	113	93	2.3	133.76	4.661	7.9	26	5700	3.256	no	no	yes	good	no	yes	ckd
65	80	1.01325	1.85	0.5	abnormal	normal	notpresent	notpresent	74	66	2	136	5.4	9.1	25	8941.5	3.46933333333333	yes	yes	yes	good	yes	no	ckd
80	70	1.015	2	2	normal	normal	notpresent	notpresent	141	53	2.2	136.053333333333	4.2495	12.7	40	9600	4.4185	yes	yes	no	poor	yes	no	ckd
72	100	1.01335	2.74	0.75	abnormal	abnormal	notpresent	notpresent	201	241	13.4	127	4.8	9.4	28	8407	3.291	yes	yes	no	good	no	yes	ckd
34	90	1.015	2	0	normal	normal	notpresent	notpresent	104	50	1.6	137	4.1	11.9	39	8620	4.64463333333333	no	no	no	good	no	no	ckd
65	70	1.015	1	0	abnormal	normal	notpresent	notpresent	203	46	1.4	132.238333333333	4.75733333333333	11.4	36	5000	4.1	yes	yes	no	poor	yes	no	ckd
57	70	1.015	1	0	abnormal	abnormal	notpresent	notpresent	165	45	1.5	140	3.3	10.4	31	4200	3.9	no	no	no	good	no	no	ckd
69	70	1.01	4	3	normal	abnormal	present	present	214	96	6.3	120	3.9	9.4	28	11500	3.3	yes	yes	yes	good	yes	yes	ckd
62	90	1.02	2	1	abnormal	normal	notpresent	notpresent	169	48	2.4	138	2.9	13.4	47	11000	6.1	yes	no	no	good	no	no	ckd
64	90	1.015	3	2	abnormal	abnormal	present	notpresent	463	64	2.8	135	4.1	12.2	40	9800	4.6	yes	yes	no	good	no	yes	ckd
48	100	1.014	2.51	0.31	normal	abnormal	notpresent	notpresent	103	79	5.3	135	6.3	6.3	19	7200	2.6	yes	no	yes	poor	no	no	ckd
48	110	1.015	3	0	abnormal	normal	present	notpresent	106	215	15.2	120	5.7	8.6	26	5000	2.5	yes	no	yes	good	no	yes	ckd
54	90	1.025	1	0	normal	abnormal	notpresent	notpresent	150	18	1.2	140	4.2	11.0626666666667	34.87	8474	4.30125	no	no	no	poor	yes	yes	ckd
59	70	1.01	1	3	abnormal	abnormal	notpresent	notpresent	424	55	1.7	138	4.5	12.6	37	10200	4.1	yes	yes	yes	good	no	no	ckd
56	90	1.01	4	1	normal	abnormal	present	notpresent	176	309	13.3	124	6.5	3.1	9	5400	2.1	yes	yes	no	poor	yes	yes	ckd
40	80	1.025	0	0	normal	normal	notpresent	notpresent	140	10	1.2	135	5	15	48	10400	4.5	no	no	no	good	no	no	notckd
23	80	1.025	0	0	normal	normal	notpresent	notpresent	70	36	1	150	4.6	17	52	9800	5	no	no	no	good	no	no	notckd
45	80	1.025	0	0	normal	normal	notpresent	notpresent	82	49	0.6	147	4.4	15.9	46	9100	4.7	no	no	no	good	no	no	notckd
57	80	1.025	0	0	normal	normal	notpresent	notpresent	119	17	1.2	135	4.7	15.4	42	6200	6.2	no	no	no	good	no	no	notckd
51	60	1.025	0	0	normal	normal	notpresent	notpresent	99	38	0.8	135	3.7	13	49	8300	5.2	no	no	no	good	no	no	notckd
34	80	1.025	0	0	normal	normal	notpresent	notpresent	121	27	1.2	144	3.9	13.6	52	9200	6.3	no	no	no	good	no	no	notckd
60	80	1.025	0	0	normal	normal	notpresent	notpresent	131	10	0.5	146	5	14.5	41	10700	5.1	no	no	no	good	no	no	notckd
38	60	1.02	0	0	normal	normal	notpresent	notpresent	91	36	0.7	135	3.7	14	46	9100	5.8	no	no	no	good	no	no	notckd
42	80	1.02	0	0	normal	normal	notpresent	notpresent	98	20	0.5	140	3.5	13.9	44	8400	5.5	no	no	no	good	no	no	notckd
35	80	1.02	0	0	normal	normal	notpresent	notpresent	104	31	1.2	135	5	16.1	45	4300	5.2	no	no	no	good	no	no	notckd
30	80	1.02	0	0	normal	normal	notpresent	notpresent	131	38	1	147	3.8	14.1	45	9400	5.3	no	no	no	good	no	no	notckd
49	80	1.02	0	0	normal	normal	notpresent	notpresent	122	32	1.2	139	3.9	17	41	5600	4.9	no	no	no	good	no	no	notckd
55	80	1.02	0	0	normal	normal	notpresent	notpresent	118	18	0.9	135	3.6	15.5	43	7200	5.4	no	no	no	good	no	no	notckd
45	80	1.02	0	0	normal	normal	notpresent	notpresent	117	46	1.2	137	5	16.2	45	8600	5.2	no	no	no	good	no	no	notckd
42	80	1.02	0	0	normal	normal	notpresent	notpresent	132	24	0.7	140	4.1	14.4	50	5000	4.5	no	no	no	good	no	no	notckd
50	80	1.02	0	0	normal	normal	notpresent	notpresent	97	40	0.6	150	4.5	14.2	48	10500	5	no	no	no	good	no	no	notckd
55	80	1.02	0	0	normal	normal	notpresent	notpresent	133	17	1.2	135	4.8	13.2	41	6800	5.3	no	no	no	good	no	no	notckd
48	80	1.025	0	0	normal	normal	notpresent	notpresent	122	33	0.9	146	3.9	13.9	48	9500	4.8	no	no	no	good	no	no	notckd
47.4588795518207	80	1.02205129597068	-3.61932706027801e-16	-6.8889338677991e-16	normal	normal	notpresent	notpresent	100	49	1	140	5	16.3	53	8500	4.9	no	no	no	good	no	no	notckd
25	80	1.025	0	0	normal	normal	notpresent	notpresent	121	19	1.2	142	4.9	15	48	6900	5.3	no	no	no	good	no	no	notckd
23	80	1.025	0	0	normal	normal	notpresent	notpresent	111	34	1.1	145	4	14.3	41	7200	5	no	no	no	good	no	no	notckd
30	80	1.025	0	0	normal	normal	notpresent	notpresent	96	25	0.5	144	4.8	13.8	42	9000	4.5	no	no	no	good	no	no	notckd
56	80	1.025	0	0	normal	normal	notpresent	notpresent	139	15	1.2	135	5	14.8	42	5600	5.5	no	no	no	good	no	no	notckd
47	80	1.02	0	0	normal	normal	notpresent	notpresent	95	35	0.9	140	4.1	15.038702004477	46.7962890355086	7461.58644688645	5.63040923488792	no	no	no	good	no	no	notckd
19	80	1.02	0	0	normal	normal	notpresent	notpresent	107	23	0.7	141	4.2	14.4	44	7241.10847069597	5.40238730126599	no	no	no	good	no	no	notckd
52	80	1.02	0	0	normal	normal	notpresent	notpresent	125	22	1.2	139	4.6	16.5	43	4700	4.6	no	no	no	good	no	no	notckd
20	60	1.025	0	0	normal	normal	notpresent	notpresent	114.145149603175	28.9751984848485	1.20033333333333	137	4.7	14	41	4500	5.5	no	no	no	good	no	no	notckd
46	60	1.025	0	0	normal	normal	notpresent	notpresent	123	46	1	135	5	15.7	50	6300	4.8	no	no	no	good	no	no	notckd
48	60	1.02	0	0	normal	normal	notpresent	notpresent	112	44	1.2	142	4.9	14.5	44	9400	6.4	no	no	no	good	no	no	notckd
24	70	1.025	0	0	normal	normal	notpresent	notpresent	140	23	0.6	140	4.7	16.3	48	5800	5.6	no	no	no	good	no	no	notckd
47	80	1.0225040215129	-3.61932706027801e-16	-6.91668944341473e-16	normal	normal	notpresent	notpresent	93	33	0.9	144	4.5	13.3	52	8100	5.2	no	no	no	good	no	no	notckd
55	80	1.025	0	0	normal	normal	notpresent	notpresent	130	50	1.2	147	5	15.5	41	9100	6	no	no	no	good	no	no	notckd
20	70	1.02	0	0	normal	normal	notpresent	notpresent	123	44	1	135	3.8	14.6	44	5500	4.8	no	no	no	good	no	no	notckd
60	70	1.02	0	0	normal	normal	notpresent	notpresent	100.582317553414	31.9171646947588	0.842699656001849	143.181596096695	4.43192032967033	16.4	43	10800	5.7	no	no	no	good	no	no	notckd
33	80	1.025	0	0	normal	normal	notpresent	notpresent	100	37	1.2	142	4	16.9	52	6700	6	no	no	no	good	no	no	notckd
66	70	1.02	0	0	normal	normal	notpresent	notpresent	94	19	0.7	135	3.9	16	41	5300	5.9	no	no	no	good	no	no	notckd
71	70	1.02	0	0	normal	normal	notpresent	notpresent	81	18	0.8	145	5	14.7	44	9800	6	no	no	no	good	no	no	notckd
39	70	1.025	0	0	normal	normal	notpresent	notpresent	124	22	0.6	137	3.8	13.4	43	7476.64945054945	5.12058584656084	no	no	no	good	no	no	notckd
56	70	1.025	0	0	normal	normal	notpresent	notpresent	70	46	1.2	135	4.9	15.9	50	11000	5.1	no	no	no	good	no	no	notckd
42	70	1.02	0	0	normal	normal	notpresent	notpresent	93	32	0.9	143	4.7	16.6	43	7100	5.3	no	no	no	good	no	no	notckd
54	70	1.02	0	0	normal	normal	notpresent	notpresent	76	28	0.6	146	3.5	14.8	52	8400	5.9	no	no	no	good	no	no	notckd
47	80	1.025	0	0	normal	normal	notpresent	notpresent	124	44	1	140	4.9	14.9	41	7000	5.7	no	no	no	good	no	no	notckd
30	80	1.02	0	0	normal	normal	notpresent	notpresent	89	42	0.5	139	5	16.7	52	10200	5	no	no	no	good	no	no	notckd
50	74.6303435263075	1.02	0	0	normal	normal	notpresent	notpresent	92	19	1.2	150	4.8	14.9	48	4700	5.4	no	no	no	good	no	no	notckd
75	60	1.02	0	0	normal	normal	notpresent	notpresent	110	50	0.7	135	5	14.3	40	8300	5.8	no	no	no	good	no	no	notckd
44	70	1.02178130796752	-3.59712259978551e-16	-6.53921361504217e-16	normal	normal	notpresent	notpresent	106	25	0.9	150	3.6	15	50	9600	6.5	no	no	no	good	no	no	notckd
41	70	1.02	0	0	normal	normal	notpresent	notpresent	125	38	0.6	140	5	16.8	41	6300	5.9	no	no	no	good	no	no	notckd
53	60	1.025	0	0	normal	normal	notpresent	notpresent	116	26	1	146	4.9	15.8	45	7700	5.2	no	no	no	good	no	no	notckd
34	60	1.02	0	0	normal	normal	notpresent	notpresent	91	49	1.2	135	4.5	13.5	48	8600	4.9	no	no	no	good	no	no	notckd
73	60	1.02	0	0	normal	normal	notpresent	notpresent	127	48	0.5	150	3.5	15.1	52	11000	4.7	no	no	no	good	no	no	notckd
45	60	1.02	0	0	normal	normal	notpresent	notpresent	114	26	0.7	141	4.2	15	43	9200	5.8	no	no	no	good	no	no	notckd
44	60	1.025	0	0	normal	normal	notpresent	notpresent	96	33	0.9	147	4.5	16.9	41	7200	5	no	no	no	good	no	no	notckd
29	70	1.02	0	0	normal	normal	notpresent	notpresent	127	44	1.2	145	5	14.8	48	8159.80804409006	5.53548690528407	no	no	no	good	no	no	notckd
55	70	1.02	0	0	normal	normal	notpresent	notpresent	107	26	1.1	140.100953372581	4.36156576296253	17	50	6700	6.1	no	no	no	good	no	no	notckd
33	80	1.025	0	0	normal	normal	notpresent	notpresent	128	38	0.6	135	3.9	13.1	45	6200	4.5	no	no	no	good	no	no	notckd
41	80	1.02	0	0	normal	normal	notpresent	notpresent	122	25	0.8	138	5	17.1	41	9100	5.2	no	no	no	good	no	no	notckd
52	80	1.02	0	0	normal	normal	notpresent	notpresent	128	30	1.2	140	4.5	15.2	52	4300	5.7	no	no	no	good	no	no	notckd
47	60	1.02	0	0	normal	normal	notpresent	notpresent	137	17	0.5	150	3.5	13.6	44	7900	4.5	no	no	no	good	no	no	notckd
43	80	1.025	0	0	normal	normal	notpresent	notpresent	81	46	0.6	135	4.9	13.9	48	6900	4.9	no	no	no	good	no	no	notckd
51	60	1.02	0	0	normal	normal	notpresent	notpresent	129	25	1.2	139	5	17.2	40	8100	5.9	no	no	no	good	no	no	notckd
46	60	1.02	0	0	normal	normal	notpresent	notpresent	102	27	0.7	142	4.9	13.2	44	11000	5.4	no	no	no	good	no	no	notckd
56	60	1.025	0	0	normal	normal	notpresent	notpresent	132	18	1.1	147	4.7	13.7	45	7500	5.6	no	no	no	good	no	no	notckd
80	70	1.02	0	0	normal	normal	notpresent	notpresent	102.162957142857	39.127380952381	0.831648534798535	135	4.1	15.3	48	6300	6.1	no	no	no	good	no	no	notckd
55	80	1.02	0	0	normal	normal	notpresent	notpresent	104	28	0.9	142	4.8	17.3	52	8200	4.8	no	no	no	good	no	no	notckd
39	70	1.025	0	0	normal	normal	notpresent	notpresent	131	46	0.6	145	5	15.6	41	9400	4.7	no	no	no	good	no	no	notckd
44	70	1.025	0	0	normal	normal	notpresent	notpresent	122.592703131615	33.9900781476693	1.02755828153375	143.060884916795	4.26255743145743	13.8	48	7800	4.4	no	no	no	good	no	no	notckd
35	71.8719681889078	1.02	0	0	normal	normal	notpresent	notpresent	99	30	0.5	135	4.9	15.4	48	5000	5.2	no	no	no	good	no	no	notckd
58	70	1.02	0	0	normal	normal	notpresent	notpresent	102	48	1.2	139	4.3	15	40	8100	4.9	no	no	no	good	no	no	notckd
61	70	1.025	0	0	normal	normal	notpresent	notpresent	120	29	0.7	137	3.5	17.4	52	7000	5.3	no	no	no	good	no	no	notckd
30	60	1.02	0	0	normal	normal	notpresent	notpresent	138	15	1.1	135	4.4	14.2790510683761	44.7815145424534	6971.55567765568	5.34886901709402	no	no	no	good	no	no	notckd
57	60	1.02	0	0	normal	normal	notpresent	notpresent	105	49	1.2	150	4.7	15.7	44	10400	6.2	no	no	no	good	no	no	notckd
65	60	1.02	0	0	normal	normal	notpresent	notpresent	109	39	1	144	3.5	13.9	48	9600	4.8	no	no	no	good	no	no	notckd
70	60	1.02254042233958	-3.68594044175552e-16	-6.81676937119846e-16	normal	normal	notpresent	notpresent	120	40	0.5	140	4.6	16	43	4500	4.9	no	no	no	good	no	no	notckd
43	80	1.025	0	0	normal	normal	notpresent	notpresent	130	30	1.1	143	5	15.9	45	7800	4.5	no	no	no	good	no	no	notckd
40	80	1.02	0	0	normal	normal	notpresent	notpresent	119	15	0.7	150	4.9	14.738148272792	44.8718916589848	8521.43888888889	5.49784547978864	no	no	no	good	no	no	notckd
58	80	1.02	0	0	normal	normal	notpresent	notpresent	100	50	1.2	140	3.5	14	50	6700	6.5	no	no	no	good	no	no	notckd
47	60	1.02	0	0	normal	normal	notpresent	notpresent	109	25	1.1	141	4.7	15.8	41	8300	5.2	no	no	no	good	no	no	notckd
30	60	1.025	0	0	normal	normal	notpresent	notpresent	120	31	0.8	150	4.6	13.4	44	10700	5.8	no	no	no	good	no	no	notckd
28	70	1.02	0	0	normal	normal	notpresent	notpresent	131	29	0.6	145	4.9	15.0161534009971	45	8600	6.5	no	no	no	good	no	no	notckd
33	60	1.025	0	0	normal	normal	notpresent	notpresent	80	25	0.9	146	3.5	14.1	48	7800	5.1	no	no	no	good	no	no	notckd
43	80	1.02	0	0	normal	normal	notpresent	notpresent	114	32	1.1	135	3.9	15.1100655168905	42	6478.93333333333	5.34697821941216	no	no	no	good	no	no	notckd
59	70	1.025	0	0	normal	normal	notpresent	notpresent	130	39	0.7	147	4.7	13.5	46	6700	4.5	no	no	no	good	no	no	notckd
34	70	1.025	0	0	normal	normal	notpresent	notpresent	103.620065028162	33	1	150	5	15.3	44	10500	6.1	no	no	no	good	no	no	notckd
23	80	1.02	0	0	normal	normal	notpresent	notpresent	99	46	1.2	142	4	17.7	46	4300	5.5	no	no	no	good	no	no	notckd
24	80	1.025	0	0	normal	normal	notpresent	notpresent	125	31.9559523809524	0.873866422738948	136	3.5	15.4	43	5600	4.5	no	no	no	good	no	no	notckd
60	60	1.02	0	0	normal	normal	notpresent	notpresent	134	45	0.5	139	4.8	14.2	48	10700	5.6	no	no	no	good	no	no	notckd
25	60	1.02	0	0	normal	normal	notpresent	notpresent	119	27	0.5	142.016226542549	4.49639476190476	15.2	40	9200	5.2	no	no	no	good	no	no	notckd
44	70	1.025	0	0	normal	normal	notpresent	notpresent	92	40	0.9	141	4.9	14	52	7500	6.2	no	no	no	good	no	no	notckd
62	80	1.02	0	0	normal	normal	notpresent	notpresent	132	34	0.8	147	3.5	17.8	44	4700	4.5	no	no	no	good	no	no	notckd
25	70	1.02	0	0	normal	normal	notpresent	notpresent	88	42	0.5	136	3.5	13.3	48	7000	4.9	no	no	no	good	no	no	notckd
32	70	1.025	0	0	normal	normal	notpresent	notpresent	100	29	1.1	142	4.5	14.3	43	6700	5.9	no	no	no	good	no	no	notckd
63	70	1.025	0	0	normal	normal	notpresent	notpresent	130	37	0.9	150	5	13.4	41	7300	4.7	no	no	no	good	no	no	notckd
44	60	1.02	0	0	normal	normal	notpresent	notpresent	95	46	0.5	138	4.2	15	50	7700	6.3	no	no	no	good	no	no	notckd
37	60	1.025	0	0	normal	normal	notpresent	notpresent	111	35	0.8	135	4.1	16.2	50	5500	5.7	no	no	no	good	no	no	notckd
64	60	1.02	0	0	normal	normal	notpresent	notpresent	106	27	0.7	150	3.3	14.4	42	8100	4.7	no	no	no	good	no	no	notckd
22	60	1.025	0	0	normal	normal	notpresent	notpresent	97	18	1.2	138	4.3	13.5	42	7900	6.4	no	no	no	good	no	no	notckd
33	60	1.02197936055223	-3.41948691584548e-16	-6.96664947952286e-16	normal	normal	notpresent	notpresent	130	41	0.9	141	4.4	15.5	52	4300	5.8	no	no	no	good	no	no	notckd
43	60	1.025	0	0	normal	normal	notpresent	notpresent	108	25	1	144	5	17.8	43	7200	5.5	no	no	no	good	no	no	notckd
38	80	1.02	0	0	normal	normal	notpresent	notpresent	99	19	0.5	147	3.5	13.6	44	7300	6.4	no	no	no	good	no	no	notckd
35	70	1.025	0	0	normal	normal	notpresent	notpresent	82	36	1.1	150	3.5	14.5	52	9400	6.1	no	no	no	good	no	no	notckd
65	70	1.025	0	0	normal	normal	notpresent	notpresent	85	20	1	142	4.8	16.1	43	9600	4.5	no	no	no	good	no	no	notckd
29	80	1.02	0	0	normal	normal	notpresent	notpresent	83	49	0.9	139	3.3	17.5	40	9900	4.7	no	no	no	good	no	no	notckd
37	60	1.02	0	0	normal	normal	notpresent	notpresent	109	47	1.1	141	4.9	15	48	7000	5.2	no	no	no	good	no	no	notckd
39	60	1.02	0	0	normal	normal	notpresent	notpresent	86	37	0.6	150	5	13.6	51	5800	4.5	no	no	no	good	no	no	notckd
32	60	1.025	0	0	normal	normal	notpresent	notpresent	102	17	0.4	147	4.7	14.6	41	6800	5.1	no	no	no	good	no	no	notckd
23	60	1.02	0	0	normal	normal	notpresent	notpresent	95	24	0.8	145	5	15	52	6300	4.6	no	no	no	good	no	no	notckd
34	70	1.025	0	0	normal	normal	notpresent	notpresent	87	38	0.5	144	4.8	17.1	47	7400	6.1	no	no	no	good	no	no	notckd
66	70	1.025	0	0	normal	normal	notpresent	notpresent	107	16	1.1	140	3.6	13.6	42	11000	4.9	no	no	no	good	no	no	notckd
47	60	1.02	0	0	normal	normal	notpresent	notpresent	117	22	1.2	138	3.5	13	45	5200	5.6	no	no	no	good	no	no	notckd
74	60	1.02	0	0	normal	normal	notpresent	notpresent	88	50	0.6	147	3.7	17.2	53	6000	4.5	no	no	no	good	no	no	notckd
35	60	1.025	0	0	normal	normal	notpresent	notpresent	105	39	0.5	135	3.9	14.7	43	5800	6.2	no	no	no	good	no	no	notckd
29	80	1.02	0	0	normal	normal	notpresent	notpresent	70	16	0.7	138	3.5	13.7	54	5400	5.8	no	no	no	good	no	no	notckd
33	80	1.025	0	0	normal	normal	notpresent	notpresent	89	19	1.1	144	5	15	40	10300	4.8	no	no	no	good	no	no	notckd
67	80	1.025	0	0	normal	normal	notpresent	notpresent	99	40	0.5	140.95215672016	4.23375075757576	17.8	44	5900	5.2	no	no	no	good	no	no	notckd
73	80	1.025	0	0	normal	normal	notpresent	notpresent	118	44	0.7	137	3.5	14.8	45	9300	4.7	no	no	no	good	no	no	notckd
24	80	1.02	0	0	normal	normal	notpresent	notpresent	93	46	1	145	3.5	14.8558027981278	46.33654731378	10700	6.3	no	no	no	good	no	no	notckd
60	80	1.025	0	0	normal	normal	notpresent	notpresent	81	15	0.5	141	3.6	15	46	10500	5.3	no	no	no	good	no	no	notckd
68	60	1.025	0	0	normal	normal	notpresent	notpresent	125	41	1.1	139	3.8	17.4	50	6700	6.1	no	no	no	good	no	no	notckd
30	80	1.025	0	0	normal	normal	notpresent	notpresent	82	42	0.7	146	5	14.9	45	9400	5.9	no	no	no	good	no	no	notckd
75	70	1.02	0	0	normal	normal	notpresent	notpresent	107	48	0.8	144	3.5	13.6	46	10300	4.8	no	no	no	poor	yes	no	notckd
69	70	1.02	0	0	normal	normal	notpresent	notpresent	83	42	1.2	139	3.7	16.2	50	9300	5.4	no	no	no	good	no	no	notckd
28	60	1.025	0	0	normal	normal	notpresent	notpresent	79	50	0.5	145	5	17.6	51	6500	5	no	no	no	good	no	no	notckd
72	60	1.02	0	0	normal	normal	notpresent	notpresent	109	26	0.9	150	4.9	15	52	10500	5.5	no	no	no	good	no	no	notckd
61	70	1.025	0	0	normal	normal	notpresent	notpresent	133	38	1	142	3.6	13.7	47	9200	4.9	no	no	no	good	no	no	notckd
79	80	1.025	0	0	normal	normal	notpresent	notpresent	111	44	1.2	146	3.6	16.3	40	8000	6.4	no	no	no	good	no	no	notckd
70	80	1.02	0	0	normal	normal	notpresent	notpresent	74	41	0.5	143	4.5	15.1	48	9700	5.6	no	no	no	good	no	no	notckd
58	70	1.025	0	0	normal	normal	notpresent	notpresent	88	16	1.1	147	3.5	16.4	53	9100	5.2	no	no	no	good	no	no	notckd
64	70	1.02	0	0	normal	normal	notpresent	notpresent	97	27	0.7	145	4.8	13.8	49	6400	4.8	no	no	no	good	no	no	notckd
71	60	1.025	0	0	normal	normal	notpresent	notpresent	110.156187842713	33.18225	0.9	140	4.8	15.2	42	7700	5.5	no	no	no	good	no	no	notckd
62	80	1.025	0	0	normal	normal	notpresent	notpresent	78	45	0.6	138	3.5	16.1	50	5400	5.7	no	no	no	good	no	no	notckd
59	60	1.02	0	0	normal	normal	notpresent	notpresent	113	23	1.1	139	3.5	15.3	54	6500	4.9	no	no	no	good	no	no	notckd
71	70	1.025	0	0	normal	normal	notpresent	notpresent	79	47	0.5	142	4.8	16.6	40	5800	5.9	no	no	no	good	no	no	notckd
48	80	1.025	0	0	normal	normal	notpresent	notpresent	75	22	0.8	137	5	16.8	51	6000	6.5	no	no	no	good	no	no	notckd
80	80	1.025	0	0	normal	normal	notpresent	notpresent	119	46	0.7	141	4.9	13.9	49	5100	5	no	no	no	good	no	no	notckd
57	60	1.02	0	0	normal	normal	notpresent	notpresent	132	18	1.1	150	4.7	15.4	42	11000	4.5	no	no	no	good	no	no	notckd
63	70	1.02	0	0	normal	normal	notpresent	notpresent	113	25	0.6	146	4.9	16.5	52	8000	5.1	no	no	no	good	no	no	notckd
46	70	1.025	0	0	normal	normal	notpresent	notpresent	100	47	0.5	142	3.5	16.4	43	5700	6.5	no	no	no	good	no	no	notckd
15	80	1.025	0	0	normal	normal	notpresent	notpresent	93	17	0.9	136	3.9	16.7	50	6200	5.2	no	no	no	good	no	no	notckd
51	80	1.02	0	0	normal	normal	notpresent	notpresent	94	15	1.2	144	3.7	15.5	46	9500	6.4	no	no	no	good	no	no	notckd
41	80	1.025	0	0	normal	normal	notpresent	notpresent	112	48	0.7	140	5	17	52	7200	5.8	no	no	no	good	no	no	notckd
52	80	1.025	0	0	normal	normal	notpresent	notpresent	99	25	0.8	135	3.7	15	52	6300	5.3	no	no	no	good	no	no	notckd
36	80	1.025	0	0	normal	normal	notpresent	notpresent	85	16	1.1	142	4.1	15.6	44	5800	6.3	no	no	no	good	no	no	notckd
57	80	1.02	0	0	normal	normal	notpresent	notpresent	133	48	1.2	147	4.3	14.8	46	6600	5.5	no	no	no	good	no	no	notckd
43	60	1.025	0	0	normal	normal	notpresent	notpresent	117	45	0.7	141	4.4	13	54	7400	5.4	no	no	no	good	no	no	notckd
50	80	1.02	0	0	normal	normal	notpresent	notpresent	137	46	0.8	139	5	14.1	45	9500	4.6	no	no	no	good	no	no	notckd
55	80	1.02	0	0	normal	normal	notpresent	notpresent	140	49	0.5	150	4.9	15.7	47	6700	4.9	no	no	no	good	no	no	notckd
42	70	1.025	0	0	normal	normal	notpresent	notpresent	75	31	1.2	141	3.5	16.5	54	7800	6.2	no	no	no	good	no	no	notckd
12	80	1.02	0	0	normal	normal	notpresent	notpresent	100	26	0.6	137	4.4	15.8	49	6600	5.4	no	no	no	good	no	no	notckd
17	60	1.025	0	0	normal	normal	notpresent	notpresent	114	50	1	135	4.9	14.2	51	7200	5.9	no	no	no	good	no	no	notckd
58	80	1.025	0	0	normal	normal	notpresent	notpresent	131	18	1.1	141	3.5	15.8	53	6800	6.1	no	no	no	good	no	no	notckd
