# Supplementary material for: Weighted p-norm distance t kernel SVM classification algorithm based on improved polarization
Source: Sci Rep. 2022 Apr 13;12:6197. doi: 10.1038/s41598-022-09766-w (PMC9008017; doi:10.1038/s41598-022-09766-w)
Supplement: Supplementary file 2 — Supplementary Information 2. [file 41598_2022_9766_MOESM2_ESM.zip › Data in Brief/postcode.txt]

6.0000 -1.0000 -1.0000 -1.0000 -1.0000 -1.0000 -1.0000 -1.0000 -0.6310 0.8620 -0.1670 -1.0000 -1.0000 -1.0000 -1.0000 -1.0000 -1.0000 -1.0000 -1.0000 -1.0000 -1.0000 -1.0000 -1.0000 -0.9920 0.2970 1.0000 0.3070 -1.0000 -1.0000 -1.0000 -1.0000 -1.0000 -1.0000 -1.0000 -1.0000 -1.0000 -1.0000 -1.0000 -1.0000 -0.4100 1.0000 0.9860 -0.5650 -1.0000 -1.0000 -1.0000 -1.0000 -1.0000 -1.0000 -1.0000 -1.0000 -1.0000 -1.0000 -1.0000 -0.6830 0.8250 1.0000 0.5620 -1.0000 -1.0000 -1.0000 -1.0000 -1.0000 -1.0000 -1.0000 -1.0000 -1.0000 -1.0000 -1.0000 -0.9380 0.5400 1.0000 0.7780 -0.7150 -1.0000 -1.0000 -1.0000 -1.0000 -1.0000 -1.0000 -1.0000 -1.0000 -1.0000 -1.0000 -1.0000 0.1000 1.0000 0.9220 -0.4390 -1.0000 -1.0000 -1.0000 -1.0000 -1.0000 -1.0000 -1.0000 -1.0000 -1.0000 -1.0000 -1.0000 -0.2570 0.9500 1.0000 -0.1620 -1.0000 -1.0000 -1.0000 -0.9870 -0.7140 -0.8320 -1.0000 -1.0000 -1.0000 -1.0000 -1.0000 -0.7970 0.9090 1.0000 0.3000 -0.9610 -1.0000 -1.0000 -0.5500 0.4850 0.9960 0.8670 0.0920 -1.0000 -1.0000 -1.0000 -1.0000 0.2780 1.0000 0.8770 -0.8240 -1.0000 -0.9050 0.1450 0.9770 1.0000 1.0000 1.0000 0.9900 -0.7450 -1.0000 -1.0000 -0.9500 0.8470 1.0000 0.3270 -1.0000 -1.0000 0.3550 1.0000 0.6550 -0.1090 -0.1850 1.0000 0.9880 -0.7230 -1.0000 -1.0000 -0.6300 1.0000 1.0000 0.0680 -0.9250 0.1130 0.9600 0.3080 -0.8840 -1.0000 -0.0750 1.0000 0.6410 -0.9950 -1.0000 -1.0000 -0.6770 1.0000 1.0000 0.7530 0.3410 1.0000 0.7070 -0.9420 -1.0000 -1.0000 0.5450 1.0000 0.0270 -1.0000 -1.0000 -1.0000 -0.9030 0.7920 1.0000 1.0000 1.0000 1.0000 0.5360 0.1840 0.8120 0.8370 0.9780 0.8640 -0.6300 -1.0000 -1.0000 -1.0000 -1.0000 -0.4520 0.8280 1.0000 1.0000 1.0000 1.0000 1.0000 1.0000 1.0000 1.0000 0.1350 -1.0000 -1.0000 -1.0000 -1.0000 -1.0000 -1.0000 -0.4830 0.8130 1.0000 1.0000 1.0000 1.0000 1.0000 1.0000 0.2190 -0.9430 -1.0000 -1.0000 -1.0000 -1.0000 -1.0000 -1.0000 -1.0000 -0.9740 -0.4290 0.3040 0.8230 1.0000 0.4820 -0.4740 -0.9910 -1.0000 -1.0000 -1.0000 -1.0000 
5.0000 -1.0000 -1.0000 -1.0000 -0.8130 -0.6710 -0.8090 -0.8870 -0.6710 -0.8530 -1.0000 -1.0000 -0.7740 -0.1800 0.0520 -0.2410 -1.0000 -1.0000 -1.0000 -1.0000 0.3920 1.0000 0.8570 0.7270 1.0000 0.8050 0.6130 0.6130 0.8600 1.0000 1.0000 0.3960 -1.0000 -1.0000 -1.0000 -1.0000 -0.5480 1.0000 1.0000 1.0000 1.0000 1.0000 1.0000 1.0000 1.0000 1.0000 1.0000 0.8750 -0.9570 -1.0000 -1.0000 -1.0000 -0.7860 0.9610 1.0000 1.0000 1.0000 0.7270 0.4030 0.4030 0.1710 -0.3140 -0.3140 -0.9400 -1.0000 -1.0000 -1.0000 -1.0000 -0.2980 1.0000 1.0000 1.0000 0.4400 0.0560 -0.7550 -1.0000 -1.0000 -1.0000 -1.0000 -1.0000 -1.0000 -1.0000 -1.0000 -1.0000 0.3660 1.0000 1.0000 1.0000 1.0000 1.0000 0.8890 -0.0810 -0.9200 -1.0000 -1.0000 -1.0000 -1.0000 -1.0000 -1.0000 -1.0000 -0.3960 0.8860 0.9740 0.8510 0.8510 0.9500 1.0000 1.0000 0.5390 -0.7540 -1.0000 -1.0000 -1.0000 -1.0000 -1.0000 -1.0000 -1.0000 -0.8860 -0.5050 -1.0000 -1.0000 -0.6490 0.4050 1.0000 1.0000 0.6530 -0.8380 -1.0000 -1.0000 -1.0000 -1.0000 -1.0000 -1.0000 -1.0000 -1.0000 -1.0000 -1.0000 -1.0000 -1.0000 -0.5500 0.9930 1.0000 0.6180 -0.8690 -1.0000 -0.9600 -0.5120 0.1340 -0.3430 -0.7960 -1.0000 -1.0000 -1.0000 -1.0000 -1.0000 -1.0000 -0.4320 0.9940 1.0000 0.2230 -1.0000 0.4260 1.0000 1.0000 1.0000 0.2140 -1.0000 -1.0000 -1.0000 -1.0000 -1.0000 -1.0000 -1.0000 0.2920 1.0000 0.9670 -0.8800 0.4490 1.0000 0.8960 -0.0940 -0.7500 -1.0000 -1.0000 -1.0000 -1.0000 -1.0000 -1.0000 -1.0000 -0.6270 1.0000 1.0000 0.1980 -0.1050 1.0000 1.0000 1.0000 0.6390 -0.1680 -0.3140 -0.4460 -1.0000 -1.0000 -0.9990 -0.3370 0.1470 0.9960 1.0000 0.6670 -0.8080 0.0650 0.9930 1.0000 1.0000 1.0000 1.0000 0.9960 0.9700 0.9700 0.9700 0.9980 1.0000 1.0000 1.0000 0.1090 -1.0000 -1.0000 -0.8300 -0.2420 0.3500 0.8000 1.0000 1.0000 1.0000 1.0000 1.0000 1.0000 1.0000 1.0000 0.6160 -0.9300 -1.0000 -1.0000 -1.0000 -1.0000 -1.0000 -0.8580 -0.6710 -0.6710 -0.0330 0.7610 0.7620 0.1260 -0.0950 -0.6710 -0.8280 -1.0000 
4.0000 -1.0000 -1.0000 -1.0000 -1.0000 -1.0000 -1.0000 -1.0000 -1.0000 -1.0000 -0.9960 0.1470 1.0000 -0.1890 -1.0000 -1.0000 -1.0000 -1.0000 -1.0000 -1.0000 -1.0000 -1.0000 -1.0000 -1.0000 -1.0000 -1.0000 -0.8820 1.0000 0.3900 -0.8110 -1.0000 -1.0000 -1.0000 -1.0000 -1.0000 -1.0000 -1.0000 -1.0000 -1.0000 -1.0000 -1.0000 -1.0000 -0.7150 1.0000 0.0290 -1.0000 -1.0000 -1.0000 -1.0000 -1.0000 -1.0000 -1.0000 -1.0000 -0.8880 -0.9120 -1.0000 -1.0000 -1.0000 -0.5490 1.0000 0.3610 -1.0000 -1.0000 -1.0000 -1.0000 -1.0000 -1.0000 -1.0000 -0.9380 0.6940 0.0570 -1.0000 -1.0000 -1.0000 -0.3820 1.0000 0.5110 -1.0000 -1.0000 -1.0000 -1.0000 -1.0000 -1.0000 -1.0000 -0.3110 1.0000 -0.0430 -1.0000 -1.0000 -1.0000 -0.6480 1.0000 0.6440 -1.0000 -1.0000 -1.0000 -1.0000 -1.0000 -1.0000 -1.0000 0.4890 1.0000 -0.4930 -1.0000 -1.0000 -1.0000 -0.5640 1.0000 0.6930 -1.0000 -1.0000 -1.0000 -1.0000 -1.0000 -1.0000 -0.9660 0.9880 1.0000 -0.8930 -1.0000 -1.0000 -1.0000 -0.3970 1.0000 0.9030 -0.9770 -1.0000 -1.0000 -1.0000 -1.0000 -1.0000 -0.5590 1.0000 1.0000 -0.2970 -1.0000 -1.0000 -1.0000 -0.6110 1.0000 0.8730 -0.6980 -0.5520 -1.0000 -1.0000 -1.0000 -1.0000 -0.1260 1.0000 1.0000 0.7660 -0.7640 -1.0000 -1.0000 -0.5770 1.0000 0.9330 0.4840 -0.1970 -1.0000 -1.0000 -1.0000 -1.0000 -0.8180 -0.3550 0.3340 1.0000 0.8680 -0.2890 -0.6770 -0.5960 1.0000 1.0000 1.0000 -0.5810 -1.0000 -1.0000 -1.0000 -1.0000 -1.0000 -1.0000 -0.9540 0.1180 1.0000 1.0000 1.0000 1.0000 1.0000 0.9730 -0.0920 -0.9950 -1.0000 -1.0000 -1.0000 -1.0000 -1.0000 -1.0000 -1.0000 -0.9930 -0.4640 0.0460 0.2900 0.4570 1.0000 0.7210 -1.0000 -1.0000 -1.0000 -1.0000 -1.0000 -1.0000 -1.0000 -1.0000 -1.0000 -1.0000 -1.0000 -1.0000 -1.0000 -0.4260 1.0000 0.5550 -1.0000 -1.0000 -1.0000 -1.0000 -1.0000 -1.0000 -1.0000 -1.0000 -1.0000 -1.0000 -1.0000 -1.0000 -1.0000 0.0240 1.0000 0.3880 -1.0000 -1.0000 -1.0000 -1.0000 -1.0000 -1.0000 -1.0000 -1.0000 -1.0000 -1.0000 -1.0000 -1.0000 -1.0000 -0.1090 1.0000 -0.1790 -1.0000 -1.0000 -1.0000 -1.0000 
7.0000 -1.0000 -1.0000 -1.0000 -1.0000 -1.0000 -0.2730 0.6840 0.9600 0.4500 -0.0670 -0.6790 -1.0000 -1.0000 -1.0000 -1.0000 -1.0000 -1.0000 -1.0000 -1.0000 -1.0000 -0.1140 0.9740 0.9170 0.7340 0.9940 1.0000 0.9730 0.3910 -0.4210 -0.9760 -1.0000 -1.0000 -1.0000 -1.0000 -1.0000 -0.3230 0.9910 0.6220 -0.7380 -1.0000 -0.6390 0.0230 0.8710 1.0000 1.0000 -0.4320 -1.0000 -1.0000 -1.0000 -1.0000 -1.0000 0.4090 1.0000 -0.0000 -1.0000 -1.0000 -1.0000 -1.0000 -0.8420 0.7140 1.0000 -0.5340 -1.0000 -1.0000 -1.0000 -1.0000 -0.8790 0.9650 1.0000 -0.7130 -1.0000 -1.0000 -1.0000 -1.0000 -0.6060 0.9770 0.6950 -0.9060 -1.0000 -1.0000 -1.0000 -1.0000 -0.5280 1.0000 0.9310 -0.8880 -1.0000 -1.0000 -1.0000 -0.9490 0.5590 0.9840 -0.3630 -1.0000 -1.0000 -1.0000 -1.0000 -1.0000 -0.9700 -0.2660 -0.5550 -1.0000 -1.0000 -1.0000 -1.0000 -0.1860 1.0000 0.4880 -1.0000 -1.0000 -1.0000 -1.0000 -1.0000 -1.0000 -1.0000 -1.0000 -1.0000 -1.0000 -1.0000 -1.0000 -1.0000 0.6970 0.9920 -0.4580 -1.0000 -1.0000 -1.0000 -1.0000 -1.0000 -1.0000 -1.0000 -1.0000 -1.0000 -1.0000 -1.0000 -1.0000 -0.3410 1.0000 0.6080 -1.0000 -1.0000 -1.0000 -1.0000 -1.0000 -1.0000 -1.0000 -1.0000 -1.0000 -1.0000 -1.0000 -1.0000 -1.0000 0.4710 0.9980 -0.4160 -1.0000 -1.0000 -1.0000 -1.0000 -1.0000 -1.0000 -1.0000 -1.0000 -1.0000 -1.0000 -1.0000 -1.0000 -0.6440 0.9630 0.5900 -0.9990 -1.0000 -1.0000 -1.0000 -1.0000 -1.0000 -1.0000 -1.0000 -1.0000 -1.0000 -1.0000 -1.0000 -1.0000 0.0610 1.0000 -0.0790 -1.0000 -1.0000 -1.0000 -1.0000 -1.0000 -1.0000 -1.0000 -1.0000 -1.0000 -1.0000 -1.0000 -1.0000 -1.0000 0.7730 0.9580 -0.7140 -1.0000 -1.0000 -1.0000 -1.0000 -1.0000 -1.0000 -1.0000 -1.0000 -1.0000 -1.0000 -1.0000 -1.0000 -0.5450 0.9890 0.4320 -1.0000 -1.0000 -1.0000 -1.0000 -1.0000 -1.0000 -1.0000 -1.0000 -1.0000 -1.0000 -1.0000 -1.0000 -1.0000 -0.3480 1.0000 0.7980 -0.9350 -1.0000 -1.0000 -1.0000 -1.0000 -1.0000 -1.0000 -1.0000 -1.0000 -1.0000 -1.0000 -1.0000 -1.0000 -0.3180 1.0000 0.5360 -0.9870 -1.0000 -1.0000 -1.0000 -1.0000 -1.0000 -1.0000 
3.0000 -1.0000 -1.0000 -1.0000 -1.0000 -1.0000 -0.9280 -0.2040 0.7510 0.4660 0.2340 -0.8090 -1.0000 -1.0000 -1.0000 -1.0000 -1.0000 -1.0000 -1.0000 -1.0000 -1.0000 -0.3700 0.7390 1.0000 1.0000 1.0000 1.0000 0.6440 -0.8900 -1.0000 -1.0000 -1.0000 -1.0000 -1.0000 -1.0000 -1.0000 -1.0000 0.6160 1.0000 0.6880 -0.4550 -0.7310 0.6590 1.0000 -0.2870 -1.0000 -1.0000 -1.0000 -1.0000 -1.0000 -1.0000 -1.0000 -1.0000 -0.3760 -0.1860 -0.8740 -1.0000 -1.0000 -0.0140 1.0000 -0.2530 -1.0000 -1.0000 -1.0000 -1.0000 -1.0000 -1.0000 -1.0000 -1.0000 -1.0000 -1.0000 -1.0000 -1.0000 -0.9780 0.5010 1.0000 -0.5400 -1.0000 -1.0000 -1.0000 -1.0000 -1.0000 -1.0000 -1.0000 -1.0000 -1.0000 -0.9980 -0.3410 0.2960 0.3710 1.0000 0.4170 -0.9890 -1.0000 -1.0000 -1.0000 -1.0000 -1.0000 -1.0000 -1.0000 -1.0000 -1.0000 -0.0080 1.0000 1.0000 1.0000 1.0000 0.7610 -0.7310 -1.0000 -1.0000 -1.0000 -1.0000 -1.0000 -1.0000 -1.0000 -1.0000 -1.0000 0.2420 1.0000 1.0000 0.3190 0.2590 1.0000 0.7420 -0.7570 -1.0000 -1.0000 -1.0000 -1.0000 -1.0000 -1.0000 -1.0000 -1.0000 -0.9750 -0.4670 -0.9890 -1.0000 -1.0000 -0.1710 0.9980 0.6690 -0.9450 -1.0000 -1.0000 -1.0000 -1.0000 -1.0000 -1.0000 -1.0000 -1.0000 -1.0000 -1.0000 -1.0000 -1.0000 -1.0000 0.2280 1.0000 0.0380 -1.0000 -1.0000 -1.0000 -1.0000 -1.0000 -1.0000 -1.0000 -1.0000 -1.0000 -1.0000 -1.0000 -1.0000 -1.0000 -0.8260 0.9180 0.9330 -0.7940 -1.0000 -1.0000 -1.0000 -0.6660 0.3370 0.2240 -0.9080 -1.0000 -1.0000 -1.0000 -1.0000 -1.0000 -1.0000 0.4180 1.0000 -0.2580 -1.0000 -1.0000 -0.2460 1.0000 1.0000 0.3550 -0.9580 -1.0000 -1.0000 -1.0000 -1.0000 -1.0000 -1.0000 -0.0770 1.0000 0.3440 -1.0000 -1.0000 0.0750 1.0000 1.0000 0.6490 0.2560 -0.2000 -0.3510 -0.7330 -0.7330 -0.7330 -0.4330 0.6490 1.0000 0.0930 -1.0000 -1.0000 -0.9590 -0.0620 0.8210 1.0000 1.0000 1.0000 1.0000 1.0000 1.0000 1.0000 1.0000 1.0000 0.5830 -0.8430 -1.0000 -1.0000 -1.0000 -1.0000 -0.8770 -0.3260 0.1740 0.4660 0.6390 1.0000 1.0000 0.7910 0.4390 -0.1990 -0.8830 -1.0000 -1.0000 
6.0000 -1.0000 -1.0000 -1.0000 -1.0000 -1.0000 -0.3970 0.9830 -0.5350 -1.0000 -1.0000 -1.0000 -1.0000 -1.0000 -1.0000 -1.0000 -1.0000 -1.0000 -1.0000 -1.0000 -1.0000 -1.0000 0.6920 0.5360 -0.7670 -1.0000 -1.0000 -1.0000 -1.0000 -1.0000 -1.0000 -1.0000 -1.0000 -1.0000 -1.0000 -1.0000 -1.0000 -0.9210 0.9280 -0.1180 -1.0000 -1.0000 -1.0000 -1.0000 -1.0000 -1.0000 -1.0000 -1.0000 -1.0000 -1.0000 -1.0000 -1.0000 -1.0000 -0.3940 1.0000 -0.5960 -1.0000 -1.0000 -1.0000 -1.0000 -1.0000 -1.0000 -1.0000 -1.0000 -1.0000 -1.0000 -1.0000 -1.0000 -1.0000 0.0600 0.9000 -0.9510 -1.0000 -1.0000 -1.0000 -0.6470 0.4550 -0.3330 -1.0000 -1.0000 -1.0000 -1.0000 -1.0000 -1.0000 -1.0000 0.2590 0.6760 -1.0000 -1.0000 -1.0000 -0.9840 0.6770 0.9810 0.5510 -1.0000 -1.0000 -1.0000 -1.0000 -1.0000 -1.0000 -0.9940 0.6990 0.3050 -1.0000 -1.0000 -1.0000 -0.4990 1.0000 -0.0920 0.7510 -1.0000 -1.0000 -1.0000 -1.0000 -1.0000 -1.0000 -0.9230 0.9660 -0.1070 -1.0000 -1.0000 -1.0000 -0.3000 0.8540 -0.3820 0.6170 -1.0000 -1.0000 -1.0000 -1.0000 -1.0000 -1.0000 -0.4090 1.0000 -0.5290 -1.0000 -1.0000 -1.0000 0.0480 0.6140 -0.2680 0.5440 -1.0000 -1.0000 -1.0000 -1.0000 -1.0000 -1.0000 0.0500 0.9710 -0.8390 -1.0000 -1.0000 -1.0000 0.1720 0.5260 -0.0030 0.3070 -1.0000 -1.0000 -1.0000 -1.0000 -1.0000 -1.0000 0.3980 0.4590 -1.0000 -1.0000 -1.0000 -1.0000 0.3720 0.5550 0.5200 -0.0450 -1.0000 -1.0000 -1.0000 -1.0000 -1.0000 -1.0000 0.6710 0.1760 -1.0000 -1.0000 -1.0000 -1.0000 0.2360 0.9340 0.9710 -0.7120 -1.0000 -1.0000 -1.0000 -1.0000 -1.0000 -1.0000 0.7630 0.0840 -1.0000 -1.0000 -1.0000 -1.0000 0.0730 1.0000 0.2650 -1.0000 -1.0000 -1.0000 -1.0000 -1.0000 -1.0000 -1.0000 0.5630 0.2100 -1.0000 -1.0000 -0.9300 -0.1270 0.8900 0.9350 -0.8450 -1.0000 -1.0000 -1.0000 -1.0000 -1.0000 -1.0000 -1.0000 0.0930 0.7930 -0.2050 0.2140 0.7460 0.9180 0.6920 0.9540 -0.8820 -1.0000 -1.0000 -1.0000 -1.0000 -1.0000 -1.0000 -1.0000 -0.8980 0.3230 1.0000 0.8030 0.0150 -0.8620 -0.8710 -0.4370 -1.0000 -1.0000 -1.0000 -1.0000 -1.0000 
3.0000 -1.0000 -1.0000 -1.0000 -0.8300 0.4420 1.0000 1.0000 0.4790 -0.3280 -0.9470 -1.0000 -1.0000 -1.0000 -1.0000 -1.0000 -1.0000 -1.0000 -1.0000 -1.0000 -0.0250 0.5190 0.1240 0.3390 0.7620 1.0000 0.4560 -0.7070 -1.0000 -1.0000 -1.0000 -1.0000 -1.0000 -1.0000 -1.0000 -1.0000 -1.0000 -1.0000 -1.0000 -1.0000 -0.9650 -0.0860 0.8430 0.6810 -0.9550 -1.0000 -1.0000 -1.0000 -1.0000 -1.0000 -1.0000 -1.0000 -1.0000 -1.0000 -1.0000 -1.0000 -1.0000 -1.0000 -0.4670 1.0000 -0.2790 -1.0000 -1.0000 -1.0000 -1.0000 -1.0000 -1.0000 -1.0000 -1.0000 -1.0000 -1.0000 -1.0000 -1.0000 -1.0000 -0.7190 1.0000 -0.2030 -1.0000 -1.0000 -1.0000 -1.0000 -1.0000 -1.0000 -1.0000 -1.0000 -1.0000 -1.0000 -1.0000 -1.0000 -0.7860 0.5040 0.9450 -0.8010 -1.0000 -1.0000 -1.0000 -1.0000 -1.0000 -1.0000 -1.0000 -1.0000 -1.0000 -1.0000 -0.7490 0.1830 0.9360 1.0000 -0.0090 -0.9550 -1.0000 -1.0000 -1.0000 -1.0000 -1.0000 -1.0000 -1.0000 -1.0000 -0.7310 0.4300 0.9650 1.0000 1.0000 1.0000 1.0000 0.5290 -0.8470 -1.0000 -1.0000 -1.0000 -1.0000 -1.0000 -1.0000 -1.0000 -0.2560 0.9200 0.6550 0.0280 -0.3600 -0.3600 -0.3050 0.8230 0.2140 -1.0000 -1.0000 -1.0000 -1.0000 -1.0000 -1.0000 -1.0000 -1.0000 -1.0000 -1.0000 -1.0000 -1.0000 -1.0000 -1.0000 0.1170 0.8700 -1.0000 -1.0000 -1.0000 -1.0000 -1.0000 -1.0000 -1.0000 -1.0000 -1.0000 -1.0000 -1.0000 -1.0000 -1.0000 -1.0000 0.2470 0.7400 -1.0000 -1.0000 -1.0000 -1.0000 -1.0000 -1.0000 -0.9320 -1.0000 -1.0000 -1.0000 -1.0000 -1.0000 -1.0000 -0.9660 0.6940 0.2810 -1.0000 -1.0000 -1.0000 -1.0000 -1.0000 -1.0000 0.6760 -0.9520 -1.0000 -1.0000 -1.0000 -1.0000 -1.0000 0.0360 1.0000 -0.5370 -1.0000 -1.0000 -1.0000 -1.0000 -1.0000 -1.0000 0.9290 -0.2600 -1.0000 -1.0000 -1.0000 -0.8840 0.1350 0.9970 0.2140 -0.9960 -1.0000 -1.0000 -1.0000 -1.0000 -1.0000 -1.0000 0.0560 0.9570 0.2930 -0.0130 0.3870 0.8510 0.9750 0.0560 -0.9790 -1.0000 -1.0000 -1.0000 -1.0000 -1.0000 -1.0000 -1.0000 -0.9540 -0.1660 0.6420 1.0000 0.6710 0.3450 -0.5070 -1.0000 -1.0000 -1.0000 -1.0000 -1.0000 -1.0000 
1.0000 -1.0000 -1.0000 -1.0000 -1.0000 -1.0000 -1.0000 -1.0000 0.5100 -0.2130 -1.0000 -1.0000 -1.0000 -1.0000 -1.0000 -1.0000 -1.0000 -1.0000 -1.0000 -1.0000 -1.0000 -1.0000 -1.0000 -1.0000 0.2920 0.7920 -0.9870 -1.0000 -1.0000 -1.0000 -1.0000 -1.0000 -1.0000 -1.0000 -1.0000 -1.0000 -1.0000 -1.0000 -1.0000 -1.0000 0.5600 0.9750 -0.8730 -1.0000 -1.0000 -1.0000 -1.0000 -1.0000 -1.0000 -1.0000 -1.0000 -1.0000 -1.0000 -1.0000 -1.0000 -1.0000 0.7450 0.9990 -0.7480 -1.0000 -1.0000 -1.0000 -1.0000 -1.0000 -1.0000 -1.0000 -1.0000 -1.0000 -1.0000 -1.0000 -1.0000 -1.0000 0.5960 1.0000 -0.6010 -1.0000 -1.0000 -1.0000 -1.0000 -1.0000 -1.0000 -1.0000 -1.0000 -1.0000 -1.0000 -1.0000 -1.0000 -1.0000 0.7140 1.0000 -0.5850 -1.0000 -1.0000 -1.0000 -1.0000 -1.0000 -1.0000 -1.0000 -1.0000 -1.0000 -1.0000 -1.0000 -1.0000 -0.9980 0.7140 1.0000 -0.4540 -1.0000 -1.0000 -1.0000 -1.0000 -1.0000 -1.0000 -1.0000 -1.0000 -1.0000 -1.0000 -1.0000 -1.0000 -0.9970 0.7980 1.0000 -0.5380 -1.0000 -1.0000 -1.0000 -1.0000 -1.0000 -1.0000 -1.0000 -1.0000 -1.0000 -1.0000 -1.0000 -1.0000 -1.0000 0.4020 1.0000 -0.3900 -1.0000 -1.0000 -1.0000 -1.0000 -1.0000 -1.0000 -1.0000 -1.0000 -1.0000 -1.0000 -1.0000 -1.0000 -1.0000 0.3540 1.0000 -0.1420 -1.0000 -1.0000 -1.0000 -1.0000 -1.0000 -1.0000 -1.0000 -1.0000 -1.0000 -1.0000 -1.0000 -1.0000 -1.0000 0.2220 1.0000 -0.0600 -1.0000 -1.0000 -1.0000 -1.0000 -1.0000 -1.0000 -1.0000 -1.0000 -1.0000 -1.0000 -1.0000 -1.0000 -1.0000 0.3400 1.0000 -0.2110 -1.0000 -1.0000 -1.0000 -1.0000 -1.0000 -1.0000 -1.0000 -1.0000 -1.0000 -1.0000 -1.0000 -1.0000 -1.0000 0.2420 1.0000 -0.1130 -1.0000 -1.0000 -1.0000 -1.0000 -1.0000 -1.0000 -1.0000 -1.0000 -1.0000 -1.0000 -1.0000 -1.0000 -0.9670 0.5940 1.0000 -0.4310 -1.0000 -1.0000 -1.0000 -1.0000 -1.0000 -1.0000 -1.0000 -1.0000 -1.0000 -1.0000 -1.0000 -1.0000 -0.1400 1.0000 0.9890 -0.7050 -1.0000 -1.0000 -1.0000 -1.0000 -1.0000 -1.0000 -1.0000 -1.0000 -1.0000 -1.0000 -1.0000 -1.0000 -0.6540 0.6660 0.3010 -1.0000 -1.0000 -1.0000 -1.0000 -1.0000 -1.0000 -1.0000 
0.0000 -1.0000 -1.0000 -1.0000 -1.0000 -1.0000 -0.4540 0.8790 -0.7450 -1.0000 -1.0000 -1.0000 -1.0000 -1.0000 -1.0000 -1.0000 -1.0000 -1.0000 -1.0000 -1.0000 -1.0000 -0.7160 0.8040 1.0000 0.4200 -0.6640 -1.0000 -1.0000 -1.0000 -1.0000 -1.0000 -1.0000 -1.0000 -1.0000 -1.0000 -1.0000 -0.9780 0.7130 1.0000 0.0270 0.4080 0.9470 0.5600 -0.5380 -1.0000 -1.0000 -1.0000 -1.0000 -1.0000 -1.0000 -1.0000 -1.0000 -0.1180 1.0000 0.6650 -0.9020 -0.9690 -0.3600 0.8050 0.9870 0.3270 -0.7970 -1.0000 -1.0000 -1.0000 -1.0000 -1.0000 -0.9350 0.7640 1.0000 -0.3670 -1.0000 -1.0000 -1.0000 -0.9140 -0.2560 0.8330 0.7780 -0.2200 -0.9920 -1.0000 -1.0000 -1.0000 -0.2560 1.0000 0.5380 -0.9860 -1.0000 -1.0000 -1.0000 -1.0000 -1.0000 -0.8370 0.5510 1.0000 -0.2850 -1.0000 -1.0000 -0.9360 0.8440 1.0000 -0.2630 -1.0000 -1.0000 -1.0000 -1.0000 -1.0000 -1.0000 -1.0000 -0.8270 0.8410 0.9130 -0.9480 -1.0000 -0.1450 1.0000 0.7650 -0.9750 -1.0000 -1.0000 -1.0000 -1.0000 -1.0000 -1.0000 -1.0000 -1.0000 0.2300 1.0000 -0.6170 -1.0000 0.5700 1.0000 -0.0410 -1.0000 -1.0000 -1.0000 -1.0000 -1.0000 -1.0000 -1.0000 -1.0000 -1.0000 0.1790 1.0000 -0.5660 -0.9220 0.9390 0.9760 -0.8650 -1.0000 -1.0000 -1.0000 -1.0000 -1.0000 -1.0000 -1.0000 -1.0000 -1.0000 0.3600 0.9980 -0.7790 -0.8670 0.9830 0.6560 -0.9930 -1.0000 -1.0000 -1.0000 -1.0000 -1.0000 -1.0000 -1.0000 -1.0000 -0.9360 0.8780 0.8780 -0.9570 -0.6000 0.9980 0.4150 -1.0000 -1.0000 -1.0000 -1.0000 -1.0000 -1.0000 -1.0000 -1.0000 -1.0000 -0.2770 1.0000 0.2730 -1.0000 -0.7830 0.9960 0.6000 -1.0000 -1.0000 -1.0000 -1.0000 -1.0000 -1.0000 -1.0000 -0.9660 -0.4380 0.8070 0.9850 -0.5260 -1.0000 -1.0000 0.6290 0.9120 -0.3130 -0.8820 -1.0000 -1.0000 -1.0000 -0.8990 -0.3360 0.3820 1.0000 0.9880 0.1900 -1.0000 -1.0000 -1.0000 -0.7960 0.5250 1.0000 0.9790 0.6130 0.6130 0.6130 0.8840 1.0000 1.0000 0.8880 -0.0890 -1.0000 -1.0000 -1.0000 -1.0000 -1.0000 -0.9560 -0.2830 0.4880 1.0000 1.0000 1.0000 1.0000 0.5060 -0.1740 -0.8110 -1.0000 -1.0000 -1.0000 -1.0000 
1.0000 -1.0000 -1.0000 -1.0000 -1.0000 -1.0000 -1.0000 -1.0000 -0.9090 0.8010 -0.8990 -1.0000 -1.0000 -1.0000 -1.0000 -1.0000 -1.0000 -1.0000 -1.0000 -1.0000 -1.0000 -1.0000 -1.0000 -1.0000 -0.4050 1.0000 -0.3960 -1.0000 -1.0000 -1.0000 -1.0000 -1.0000 -1.0000 -1.0000 -1.0000 -1.0000 -1.0000 -1.0000 -1.0000 -1.0000 -0.0720 1.0000 -0.4680 -1.0000 -1.0000 -1.0000 -1.0000 -1.0000 -1.0000 -1.0000 -1.0000 -1.0000 -1.0000 -1.0000 -1.0000 -1.0000 0.0570 1.0000 -0.6230 -1.0000 -1.0000 -1.0000 -1.0000 -1.0000 -1.0000 -1.0000 -1.0000 -1.0000 -1.0000 -1.0000 -1.0000 -1.0000 0.2880 1.0000 -0.6830 -1.0000 -1.0000 -1.0000 -1.0000 -1.0000 -1.0000 -1.0000 -1.0000 -1.0000 -1.0000 -1.0000 -1.0000 -1.0000 0.2530 1.0000 -0.6470 -1.0000 -1.0000 -1.0000 -1.0000 -1.0000 -1.0000 -1.0000 -1.0000 -1.0000 -1.0000 -1.0000 -1.0000 -1.0000 0.3000 1.0000 -0.5930 -1.0000 -1.0000 -1.0000 -1.0000 -1.0000 -1.0000 -1.0000 -1.0000 -1.0000 -1.0000 -1.0000 -1.0000 -1.0000 0.3280 0.9970 -0.7710 -1.0000 -1.0000 -1.0000 -1.0000 -1.0000 -1.0000 -1.0000 -1.0000 -1.0000 -1.0000 -1.0000 -1.0000 -1.0000 0.6610 1.0000 -0.7060 -1.0000 -1.0000 -1.0000 -1.0000 -1.0000 -1.0000 -1.0000 -1.0000 -1.0000 -1.0000 -1.0000 -1.0000 -1.0000 0.7520 0.9910 -0.8270 -1.0000 -1.0000 -1.0000 -1.0000 -1.0000 -1.0000 -1.0000 -1.0000 -1.0000 -1.0000 -1.0000 -1.0000 -1.0000 0.5900 0.8960 -0.9630 -1.0000 -1.0000 -1.0000 -1.0000 -1.0000 -1.0000 -1.0000 -1.0000 -1.0000 -1.0000 -1.0000 -1.0000 -1.0000 0.2240 0.9440 -0.8870 -1.0000 -1.0000 -1.0000 -1.0000 -1.0000 -1.0000 -1.0000 -1.0000 -1.0000 -1.0000 -1.0000 -1.0000 -1.0000 -0.1090 1.0000 -0.2850 -1.0000 -1.0000 -1.0000 -1.0000 -1.0000 -1.0000 -1.0000 -1.0000 -1.0000 -1.0000 -1.0000 -1.0000 -0.7540 -0.7390 0.9930 0.1570 -1.0000 -1.0000 -1.0000 -1.0000 -1.0000 -1.0000 -1.0000 -1.0000 -1.0000 -1.0000 -1.0000 -1.0000 -0.1350 0.7630 0.9680 0.4210 -1.0000 -1.0000 -1.0000 -1.0000 -1.0000 -1.0000 -1.0000 -1.0000 -1.0000 -1.0000 -1.0000 -1.0000 -1.0000 -0.3320 0.7350 0.3800 -1.0000 -1.0000 -1.0000 -1.0000 -1.0000 -1.0000 
7.0000 -1.0000 -1.0000 -1.0000 -1.0000 -1.0000 -0.5960 0.9120 1.0000 0.2900 -0.6730 0.2450 0.8990 0.8140 -0.4500 -1.0000 -1.0000 -1.0000 -1.0000 -1.0000 -1.0000 -0.9730 0.5630 1.0000 1.0000 1.0000 1.0000 1.0000 1.0000 1.0000 0.9390 -0.7410 -1.0000 -1.0000 -1.0000 -1.0000 -1.0000 -0.2400 1.0000 1.0000 1.0000 1.0000 0.7480 -0.1260 -0.8370 0.1670 1.0000 -0.0250 -1.0000 -1.0000 -1.0000 -1.0000 -0.8070 0.8420 1.0000 1.0000 0.9460 -0.1000 -0.8680 -1.0000 -1.0000 -0.4150 1.0000 0.2160 -1.0000 -1.0000 -1.0000 -1.0000 0.2040 1.0000 1.0000 0.6340 -0.6150 -1.0000 -1.0000 -1.0000 -1.0000 -0.1210 1.0000 0.1300 -1.0000 -1.0000 -1.0000 -0.3960 0.9790 1.0000 0.4210 -0.8510 -1.0000 -1.0000 -1.0000 -1.0000 -1.0000 0.2650 1.0000 -0.4910 -1.0000 -1.0000 -0.9160 0.7730 1.0000 0.4070 -0.9480 -1.0000 -1.0000 -1.0000 -1.0000 -1.0000 -1.0000 0.5470 0.8440 -0.9430 -1.0000 -1.0000 0.1310 1.0000 0.7120 -0.9190 -1.0000 -1.0000 -1.0000 -1.0000 -1.0000 -1.0000 -0.7120 0.9580 0.0970 -1.0000 -1.0000 -1.0000 -0.1040 0.6260 -0.7010 -1.0000 -1.0000 -1.0000 -1.0000 -1.0000 -1.0000 -1.0000 0.4810 0.9030 -0.7270 -1.0000 -1.0000 -1.0000 -1.0000 -1.0000 -1.0000 -1.0000 -1.0000 -1.0000 -1.0000 -1.0000 -1.0000 -0.3410 0.9920 0.1890 -1.0000 -1.0000 -1.0000 -1.0000 -1.0000 -1.0000 -1.0000 -1.0000 -1.0000 -1.0000 -1.0000 -1.0000 -0.7270 0.8740 0.8010 -0.8340 -1.0000 -1.0000 -1.0000 -1.0000 -1.0000 -1.0000 -1.0000 -1.0000 -1.0000 -1.0000 -1.0000 -0.9780 0.4250 0.9910 -0.3240 -1.0000 -1.0000 -1.0000 -1.0000 -1.0000 -1.0000 -1.0000 -1.0000 -1.0000 -1.0000 -1.0000 -1.0000 -0.2650 1.0000 0.3930 -1.0000 -1.0000 -1.0000 -1.0000 -1.0000 -1.0000 -1.0000 -1.0000 -1.0000 -1.0000 -1.0000 -1.0000 -1.0000 0.6170 0.9560 -0.7060 -1.0000 -1.0000 -1.0000 -1.0000 -1.0000 -1.0000 -1.0000 -1.0000 -1.0000 -1.0000 -1.0000 -1.0000 -0.6730 0.9640 0.9590 -0.8350 -1.0000 -1.0000 -1.0000 -1.0000 -1.0000 -1.0000 -1.0000 -1.0000 -1.0000 -1.0000 -1.0000 -1.0000 -0.7950 0.6630 -0.0740 -1.0000 -1.0000 -1.0000 -1.0000 -1.0000 -1.0000 
0.0000 -1.0000 -1.0000 -1.0000 -1.0000 -1.0000 -0.8770 0.2330 1.0000 0.9960 0.1160 -0.8960 -1.0000 -1.0000 -1.0000 -1.0000 -1.0000 -1.0000 -1.0000 -1.0000 -1.0000 -0.9810 0.1260 1.0000 1.0000 1.0000 1.0000 0.6770 -0.9480 -1.0000 -1.0000 -1.0000 -1.0000 -1.0000 -1.0000 -1.0000 -1.0000 -0.5140 0.9980 1.0000 0.9890 -0.2650 -0.1320 0.9820 -0.0910 -1.0000 -1.0000 -1.0000 -1.0000 -1.0000 -1.0000 -1.0000 -1.0000 0.3740 1.0000 1.0000 0.5390 -1.0000 -0.9540 0.7090 0.8790 -0.8360 -1.0000 -1.0000 -1.0000 -1.0000 -1.0000 -1.0000 -0.7900 0.9600 1.0000 0.9000 -0.7370 -1.0000 -1.0000 -0.0210 1.0000 -0.3300 -1.0000 -1.0000 -1.0000 -1.0000 -1.0000 -1.0000 -0.4740 1.0000 1.0000 0.5870 -1.0000 -1.0000 -1.0000 -0.4920 1.0000 0.1420 -1.0000 -1.0000 -1.0000 -1.0000 -1.0000 -1.0000 -0.3850 1.0000 1.0000 0.0840 -1.0000 -1.0000 -1.0000 -0.7510 0.9990 0.2830 -1.0000 -1.0000 -1.0000 -1.0000 -1.0000 -1.0000 -0.0100 1.0000 1.0000 -0.4190 -1.0000 -1.0000 -1.0000 -0.6510 0.9960 0.0560 -1.0000 -1.0000 -1.0000 -1.0000 -1.0000 -1.0000 0.1980 1.0000 1.0000 -0.4530 -1.0000 -1.0000 -1.0000 -0.4460 1.0000 0.0490 -1.0000 -1.0000 -1.0000 -1.0000 -1.0000 -1.0000 0.2960 1.0000 1.0000 -0.3300 -1.0000 -1.0000 -0.9730 0.3060 1.0000 0.1350 -1.0000 -1.0000 -1.0000 -1.0000 -1.0000 -1.0000 0.1830 1.0000 1.0000 0.8770 -0.1400 0.1420 0.2370 0.9990 1.0000 0.1560 -1.0000 -1.0000 -1.0000 -1.0000 -1.0000 -1.0000 -0.1040 1.0000 0.9290 0.6660 1.0000 0.9570 0.9320 1.0000 0.9920 -0.5040 -1.0000 -1.0000 -1.0000 -1.0000 -1.0000 -1.0000 -0.5300 1.0000 1.0000 -0.6790 -0.5930 -0.3950 0.5290 1.0000 0.9470 -0.8890 -1.0000 -1.0000 -1.0000 -1.0000 -1.0000 -1.0000 -0.9580 0.6070 1.0000 0.2340 0.0910 0.8280 1.0000 0.9510 -0.5910 -1.0000 -1.0000 -1.0000 -1.0000 -1.0000 -1.0000 -1.0000 -1.0000 -0.8240 0.6500 1.0000 1.0000 1.0000 1.0000 0.1500 -1.0000 -1.0000 -1.0000 -1.0000 -1.0000 -1.0000 -1.0000 -1.0000 -1.0000 -1.0000 -0.9430 -0.0410 0.9470 0.9880 0.0090 -0.9310 -1.0000 -1.0000 -1.0000 -1.0000 -1.0000 
1.0000 -1.0000 -1.0000 -1.0000 -1.0000 -1.0000 -1.0000 -0.9980 0.6130 -0.3850 -1.0000 -1.0000 -1.0000 -1.0000 -1.0000 -1.0000 -1.0000 -1.0000 -1.0000 -1.0000 -1.0000 -1.0000 -1.0000 -0.7200 0.9920 0.0840 -1.0000 -1.0000 -1.0000 -1.0000 -1.0000 -1.0000 -1.0000 -1.0000 -1.0000 -1.0000 -1.0000 -1.0000 -1.0000 -0.8490 0.9940 0.6030 -1.0000 -1.0000 -1.0000 -1.0000 -1.0000 -1.0000 -1.0000 -1.0000 -1.0000 -1.0000 -1.0000 -1.0000 -1.0000 -0.9510 0.9420 0.8890 -0.9710 -1.0000 -1.0000 -1.0000 -1.0000 -1.0000 -1.0000 -1.0000 -1.0000 -1.0000 -1.0000 -1.0000 -1.0000 -0.9990 0.7940 0.9870 -0.8280 -1.0000 -1.0000 -1.0000 -1.0000 -1.0000 -1.0000 -1.0000 -1.0000 -1.0000 -1.0000 -1.0000 -1.0000 -1.0000 0.6280 1.0000 -0.6860 -1.0000 -1.0000 -1.0000 -1.0000 -1.0000 -1.0000 -1.0000 -1.0000 -1.0000 -1.0000 -1.0000 -1.0000 -1.0000 0.7060 1.0000 -0.6220 -1.0000 -1.0000 -1.0000 -1.0000 -1.0000 -1.0000 -1.0000 -1.0000 -1.0000 -1.0000 -1.0000 -1.0000 -1.0000 0.6420 0.9920 -0.7770 -1.0000 -1.0000 -1.0000 -1.0000 -1.0000 -1.0000 -1.0000 -1.0000 -1.0000 -1.0000 -1.0000 -1.0000 -1.0000 0.7760 0.9900 -0.8180 -1.0000 -1.0000 -1.0000 -1.0000 -1.0000 -1.0000 -1.0000 -1.0000 -1.0000 -1.0000 -1.0000 -1.0000 -0.9660 0.9060 0.9540 -0.8890 -1.0000 -1.0000 -1.0000 -1.0000 -1.0000 -1.0000 -1.0000 -1.0000 -1.0000 -1.0000 -1.0000 -1.0000 -0.8750 0.9840 0.8580 -0.9850 -1.0000 -1.0000 -1.0000 -1.0000 -1.0000 -1.0000 -1.0000 -1.0000 -1.0000 -1.0000 -1.0000 -1.0000 -0.8480 0.9950 0.7240 -0.9910 -1.0000 -1.0000 -1.0000 -1.0000 -1.0000 -1.0000 -1.0000 -1.0000 -1.0000 -1.0000 -1.0000 -1.0000 -0.7350 0.9990 0.8430 -0.9950 -1.0000 -1.0000 -1.0000 -1.0000 -1.0000 -1.0000 -1.0000 -1.0000 -1.0000 -1.0000 -1.0000 -1.0000 -0.7960 0.9960 0.7310 -1.0000 -1.0000 -1.0000 -1.0000 -1.0000 -1.0000 -1.0000 -1.0000 -1.0000 -1.0000 -1.0000 -1.0000 -1.0000 -0.9000 0.9730 0.6760 -1.0000 -1.0000 -1.0000 -1.0000 -1.0000 -1.0000 -1.0000 -1.0000 -1.0000 -1.0000 -1.0000 -1.0000 -1.0000 -0.9680 0.1920 0.1590 -1.0000 -1.0000 -1.0000 -1.0000 -1.0000 -1.0000 -1.0000 
1.0000 -1.0000 -1.0000 -1.0000 -1.0000 -1.0000 -1.0000 -1.0000 0.4570 -0.2190 -1.0000 -1.0000 -1.0000 -1.0000 -1.0000 -1.0000 -1.0000 -1.0000 -1.0000 -1.0000 -1.0000 -1.0000 -1.0000 -1.0000 0.7060 0.2550 -1.0000 -1.0000 -1.0000 -1.0000 -1.0000 -1.0000 -1.0000 -1.0000 -1.0000 -1.0000 -1.0000 -1.0000 -1.0000 -1.0000 0.7560 0.5570 -1.0000 -1.0000 -1.0000 -1.0000 -1.0000 -1.0000 -1.0000 -1.0000 -1.0000 -1.0000 -1.0000 -1.0000 -1.0000 -1.0000 0.5840 0.7300 -1.0000 -1.0000 -1.0000 -1.0000 -1.0000 -1.0000 -1.0000 -1.0000 -1.0000 -1.0000 -1.0000 -1.0000 -1.0000 -1.0000 0.4640 0.8340 -0.9960 -1.0000 -1.0000 -1.0000 -1.0000 -1.0000 -1.0000 -1.0000 -1.0000 -1.0000 -1.0000 -1.0000 -1.0000 -1.0000 0.4940 0.9070 -0.9860 -1.0000 -1.0000 -1.0000 -1.0000 -1.0000 -1.0000 -1.0000 -1.0000 -1.0000 -1.0000 -1.0000 -1.0000 -1.0000 0.5290 0.8830 -0.9930 -1.0000 -1.0000 -1.0000 -1.0000 -1.0000 -1.0000 -1.0000 -1.0000 -1.0000 -1.0000 -1.0000 -1.0000 -1.0000 0.4540 0.9730 -0.9500 -1.0000 -1.0000 -1.0000 -1.0000 -1.0000 -1.0000 -1.0000 -1.0000 -1.0000 -1.0000 -1.0000 -1.0000 -1.0000 0.6140 0.8490 -0.9870 -1.0000 -1.0000 -1.0000 -1.0000 -1.0000 -1.0000 -1.0000 -1.0000 -1.0000 -1.0000 -1.0000 -1.0000 -1.0000 0.6440 0.7750 -1.0000 -1.0000 -1.0000 -1.0000 -1.0000 -1.0000 -1.0000 -1.0000 -1.0000 -1.0000 -1.0000 -1.0000 -1.0000 -0.9990 0.7390 0.7280 -1.0000 -1.0000 -1.0000 -1.0000 -1.0000 -1.0000 -1.0000 -1.0000 -1.0000 -1.0000 -1.0000 -1.0000 -1.0000 -0.9920 0.8910 0.4790 -1.0000 -1.0000 -1.0000 -1.0000 -1.0000 -1.0000 -1.0000 -1.0000 -1.0000 -1.0000 -1.0000 -1.0000 -1.0000 -0.8760 1.0000 0.3190 -1.0000 -1.0000 -1.0000 -1.0000 -1.0000 -1.0000 -1.0000 -1.0000 -1.0000 -1.0000 -1.0000 -1.0000 -1.0000 -0.9760 0.9440 0.2810 -1.0000 -1.0000 -1.0000 -1.0000 -1.0000 -1.0000 -1.0000 -1.0000 -1.0000 -1.0000 -1.0000 -1.0000 -1.0000 -0.9860 0.8460 0.8150 -0.9440 -1.0000 -1.0000 -1.0000 -1.0000 -1.0000 -1.0000 -1.0000 -1.0000 -1.0000 -1.0000 -1.0000 -1.0000 -1.0000 -0.0860 0.8040 -0.9530 -1.0000 -1.0000 -1.0000 -1.0000 -1.0000 -1.0000 
7.0000 -1.0000 -1.0000 -1.0000 -1.0000 -1.0000 -1.0000 -1.0000 -1.0000 -0.6320 0.6320 0.7400 -0.8650 -1.0000 -1.0000 -1.0000 -1.0000 -1.0000 -1.0000 -1.0000 -1.0000 -1.0000 -1.0000 -1.0000 -0.0960 0.9700 0.9590 0.9940 -0.0180 -1.0000 -1.0000 -1.0000 -1.0000 -1.0000 -1.0000 -1.0000 -1.0000 -1.0000 -1.0000 -0.4180 0.9840 0.7910 -0.5610 0.9270 0.1480 -1.0000 -1.0000 -1.0000 -1.0000 -1.0000 -1.0000 -1.0000 -1.0000 -1.0000 -0.8530 0.8560 0.9290 -0.5920 -0.9770 0.9200 0.0560 -1.0000 -1.0000 -1.0000 -1.0000 -1.0000 -1.0000 -1.0000 -1.0000 -0.8700 0.4380 0.9930 -0.2520 -1.0000 -0.9570 0.9180 -0.1480 -1.0000 -1.0000 -1.0000 -1.0000 -1.0000 -1.0000 -1.0000 -1.0000 -0.2890 1.0000 0.3510 -1.0000 -1.0000 -0.7150 1.0000 -0.3480 -1.0000 -1.0000 -1.0000 -1.0000 -1.0000 -1.0000 -1.0000 -1.0000 0.1580 1.0000 -0.4020 -1.0000 -1.0000 -0.2790 1.0000 -0.6100 -1.0000 -1.0000 -1.0000 -1.0000 -1.0000 -1.0000 -1.0000 -1.0000 -0.0740 0.7600 -0.9120 -1.0000 -1.0000 0.2230 0.9270 -0.9230 -1.0000 -1.0000 -1.0000 -1.0000 -1.0000 -1.0000 -1.0000 -1.0000 -0.9890 -0.9490 -1.0000 -1.0000 -1.0000 0.6200 0.5450 -1.0000 -1.0000 -1.0000 -1.0000 -1.0000 -1.0000 -1.0000 -1.0000 -1.0000 -1.0000 -1.0000 -1.0000 -1.0000 -0.9690 0.9510 0.0660 -1.0000 -1.0000 -1.0000 -1.0000 -1.0000 -1.0000 -1.0000 -1.0000 -1.0000 -1.0000 -1.0000 -1.0000 -1.0000 -0.5220 0.9990 -0.3810 -1.0000 -1.0000 -1.0000 -1.0000 -1.0000 -1.0000 -1.0000 -1.0000 -1.0000 -1.0000 -1.0000 -1.0000 -1.0000 -0.1140 0.9950 -0.7160 -1.0000 -1.0000 -1.0000 -1.0000 -1.0000 -1.0000 -1.0000 -1.0000 -1.0000 -1.0000 -1.0000 -1.0000 -1.0000 0.3600 0.8540 -0.9880 -1.0000 -1.0000 -1.0000 -1.0000 -1.0000 -1.0000 -1.0000 -1.0000 -1.0000 -1.0000 -1.0000 -1.0000 -1.0000 0.6220 0.6430 -1.0000 -1.0000 -1.0000 -1.0000 -1.0000 -1.0000 -1.0000 -1.0000 -1.0000 -1.0000 -1.0000 -1.0000 -1.0000 -0.8840 0.9540 0.3850 -1.0000 -1.0000 -1.0000 -1.0000 -1.0000 -1.0000 -1.0000 -1.0000 -1.0000 -1.0000 -1.0000 -1.0000 -1.0000 -0.9670 0.8660 -0.0010 -1.0000 -1.0000 -1.0000 -1.0000 -1.0000 -1.0000 
7.0000 -1.0000 -1.0000 -1.0000 -0.9290 0.3510 0.7980 0.8060 0.1140 0.0150 -0.4790 -0.9250 -1.0000 -1.0000 -1.0000 -1.0000 -1.0000 -1.0000 -1.0000 -1.0000 -0.8800 0.9010 1.0000 1.0000 1.0000 1.0000 1.0000 0.8530 -0.1090 -1.0000 -1.0000 -1.0000 -1.0000 -1.0000 -1.0000 -1.0000 -1.0000 0.7860 1.0000 0.2520 -0.5050 -0.1110 0.1900 0.9280 1.0000 -0.7860 -1.0000 -1.0000 -1.0000 -1.0000 -1.0000 -1.0000 -1.0000 0.7960 1.0000 -0.3520 -1.0000 -1.0000 -1.0000 0.5490 1.0000 -0.7960 -1.0000 -1.0000 -1.0000 -1.0000 -1.0000 -1.0000 -1.0000 0.7580 0.9710 -0.8280 -1.0000 -1.0000 -0.8090 0.9130 0.8590 -0.9130 -1.0000 -1.0000 -1.0000 -1.0000 -1.0000 -1.0000 -1.0000 -0.5350 -0.4280 -1.0000 -1.0000 -1.0000 -0.2930 1.0000 0.3430 -1.0000 -1.0000 -1.0000 -1.0000 -1.0000 -1.0000 -1.0000 -1.0000 -1.0000 -1.0000 -1.0000 -1.0000 -1.0000 0.5080 0.9940 -0.5510 -1.0000 -1.0000 -1.0000 -1.0000 -1.0000 -1.0000 -1.0000 -1.0000 -1.0000 -1.0000 -1.0000 -1.0000 -0.6490 0.9570 0.5440 -1.0000 -1.0000 -1.0000 -1.0000 -1.0000 -1.0000 -1.0000 -1.0000 -1.0000 -1.0000 -1.0000 -1.0000 -1.0000 0.4550 1.0000 -0.3560 -1.0000 -1.0000 -1.0000 -1.0000 -1.0000 -1.0000 -1.0000 -1.0000 -1.0000 -1.0000 -1.0000 -1.0000 -0.6970 0.9520 0.6970 -0.9520 -1.0000 -1.0000 -1.0000 -1.0000 -1.0000 -1.0000 -1.0000 -1.0000 -1.0000 -1.0000 -1.0000 -1.0000 0.2540 1.0000 -0.3530 -1.0000 -1.0000 -1.0000 -1.0000 -1.0000 -1.0000 -1.0000 -1.0000 -1.0000 -1.0000 -1.0000 -1.0000 -0.8300 0.8850 0.8080 -0.9620 -1.0000 -1.0000 -1.0000 -1.0000 -1.0000 -1.0000 -1.0000 -1.0000 -1.0000 -1.0000 -1.0000 -1.0000 -0.1440 1.0000 0.0950 -1.0000 -1.0000 -1.0000 -1.0000 -1.0000 -1.0000 -1.0000 -1.0000 -1.0000 -1.0000 -1.0000 -1.0000 -1.0000 0.7550 1.0000 0.2820 -1.0000 -1.0000 -1.0000 -1.0000 -1.0000 -1.0000 -1.0000 -1.0000 -1.0000 -1.0000 -1.0000 -1.0000 -0.3940 1.0000 1.0000 -0.4210 -1.0000 -1.0000 -1.0000 -1.0000 -1.0000 -1.0000 -1.0000 -1.0000 -1.0000 -1.0000 -1.0000 -1.0000 -0.6480 0.8350 -0.0860 -0.9910 -1.0000 -1.0000 -1.0000 -1.0000 -1.0000 -1.0000 -1.0000 
4.0000 -1.0000 -1.0000 -1.0000 -1.0000 -0.7330 -0.9160 -1.0000 -1.0000 -1.0000 -0.6740 0.9880 -0.1790 -1.0000 -1.0000 -1.0000 -1.0000 -1.0000 -1.0000 -1.0000 -1.0000 0.6850 0.3320 -1.0000 -1.0000 -1.0000 -0.0820 1.0000 -0.0910 -1.0000 -1.0000 -1.0000 -1.0000 -1.0000 -1.0000 -1.0000 -0.9810 0.7190 0.6730 -0.9990 -1.0000 -1.0000 0.6070 1.0000 -0.4840 -1.0000 -1.0000 -1.0000 -1.0000 -1.0000 -1.0000 -1.0000 -0.3570 1.0000 0.1780 -1.0000 -1.0000 -0.8450 0.9690 0.8540 -0.9090 -1.0000 -1.0000 -1.0000 -1.0000 -1.0000 -1.0000 -0.8230 0.8630 0.9000 -0.6830 -0.9930 -1.0000 -0.2730 1.0000 0.3420 -1.0000 -1.0000 -1.0000 -1.0000 -1.0000 -1.0000 -1.0000 -0.0880 1.0000 1.0000 1.0000 0.7320 0.4480 0.7520 1.0000 0.5060 0.1950 0.5340 -0.4480 -1.0000 -1.0000 -1.0000 -1.0000 -0.9900 -0.2500 0.2990 0.3400 0.7780 1.0000 1.0000 1.0000 1.0000 0.7540 0.4410 -0.6240 -1.0000 -1.0000 -1.0000 -1.0000 -1.0000 -1.0000 -1.0000 -1.0000 -0.9740 0.2230 1.0000 0.2250 -0.8700 -0.9780 -1.0000 -1.0000 -1.0000 -1.0000 -1.0000 -1.0000 -1.0000 -1.0000 -1.0000 -1.0000 -0.9820 0.7260 0.9360 -0.8100 -1.0000 -1.0000 -1.0000 -1.0000 -1.0000 -1.0000 -1.0000 -1.0000 -1.0000 -1.0000 -1.0000 -1.0000 -0.5660 1.0000 0.3930 -1.0000 -1.0000 -1.0000 -1.0000 -1.0000 -1.0000 -1.0000 -1.0000 -1.0000 -1.0000 -1.0000 -1.0000 -1.0000 -0.0390 1.0000 -0.2160 -1.0000 -1.0000 -1.0000 -1.0000 -1.0000 -1.0000 -1.0000 -1.0000 -1.0000 -1.0000 -1.0000 -1.0000 -1.0000 -0.1480 1.0000 -0.5270 -1.0000 -1.0000 -1.0000 -1.0000 -1.0000 -1.0000 -1.0000 -1.0000 -1.0000 -1.0000 -1.0000 -1.0000 -1.0000 -0.1710 1.0000 -0.6390 -1.0000 -1.0000 -1.0000 -1.0000 -1.0000 -1.0000 -1.0000 -1.0000 -1.0000 -1.0000 -1.0000 -1.0000 -1.0000 -0.1940 1.0000 -0.5470 -0.2560 -0.8850 -1.0000 -1.0000 -1.0000 -1.0000 -1.0000 -1.0000 -1.0000 -1.0000 -1.0000 -1.0000 -1.0000 -0.3030 1.0000 0.8060 0.8700 -0.8960 -1.0000 -1.0000 -1.0000 -1.0000 -1.0000 -1.0000 -1.0000 -1.0000 -1.0000 -1.0000 -1.0000 -0.8490 0.7450 0.9360 -0.3960 -1.0000 -1.0000 -1.0000 -1.0000 -1.0000 -1.0000 
8.0000 -1.0000 -1.0000 -1.0000 -1.0000 -1.0000 -0.9920 -0.3850 -0.1430 0.4620 1.0000 0.9750 0.0920 -0.4730 -0.9680 -1.0000 -1.0000 -1.0000 -1.0000 0.1450 -0.1860 -1.0000 -0.8840 0.9580 1.0000 1.0000 1.0000 1.0000 1.0000 1.0000 0.3540 -1.0000 -1.0000 -1.0000 -0.9020 0.4340 1.0000 0.1210 -0.9700 0.8280 1.0000 1.0000 1.0000 0.1070 0.1430 0.7910 1.0000 -0.4510 -1.0000 -0.9960 0.1890 1.0000 1.0000 0.8760 -0.9670 -0.4010 0.1910 -0.5500 0.1010 -0.9120 -1.0000 0.1530 1.0000 0.6410 -0.9780 -0.5530 1.0000 1.0000 0.9750 0.6770 -0.8540 -1.0000 -1.0000 -1.0000 -1.0000 -0.8980 0.3650 1.0000 1.0000 1.0000 -0.5490 -0.9350 0.7580 1.0000 0.8970 -0.1080 -0.8360 -1.0000 -1.0000 -1.0000 -0.7400 0.6850 1.0000 1.0000 1.0000 0.0770 -0.9610 -1.0000 -0.8470 0.2580 0.9920 1.0000 0.9930 0.4420 -0.1200 0.2350 1.0000 1.0000 1.0000 0.9260 -0.1250 -1.0000 -1.0000 -1.0000 -1.0000 -1.0000 -0.4660 0.3100 0.9950 1.0000 1.0000 1.0000 1.0000 1.0000 0.8760 -0.3890 -1.0000 -1.0000 -1.0000 -1.0000 -1.0000 -1.0000 -1.0000 -1.0000 -0.4780 1.0000 1.0000 1.0000 1.0000 1.0000 0.0700 -1.0000 -1.0000 -1.0000 -1.0000 -1.0000 -1.0000 -1.0000 -1.0000 -0.8050 0.6610 1.0000 1.0000 0.9670 0.4300 0.9500 0.9810 -0.1440 -1.0000 -1.0000 -1.0000 -1.0000 -1.0000 -1.0000 -0.5810 0.9970 1.0000 1.0000 0.6200 -0.3010 -1.0000 -0.2160 1.0000 1.0000 -0.6410 -1.0000 -1.0000 -1.0000 -1.0000 -1.0000 0.2610 1.0000 1.0000 0.2550 -0.9040 -1.0000 -1.0000 -0.0240 1.0000 1.0000 -0.3430 -1.0000 -1.0000 -1.0000 -1.0000 -1.0000 0.1270 1.0000 0.9760 -0.7970 -1.0000 -1.0000 -0.9180 0.8210 1.0000 0.9830 -0.6000 -1.0000 -1.0000 -1.0000 -1.0000 -1.0000 -0.6390 0.9790 0.9880 -0.6740 -1.0000 -0.9350 0.1730 1.0000 1.0000 0.0410 -0.9940 -1.0000 -1.0000 -1.0000 -1.0000 -1.0000 -1.0000 -0.6530 0.8170 1.0000 1.0000 1.0000 1.0000 1.0000 1.0000 -0.3890 -1.0000 -1.0000 -1.0000 -1.0000 -1.0000 -1.0000 -1.0000 -1.0000 -0.8750 -0.2880 0.2860 0.9880 0.9880 0.2670 -0.3250 -0.9620 -1.0000 -1.0000 -1.0000 
0.0000 -1.0000 -1.0000 -1.0000 -1.0000 -1.0000 -0.9900 0.0190 0.6400 -0.5530 -0.9990 -1.0000 -1.0000 -1.0000 -1.0000 -1.0000 -1.0000 -1.0000 -1.0000 -1.0000 -1.0000 -1.0000 -0.7480 0.9790 1.0000 1.0000 0.0120 -0.9930 -1.0000 -1.0000 -1.0000 -1.0000 -1.0000 -1.0000 -1.0000 -1.0000 -0.9460 -0.2820 -0.0590 0.9990 1.0000 1.0000 1.0000 -0.1270 -0.9900 -1.0000 -1.0000 -1.0000 -1.0000 -1.0000 -1.0000 -0.7100 0.6360 1.0000 1.0000 1.0000 1.0000 1.0000 1.0000 1.0000 -0.0940 -1.0000 -1.0000 -1.0000 -1.0000 -1.0000 -0.8280 0.7820 1.0000 1.0000 1.0000 1.0000 1.0000 1.0000 1.0000 1.0000 0.9460 -0.3500 -1.0000 -1.0000 -1.0000 -1.0000 -0.2970 1.0000 1.0000 1.0000 1.0000 1.0000 0.4830 -0.0820 1.0000 1.0000 1.0000 0.9630 -0.6620 -1.0000 -1.0000 -1.0000 0.2920 1.0000 1.0000 1.0000 0.1950 -0.5920 -0.6990 -0.9990 -0.1690 1.0000 1.0000 1.0000 0.1380 -1.0000 -1.0000 -0.6010 0.9070 1.0000 1.0000 -0.1720 -0.9380 -1.0000 -1.0000 -1.0000 -0.9420 0.8700 1.0000 1.0000 0.9910 -0.4430 -1.0000 -0.8260 0.9620 1.0000 0.9150 -0.8540 -1.0000 -1.0000 -1.0000 -1.0000 -0.9650 0.8150 1.0000 0.6770 -0.0240 0.6970 -0.8440 -0.9020 0.8260 1.0000 0.7920 -0.9730 -1.0000 -1.0000 -1.0000 -1.0000 -0.8180 0.9370 1.0000 0.6610 -0.9960 -0.8290 -0.8910 -1.0000 0.3270 1.0000 0.9930 -0.7360 -1.0000 -1.0000 -1.0000 -1.0000 -0.2920 1.0000 1.0000 0.1700 -1.0000 -1.0000 -1.0000 -1.0000 -0.4820 0.9860 1.0000 0.2140 -1.0000 -1.0000 -1.0000 -0.9170 0.8000 1.0000 0.8610 -0.6540 -1.0000 -1.0000 -1.0000 -1.0000 -1.0000 0.0930 1.0000 0.8830 -0.5780 -0.9720 0.1290 0.3140 1.0000 1.0000 0.5130 -1.0000 -1.0000 -1.0000 -1.0000 -1.0000 -1.0000 -0.9470 0.6290 1.0000 0.9710 0.8780 0.9910 1.0000 1.0000 1.0000 0.4040 -1.0000 -1.0000 -1.0000 -1.0000 -1.0000 -1.0000 -1.0000 -0.9360 0.3810 1.0000 1.0000 1.0000 1.0000 1.0000 0.6110 -0.8360 -1.0000 -1.0000 -1.0000 -1.0000 -1.0000 -1.0000 -1.0000 -1.0000 -0.9950 -0.5190 0.3630 1.0000 0.8200 -0.0640 -0.9690 -1.0000 -1.0000 -1.0000 -1.0000 -1.0000 
1.0000 -1.0000 -1.0000 -1.0000 -1.0000 -1.0000 -1.0000 0.2540 0.2410 -0.9290 -1.0000 -1.0000 -1.0000 -1.0000 -1.0000 -1.0000 -1.0000 -1.0000 -1.0000 -1.0000 -1.0000 -1.0000 -0.9890 0.6840 1.0000 0.1000 -1.0000 -1.0000 -1.0000 -1.0000 -1.0000 -1.0000 -1.0000 -1.0000 -1.0000 -1.0000 -1.0000 -1.0000 -0.9870 0.8400 1.0000 0.8560 -0.8780 -1.0000 -1.0000 -1.0000 -1.0000 -1.0000 -1.0000 -1.0000 -1.0000 -1.0000 -1.0000 -1.0000 -0.7690 0.9500 1.0000 1.0000 -0.2120 -1.0000 -1.0000 -1.0000 -1.0000 -1.0000 -1.0000 -1.0000 -1.0000 -1.0000 -1.0000 -1.0000 -0.5480 1.0000 0.9890 -0.2780 0.2910 -0.9860 -1.0000 -1.0000 -1.0000 -1.0000 -1.0000 -1.0000 -1.0000 -1.0000 -1.0000 -1.0000 -0.4240 1.0000 0.7880 -0.9950 -0.2020 -0.5410 -1.0000 -1.0000 -1.0000 -1.0000 -1.0000 -1.0000 -1.0000 -1.0000 -1.0000 -1.0000 -0.2210 1.0000 0.8110 -0.9870 -1.0000 -1.0000 -1.0000 -1.0000 -1.0000 -1.0000 -1.0000 -1.0000 -1.0000 -1.0000 -1.0000 -1.0000 -0.3030 1.0000 0.6780 -1.0000 -1.0000 -1.0000 -1.0000 -1.0000 -1.0000 -1.0000 -1.0000 -1.0000 -1.0000 -1.0000 -1.0000 -1.0000 -0.5660 1.0000 0.8300 -0.9970 -1.0000 -1.0000 -1.0000 -1.0000 -1.0000 -1.0000 -1.0000 -1.0000 -1.0000 -1.0000 -1.0000 -1.0000 -0.6480 1.0000 0.8980 -0.9830 -1.0000 -1.0000 -1.0000 -1.0000 -1.0000 -1.0000 -1.0000 -1.0000 -1.0000 -1.0000 -1.0000 -1.0000 -0.7620 0.9920 0.9620 -0.8740 -1.0000 -1.0000 -1.0000 -1.0000 -1.0000 -1.0000 -1.0000 -1.0000 -1.0000 -1.0000 -1.0000 -1.0000 -0.9350 0.8900 1.0000 -0.6490 -1.0000 -1.0000 -1.0000 -1.0000 -1.0000 -1.0000 -1.0000 -1.0000 -1.0000 -1.0000 -1.0000 -1.0000 -1.0000 0.6520 1.0000 -0.1180 -1.0000 -1.0000 -1.0000 -1.0000 -1.0000 -1.0000 -1.0000 -1.0000 -1.0000 -1.0000 -1.0000 -1.0000 -1.0000 0.1500 1.0000 0.3610 -1.0000 -1.0000 -1.0000 -1.0000 -1.0000 -1.0000 -1.0000 -1.0000 -1.0000 -1.0000 -1.0000 -1.0000 -1.0000 -0.7700 0.8370 0.5400 -0.9950 -1.0000 -1.0000 -1.0000 -1.0000 -1.0000 -1.0000 -1.0000 -1.0000 -1.0000 -1.0000 -1.0000 -1.0000 -1.0000 -0.3990 0.0770 -1.0000 -1.0000 -1.0000 -1.0000 -1.0000 -1.0000 -1.0000 
4.0000 -1.0000 -1.0000 -1.0000 -1.0000 -1.0000 -1.0000 -1.0000 -0.9370 0.8020 -0.2840 -1.0000 -1.0000 -1.0000 -1.0000 -1.0000 -1.0000 -1.0000 -1.0000 -1.0000 -1.0000 -1.0000 -1.0000 -1.0000 -0.9500 0.9990 0.3200 -1.0000 -1.0000 -1.0000 -1.0000 -1.0000 -1.0000 -1.0000 -1.0000 -1.0000 -1.0000 -1.0000 -1.0000 -0.7230 -0.5290 0.9170 0.4510 -1.0000 -1.0000 -1.0000 -1.0000 -1.0000 -1.0000 -1.0000 -1.0000 -1.0000 -1.0000 -1.0000 -0.8010 0.8610 0.0910 0.7860 0.5830 -1.0000 -1.0000 -1.0000 -1.0000 -1.0000 -1.0000 -1.0000 -1.0000 -1.0000 -1.0000 -1.0000 0.2780 1.0000 -0.3480 0.6540 0.7140 -1.0000 -1.0000 -1.0000 -1.0000 -1.0000 -1.0000 -1.0000 -1.0000 -1.0000 -1.0000 -0.8560 0.8300 0.8880 -0.7970 0.9780 0.7860 -1.0000 -1.0000 -1.0000 -1.0000 -1.0000 -1.0000 -1.0000 -1.0000 -1.0000 -1.0000 0.1430 1.0000 0.1910 -0.8760 0.9770 0.4150 -1.0000 -1.0000 -1.0000 -1.0000 -1.0000 -1.0000 -1.0000 -1.0000 -1.0000 -0.4470 0.9960 0.8840 -0.7050 -0.5380 1.0000 0.1530 -1.0000 -0.7170 -0.6530 -1.0000 -1.0000 -1.0000 -1.0000 -1.0000 -1.0000 0.0670 1.0000 0.9670 0.7190 0.5260 1.0000 0.3660 -0.0400 0.8610 0.1140 -1.0000 -1.0000 -1.0000 -1.0000 -1.0000 -1.0000 -0.8440 0.3190 0.8450 1.0000 1.0000 1.0000 1.0000 1.0000 0.4660 -0.9340 -1.0000 -1.0000 -1.0000 -1.0000 -1.0000 -1.0000 -1.0000 -1.0000 -0.8840 -0.5570 0.7840 1.0000 0.4330 0.0710 -0.8850 -1.0000 -1.0000 -1.0000 -1.0000 -1.0000 -1.0000 -1.0000 -1.0000 -1.0000 -1.0000 -0.9320 0.9070 0.8770 -0.9230 -1.0000 -1.0000 -1.0000 -1.0000 -1.0000 -1.0000 -1.0000 -1.0000 -1.0000 -1.0000 -1.0000 -1.0000 -0.5060 1.0000 0.5930 -1.0000 -1.0000 -1.0000 -1.0000 -1.0000 -1.0000 -1.0000 -1.0000 -1.0000 -1.0000 -1.0000 -1.0000 -1.0000 -0.5980 1.0000 0.5280 -1.0000 -1.0000 -1.0000 -1.0000 -1.0000 -1.0000 -1.0000 -1.0000 -1.0000 -1.0000 -1.0000 -1.0000 -1.0000 -0.7290 1.0000 0.9860 -0.7850 -1.0000 -1.0000 -1.0000 -1.0000 -1.0000 -1.0000 -1.0000 -1.0000 -1.0000 -1.0000 -1.0000 -1.0000 -0.9230 0.5890 0.7410 -0.8620 -1.0000 -1.0000 -1.0000 -1.0000 -1.0000 -1.0000 
8.0000 -1.0000 -1.0000 -1.0000 -1.0000 -1.0000 -1.0000 -0.9880 0.6460 0.7570 -0.2200 -1.0000 -1.0000 -1.0000 -1.0000 -1.0000 -1.0000 -1.0000 -1.0000 -1.0000 -1.0000 -1.0000 -1.0000 -1.0000 -0.5660 0.2950 0.9840 0.1980 -0.9860 -1.0000 -1.0000 -1.0000 -1.0000 -1.0000 -1.0000 -1.0000 -1.0000 -1.0000 -0.6600 -0.0530 -0.0530 -0.5690 0.0590 1.0000 0.2700 -0.9630 -1.0000 -1.0000 -1.0000 -1.0000 -1.0000 -0.9520 -0.1680 0.7830 0.9280 1.0000 1.0000 1.0000 1.0000 0.9610 1.0000 -0.0220 -1.0000 -1.0000 -1.0000 -1.0000 -1.0000 0.1560 1.0000 1.0000 0.7790 0.1270 -0.5700 -0.5790 -0.3170 -0.4510 0.6340 0.8650 -0.6690 -1.0000 -1.0000 -1.0000 -1.0000 0.5740 1.0000 -0.3980 -0.9400 -1.0000 -1.0000 -1.0000 -1.0000 -1.0000 -0.7740 0.9750 0.1970 -1.0000 -1.0000 -1.0000 -1.0000 -0.6670 0.7470 0.7920 -0.4800 -1.0000 -1.0000 -1.0000 -1.0000 -1.0000 -0.9990 0.7500 0.6180 -1.0000 -1.0000 -1.0000 -1.0000 -1.0000 -0.8770 0.3010 0.9900 0.0260 -0.9490 -1.0000 -1.0000 -1.0000 -0.4520 0.9940 0.6140 -1.0000 -1.0000 -1.0000 -1.0000 -1.0000 -1.0000 -0.9960 -0.1980 0.9330 0.3810 -0.9440 -0.9930 -0.4360 0.8750 0.9960 -0.2920 -1.0000 -1.0000 -1.0000 -1.0000 -1.0000 -1.0000 -1.0000 -1.0000 -0.3430 0.9770 0.4680 0.4780 1.0000 0.9410 -0.0510 -1.0000 -1.0000 -1.0000 -1.0000 -1.0000 -1.0000 -1.0000 -1.0000 -0.9020 -0.1220 0.9770 1.0000 0.9970 0.7550 -0.3190 -1.0000 -1.0000 -1.0000 -1.0000 -1.0000 -1.0000 -1.0000 -0.9650 0.4670 0.8860 1.0000 1.0000 1.0000 0.8680 -0.8610 -1.0000 -1.0000 -1.0000 -1.0000 -1.0000 -1.0000 -1.0000 -1.0000 -1.0000 -0.0620 1.0000 0.0830 -0.8310 -0.0640 1.0000 0.0480 -1.0000 -1.0000 -1.0000 -1.0000 -1.0000 -1.0000 -1.0000 -1.0000 -1.0000 -0.9010 0.9170 0.9270 -0.0950 -0.5990 0.9990 0.6360 -1.0000 -1.0000 -1.0000 -1.0000 -1.0000 -1.0000 -1.0000 -1.0000 -1.0000 -1.0000 -0.8300 0.1790 0.9510 0.9610 1.0000 0.4850 -1.0000 -1.0000 -1.0000 -1.0000 -1.0000 -1.0000 -1.0000 -1.0000 -1.0000 -1.0000 -1.0000 -1.0000 -0.5440 0.3210 1.0000 -0.4050 -1.0000 -1.0000 -1.0000 -1.0000 -1.0000 
7.0000 -1.0000 -1.0000 -1.0000 -1.0000 -0.8690 0.7770 -0.0070 -0.6970 -1.0000 -1.0000 -1.0000 -1.0000 -0.8430 0.4170 -0.8060 -1.0000 -1.0000 -1.0000 -1.0000 -1.0000 0.2120 1.0000 1.0000 0.9960 0.9750 0.6830 0.2260 0.1640 0.5310 1.0000 -0.2310 -1.0000 -1.0000 -1.0000 -1.0000 -0.3150 0.9960 0.8330 0.2660 -0.0240 -0.0180 0.6020 0.9220 1.0000 1.0000 0.8120 -0.8340 -1.0000 -1.0000 -1.0000 -0.7850 0.8510 1.0000 -0.3030 -1.0000 -1.0000 -1.0000 -1.0000 -0.9440 0.4500 0.9930 -0.4010 -1.0000 -1.0000 -1.0000 -0.9840 0.6010 0.9920 0.0470 -0.9890 -1.0000 -1.0000 -1.0000 -1.0000 -0.8570 0.9380 0.3430 -0.9990 -1.0000 -1.0000 -1.0000 -0.3970 1.0000 0.5740 -0.9830 -1.0000 -1.0000 -1.0000 -1.0000 -1.0000 -0.0350 1.0000 -0.4270 -1.0000 -1.0000 -1.0000 -1.0000 -0.9500 -0.1170 -0.8660 -1.0000 -1.0000 -1.0000 -1.0000 -1.0000 -0.9650 0.7510 0.7250 -0.9490 -1.0000 -1.0000 -1.0000 -1.0000 -1.0000 -1.0000 -1.0000 -1.0000 -1.0000 -1.0000 -1.0000 -1.0000 -0.5960 1.0000 -0.1280 -1.0000 -1.0000 -1.0000 -1.0000 -1.0000 -1.0000 -1.0000 -1.0000 -1.0000 -1.0000 -1.0000 -1.0000 -1.0000 0.3540 0.9780 -0.7280 -1.0000 -1.0000 -1.0000 -1.0000 -1.0000 -1.0000 -1.0000 -1.0000 -1.0000 -1.0000 -1.0000 -1.0000 -0.7520 0.9790 0.4180 -1.0000 -1.0000 -1.0000 -1.0000 -1.0000 -1.0000 -1.0000 -1.0000 -1.0000 -1.0000 -1.0000 -1.0000 -1.0000 -0.0780 1.0000 -0.2760 -1.0000 -1.0000 -1.0000 -1.0000 -1.0000 -1.0000 -1.0000 -1.0000 -1.0000 -1.0000 -1.0000 -1.0000 -0.9610 0.7660 0.9030 -0.8980 -1.0000 -1.0000 -1.0000 -1.0000 -1.0000 -1.0000 -1.0000 -1.0000 -1.0000 -1.0000 -1.0000 -1.0000 -0.4290 1.0000 0.7610 -0.9990 -1.0000 -1.0000 -1.0000 -1.0000 -1.0000 -1.0000 -1.0000 -1.0000 -1.0000 -1.0000 -1.0000 -1.0000 0.1370 0.9750 -0.2510 -1.0000 -1.0000 -1.0000 -1.0000 -1.0000 -1.0000 -1.0000 -1.0000 -1.0000 -1.0000 -1.0000 -1.0000 -0.9810 0.7850 0.5860 -0.9960 -1.0000 -1.0000 -1.0000 -1.0000 -1.0000 -1.0000 -1.0000 -1.0000 -1.0000 -1.0000 -1.0000 -1.0000 -0.9330 0.6670 -0.3150 -1.0000 -1.0000 -1.0000 -1.0000 -1.0000 -1.0000 -1.0000 
4.0000 -1.0000 -1.0000 -1.0000 -1.0000 -1.0000 -1.0000 -1.0000 -1.0000 -1.0000 -1.0000 -1.0000 -0.0980 -0.1910 -1.0000 -1.0000 -1.0000 -1.0000 -1.0000 -1.0000 -0.5830 -0.6940 -1.0000 -1.0000 -1.0000 -1.0000 -1.0000 -0.6170 0.9680 -0.3630 -1.0000 -1.0000 -1.0000 -1.0000 -1.0000 -1.0000 0.0710 0.6440 -0.9990 -1.0000 -1.0000 -1.0000 -1.0000 0.3310 0.9560 -0.8690 -1.0000 -1.0000 -1.0000 -1.0000 -1.0000 -0.9980 0.3750 0.7700 -0.9990 -1.0000 -1.0000 -1.0000 -0.9810 0.8100 0.3230 -1.0000 -1.0000 -1.0000 -1.0000 -1.0000 -1.0000 -0.6260 1.0000 0.4300 -1.0000 -1.0000 -1.0000 -1.0000 -0.6970 1.0000 -0.3210 -1.0000 -1.0000 -1.0000 -1.0000 -1.0000 -1.0000 -0.0080 0.8760 -0.6830 -1.0000 -1.0000 -1.0000 -1.0000 -0.3060 0.9640 -0.8900 -1.0000 -1.0000 -1.0000 -1.0000 -1.0000 -0.4640 0.9220 -0.1200 -1.0000 -1.0000 -1.0000 -1.0000 -1.0000 0.3790 0.7490 -0.9930 -1.0000 -1.0000 -1.0000 -1.0000 -0.6250 0.8920 0.6510 -0.9610 -1.0000 -1.0000 -1.0000 -1.0000 -0.9670 0.8110 0.2910 -1.0000 -1.0000 -1.0000 -1.0000 -1.0000 0.6200 1.0000 0.8540 1.0000 0.9170 0.6170 0.8070 0.6470 0.6230 0.9980 0.8180 0.6170 0.6170 0.4150 0.5560 0.2500 -0.4540 -0.2050 0.0350 0.4050 0.1580 0.0620 0.0620 0.0620 0.7270 0.9890 0.2510 0.4440 0.4440 0.4440 0.2980 0.0910 -1.0000 -1.0000 -1.0000 -1.0000 -1.0000 -1.0000 -1.0000 -0.9460 0.7960 0.6440 -1.0000 -1.0000 -1.0000 -1.0000 -1.0000 -1.0000 -1.0000 -1.0000 -1.0000 -1.0000 -1.0000 -1.0000 -1.0000 -0.4990 1.0000 -0.0330 -1.0000 -1.0000 -1.0000 -1.0000 -1.0000 -1.0000 -1.0000 -1.0000 -1.0000 -1.0000 -1.0000 -1.0000 -1.0000 0.2040 0.9910 -0.7510 -1.0000 -1.0000 -1.0000 -1.0000 -1.0000 -1.0000 -1.0000 -1.0000 -1.0000 -1.0000 -1.0000 -1.0000 -0.9350 0.9110 0.2960 -1.0000 -1.0000 -1.0000 -1.0000 -1.0000 -1.0000 -1.0000 -1.0000 -1.0000 -1.0000 -1.0000 -1.0000 -1.0000 -0.5580 0.9990 -0.4220 -1.0000 -1.0000 -1.0000 -1.0000 -1.0000 -1.0000 -1.0000 -1.0000 -1.0000 -1.0000 -1.0000 -1.0000 -1.0000 -0.9020 0.2170 -0.9290 -1.0000 -1.0000 -1.0000 -1.0000 -1.0000 -1.0000 -1.0000 
8.0000 -1.0000 -1.0000 -1.0000 -1.0000 -0.1450 0.5150 0.5150 0.4850 -0.0620 -0.8740 0.4530 0.2880 -0.8040 -1.0000 -1.0000 -1.0000 -1.0000 -1.0000 -1.0000 -0.9520 0.7900 1.0000 0.9360 0.8790 0.8790 0.5630 -0.4010 1.0000 0.7240 -0.8740 -1.0000 -1.0000 -1.0000 -1.0000 -1.0000 -0.9450 0.7130 0.9280 -0.7580 -1.0000 -1.0000 -0.3640 0.6130 1.0000 0.9770 -0.4820 -1.0000 -1.0000 -1.0000 -1.0000 -1.0000 -1.0000 -0.1850 0.9700 -0.6410 -0.9120 -0.1730 0.9070 1.0000 0.9980 0.3340 -1.0000 -1.0000 -1.0000 -1.0000 -1.0000 -1.0000 -1.0000 -0.9990 0.7000 0.8050 0.6660 1.0000 1.0000 0.9660 -0.0050 -0.9820 -1.0000 -1.0000 -1.0000 -1.0000 -1.0000 -1.0000 -1.0000 -1.0000 0.1880 1.0000 1.0000 1.0000 0.2470 -0.6640 -1.0000 -1.0000 -1.0000 -1.0000 -1.0000 -1.0000 -1.0000 -1.0000 -0.8860 0.2210 0.9700 1.0000 0.9990 -0.3560 -0.9850 -1.0000 -1.0000 -1.0000 -1.0000 -1.0000 -1.0000 -1.0000 -1.0000 -1.0000 -0.1780 1.0000 1.0000 0.1740 0.7680 0.4230 -0.9890 -1.0000 -1.0000 -1.0000 -1.0000 -1.0000 -1.0000 -1.0000 -1.0000 -0.9910 0.6370 0.9890 -0.2860 -1.0000 -0.7640 0.9190 -0.2460 -1.0000 -1.0000 -1.0000 -1.0000 -1.0000 -1.0000 -1.0000 -1.0000 -0.5720 1.0000 0.6860 -1.0000 -1.0000 -1.0000 -0.0330 0.8260 -0.6200 -1.0000 -1.0000 -1.0000 -1.0000 -1.0000 -1.0000 -1.0000 -0.5410 1.0000 0.1410 -1.0000 -1.0000 -1.0000 -0.9410 0.4420 0.5960 -0.9820 -1.0000 -1.0000 -1.0000 -1.0000 -1.0000 -1.0000 -0.9680 0.7090 0.4180 -1.0000 -1.0000 -1.0000 -1.0000 -0.5990 1.0000 -0.1980 -1.0000 -1.0000 -1.0000 -1.0000 -1.0000 -1.0000 -1.0000 -0.0210 0.8730 -0.8850 -1.0000 -1.0000 -1.0000 -1.0000 0.4040 0.8470 -0.8560 -1.0000 -1.0000 -1.0000 -1.0000 -1.0000 -1.0000 -0.9370 0.3170 0.6860 -0.4280 -0.9070 -1.0000 -0.9720 -0.0190 1.0000 -0.0280 -1.0000 -1.0000 -1.0000 -1.0000 -1.0000 -1.0000 -1.0000 -0.9880 -0.3190 0.7220 0.9190 0.8790 0.8800 1.0000 1.0000 -0.0010 -1.0000 -1.0000 -1.0000 -1.0000 -1.0000 -1.0000 -1.0000 -1.0000 -1.0000 -0.9780 -0.1830 0.4940 0.8080 0.8100 0.3530 -0.9140 -1.0000 -1.0000 -1.0000 
7.0000 -1.0000 -1.0000 -1.0000 -1.0000 -0.8460 -0.0110 -0.9200 -1.0000 -1.0000 -1.0000 -1.0000 0.2470 0.7350 -0.9080 -1.0000 -1.0000 -1.0000 -1.0000 -1.0000 -1.0000 -0.1730 1.0000 0.1940 -0.2730 -0.2720 0.0820 0.3800 0.9630 0.9120 -0.8470 -1.0000 -1.0000 -1.0000 -1.0000 -1.0000 -0.8480 0.6920 1.0000 0.6980 0.6530 0.8180 0.8180 0.9550 1.0000 -0.1170 -1.0000 -1.0000 -1.0000 -1.0000 -1.0000 -0.9530 0.4100 1.0000 0.1810 -0.9440 -1.0000 -1.0000 -1.0000 0.5070 0.6440 -0.9770 -1.0000 -1.0000 -1.0000 -1.0000 -1.0000 -0.7630 0.8310 -0.1580 -1.0000 -1.0000 -1.0000 -1.0000 -0.6810 0.9740 0.0790 -1.0000 -1.0000 -1.0000 -1.0000 -1.0000 -1.0000 -1.0000 -0.9340 -1.0000 -1.0000 -1.0000 -1.0000 -1.0000 -0.0200 1.0000 -0.6080 -1.0000 -1.0000 -1.0000 -1.0000 -1.0000 -1.0000 -1.0000 -1.0000 -1.0000 -1.0000 -1.0000 -1.0000 -1.0000 0.4690 0.7250 -0.9870 -1.0000 -1.0000 -1.0000 -1.0000 -1.0000 -1.0000 -1.0000 -1.0000 -1.0000 -1.0000 -1.0000 -1.0000 -0.9640 0.8550 0.3810 -1.0000 -1.0000 -1.0000 -1.0000 -1.0000 -1.0000 -1.0000 -1.0000 -1.0000 -1.0000 -1.0000 -1.0000 -1.0000 -0.7150 0.9960 -0.0750 -1.0000 -1.0000 -1.0000 -1.0000 -1.0000 -1.0000 -1.0000 -1.0000 -1.0000 -1.0000 -1.0000 -1.0000 -1.0000 -0.2300 1.0000 -0.4970 -1.0000 -1.0000 -1.0000 -1.0000 -1.0000 -1.0000 -1.0000 -1.0000 -1.0000 -1.0000 -1.0000 -1.0000 -1.0000 0.4900 0.8750 -0.9600 -1.0000 -1.0000 -1.0000 -1.0000 -1.0000 -1.0000 -1.0000 -1.0000 -1.0000 -1.0000 -1.0000 -1.0000 -0.9770 0.8890 0.3600 -1.0000 -1.0000 -1.0000 -1.0000 -1.0000 -1.0000 -1.0000 -1.0000 -1.0000 -1.0000 -1.0000 -1.0000 -1.0000 -0.4660 1.0000 -0.1290 -1.0000 -1.0000 -1.0000 -1.0000 -1.0000 -1.0000 -1.0000 -1.0000 -1.0000 -1.0000 -1.0000 -1.0000 -1.0000 0.0220 1.0000 -0.6170 -1.0000 -1.0000 -1.0000 -1.0000 -1.0000 -1.0000 -1.0000 -1.0000 -1.0000 -1.0000 -1.0000 -1.0000 -1.0000 0.5110 0.9010 -0.9410 -1.0000 -1.0000 -1.0000 -1.0000 -1.0000 -1.0000 -1.0000 -1.0000 -1.0000 -1.0000 -1.0000 -1.0000 -1.0000 0.0080 0.4050 -1.0000 -1.0000 -1.0000 -1.0000 -1.0000 -1.0000 -1.0000 
3.0000 -1.0000 -1.0000 -1.0000 -1.0000 -1.0000 -0.1040 0.5490 0.5790 0.5790 0.8570 0.5350 -0.8880 -1.0000 -1.0000 -1.0000 -1.0000 -1.0000 -1.0000 -1.0000 -1.0000 -1.0000 0.0800 0.9980 1.0000 1.0000 1.0000 1.0000 0.5640 -0.7220 -1.0000 -1.0000 -1.0000 -1.0000 -1.0000 -1.0000 -1.0000 -1.0000 -1.0000 -0.8010 -0.7890 -0.7890 -0.7890 -0.6900 0.2330 0.8440 -0.7620 -1.0000 -1.0000 -1.0000 -1.0000 -1.0000 -1.0000 -1.0000 -1.0000 -1.0000 -1.0000 -1.0000 -1.0000 -1.0000 -0.8960 0.9850 -0.0530 -1.0000 -1.0000 -1.0000 -1.0000 -1.0000 -1.0000 -1.0000 -1.0000 -1.0000 -1.0000 -1.0000 -1.0000 -1.0000 -0.2690 1.0000 0.4350 -1.0000 -1.0000 -1.0000 -1.0000 -1.0000 -0.9380 -0.3910 -0.2130 -0.4350 -0.9400 -1.0000 -1.0000 -0.5680 0.9160 0.9930 0.1550 -1.0000 -1.0000 -1.0000 -1.0000 -1.0000 0.4160 1.0000 1.0000 1.0000 0.8600 0.6510 0.3680 0.8350 0.9760 0.0640 -0.9960 -1.0000 -1.0000 -1.0000 -1.0000 -1.0000 -0.0500 0.9110 1.0000 1.0000 1.0000 1.0000 1.0000 1.0000 0.7340 -0.8640 -1.0000 -1.0000 -1.0000 -1.0000 -1.0000 -1.0000 -1.0000 -0.7990 -0.1770 -0.1580 0.0190 -0.3160 -0.8460 -0.7290 0.4540 0.7290 -0.7310 -1.0000 -1.0000 -1.0000 -1.0000 -1.0000 -1.0000 -1.0000 -1.0000 -1.0000 -1.0000 -1.0000 -1.0000 -1.0000 -0.9560 0.6620 0.6880 -0.8490 -1.0000 -1.0000 -1.0000 -1.0000 -1.0000 -1.0000 -1.0000 -1.0000 -1.0000 -1.0000 -1.0000 -1.0000 -1.0000 -0.6470 0.8900 0.0140 -1.0000 -1.0000 -1.0000 -1.0000 -1.0000 -1.0000 -1.0000 -1.0000 -1.0000 -1.0000 -1.0000 -1.0000 -1.0000 -1.0000 0.1560 0.8640 -0.8960 -0.3120 -0.4470 -1.0000 -1.0000 -1.0000 -1.0000 -1.0000 -1.0000 -1.0000 -1.0000 -1.0000 -1.0000 -0.9760 0.6410 1.0000 -0.1440 -0.6940 0.6210 0.2220 -0.3120 -0.6690 -0.8240 -1.0000 -1.0000 -1.0000 -1.0000 -1.0000 -0.8310 0.3340 1.0000 0.9750 -0.6280 -1.0000 -0.9150 0.0240 0.8940 1.0000 0.9760 0.7900 0.7900 0.7900 0.7900 0.7900 0.8800 1.0000 0.9900 0.0060 -1.0000 -1.0000 -1.0000 -1.0000 -0.8860 -0.3250 -0.0570 0.3880 0.5790 0.8110 1.0000 1.0000 0.7150 0.1070 -0.5260 -1.0000 -1.0000 
7.0000 -1.0000 -1.0000 -1.0000 -1.0000 -1.0000 -1.0000 -1.0000 -1.0000 -0.9590 -0.1610 -0.1030 0.1890 0.2120 -1.0000 -1.0000 -1.0000 -1.0000 -1.0000 -1.0000 -1.0000 -1.0000 -1.0000 -1.0000 -0.3780 0.6000 1.0000 1.0000 1.0000 -0.2300 -1.0000 -1.0000 -1.0000 -1.0000 -1.0000 -1.0000 -0.9950 -0.5220 -0.0220 0.2320 0.9710 0.2600 -0.1240 1.0000 0.9910 -0.7640 -1.0000 -1.0000 -1.0000 -1.0000 -1.0000 -1.0000 -0.8370 1.0000 1.0000 0.6020 -0.6870 -1.0000 -0.1830 1.0000 0.5410 -1.0000 -1.0000 -1.0000 -1.0000 -1.0000 -1.0000 -1.0000 -0.5270 1.0000 0.6570 -0.8980 -1.0000 -1.0000 0.1700 1.0000 -0.0550 -1.0000 -1.0000 -1.0000 -1.0000 -1.0000 -1.0000 -1.0000 -0.0320 0.9350 -0.7720 -1.0000 -1.0000 -1.0000 0.6230 1.0000 -0.4650 -1.0000 -1.0000 -1.0000 -1.0000 -1.0000 -1.0000 -1.0000 0.0910 -0.0810 -1.0000 -1.0000 -1.0000 -0.9090 0.9850 1.0000 -0.7810 -1.0000 -1.0000 -1.0000 -1.0000 -1.0000 -1.0000 -1.0000 -1.0000 -1.0000 -1.0000 -1.0000 -1.0000 -0.4710 1.0000 1.0000 -0.8740 -1.0000 -1.0000 -1.0000 -1.0000 -1.0000 -1.0000 -1.0000 -1.0000 -1.0000 -1.0000 -1.0000 -1.0000 0.1520 1.0000 0.9580 -0.9640 -1.0000 -1.0000 -1.0000 -1.0000 -1.0000 -1.0000 -1.0000 -1.0000 -1.0000 -1.0000 -1.0000 -1.0000 0.5310 1.0000 1.0000 0.2760 -1.0000 -1.0000 -1.0000 -1.0000 -1.0000 -1.0000 -1.0000 -1.0000 -1.0000 -1.0000 -1.0000 -0.9550 0.9330 1.0000 0.9710 -0.6450 -1.0000 -1.0000 -1.0000 -1.0000 -1.0000 -1.0000 -1.0000 -1.0000 -1.0000 -1.0000 -1.0000 -0.7590 1.0000 1.0000 -0.4390 -1.0000 -1.0000 -1.0000 -1.0000 -1.0000 -1.0000 -1.0000 -1.0000 -1.0000 -1.0000 -1.0000 -1.0000 -0.5490 1.0000 0.9890 -0.8010 -1.0000 -1.0000 -1.0000 -1.0000 -1.0000 -1.0000 -1.0000 -1.0000 -1.0000 -1.0000 -1.0000 -1.0000 -0.5190 1.0000 0.4810 -1.0000 -1.0000 -1.0000 -1.0000 -1.0000 -1.0000 -1.0000 -1.0000 -1.0000 -1.0000 -1.0000 -1.0000 -1.0000 -0.5100 0.8990 -0.4430 -1.0000 -1.0000 -1.0000 -1.0000 -1.0000 -1.0000 -1.0000 -1.0000 -1.0000 -1.0000 -1.0000 -1.0000 -1.0000 -0.5440 0.2840 -1.0000 -1.0000 -1.0000 -1.0000 -1.0000 -1.0000 -1.0000 
4.0000 -1.0000 -1.0000 -1.0000 -1.0000 -1.0000 -1.0000 -1.0000 -1.0000 -1.0000 -1.0000 -0.9860 0.1390 0.9600 -0.8330 -1.0000 -1.0000 -1.0000 -1.0000 -1.0000 -1.0000 -1.0000 -0.6570 -0.5100 -1.0000 -1.0000 -1.0000 -0.6320 1.0000 -0.3300 -1.0000 -1.0000 -1.0000 -1.0000 -1.0000 -1.0000 -1.0000 -0.6470 0.8770 0.6080 -1.0000 -1.0000 -1.0000 0.1470 0.9940 -0.8340 -1.0000 -1.0000 -1.0000 -1.0000 -1.0000 -1.0000 -0.6000 0.9050 0.4740 -0.6590 -1.0000 -1.0000 -0.9690 0.7660 0.9050 -0.9650 -1.0000 -1.0000 -1.0000 -1.0000 -1.0000 -1.0000 0.6050 0.7380 -0.9280 -1.0000 -1.0000 -1.0000 -0.3000 1.0000 0.4740 -1.0000 -1.0000 -1.0000 -1.0000 -1.0000 -1.0000 -0.8380 0.9870 0.5620 -1.0000 -1.0000 -1.0000 -1.0000 0.2570 1.0000 -0.4060 -1.0000 -1.0000 -1.0000 -1.0000 -1.0000 -1.0000 -0.8450 0.9960 0.5600 -1.0000 -1.0000 -1.0000 -0.8780 0.9780 0.9690 -0.8950 -1.0000 -1.0000 -1.0000 -1.0000 -1.0000 -1.0000 -0.9840 0.8780 0.9550 -0.7080 -1.0000 -1.0000 -0.4320 1.0000 0.6940 -0.7120 -1.0000 -1.0000 -1.0000 -1.0000 -1.0000 -1.0000 -1.0000 0.3620 1.0000 0.7160 -0.4660 -1.0000 0.0310 1.0000 0.9670 -0.6280 -1.0000 -1.0000 -1.0000 -1.0000 -1.0000 -1.0000 -1.0000 -0.7560 0.6240 1.0000 1.0000 0.6370 0.8120 1.0000 -0.0710 -1.0000 -1.0000 -1.0000 -1.0000 -1.0000 -1.0000 -1.0000 -1.0000 -1.0000 -0.8530 0.1670 0.9010 1.0000 1.0000 0.9930 -0.7920 -1.0000 -1.0000 -1.0000 -1.0000 -1.0000 -1.0000 -1.0000 -1.0000 -1.0000 -1.0000 -1.0000 -0.8740 -0.6150 0.9910 0.7380 -1.0000 -1.0000 -1.0000 -1.0000 -1.0000 -1.0000 -1.0000 -1.0000 -1.0000 -1.0000 -1.0000 -1.0000 -1.0000 -0.7840 1.0000 0.8960 -0.9450 -1.0000 -1.0000 -1.0000 -1.0000 -1.0000 -1.0000 -1.0000 -1.0000 -1.0000 -1.0000 -1.0000 -1.0000 -0.9400 0.8790 1.0000 0.8070 -0.9650 -1.0000 -1.0000 -1.0000 -1.0000 -1.0000 -1.0000 -1.0000 -1.0000 -1.0000 -1.0000 -1.0000 -1.0000 0.6220 1.0000 0.5060 -1.0000 -1.0000 -1.0000 -1.0000 -1.0000 -1.0000 -1.0000 -1.0000 -1.0000 -1.0000 -1.0000 -1.0000 -1.0000 -0.1250 0.8930 -0.5630 -1.0000 -1.0000 -1.0000 -1.0000 -1.0000 
1.0000 -1.0000 -1.0000 -1.0000 -1.0000 -1.0000 -1.0000 -1.0000 -0.5820 0.8490 0.2090 -1.0000 -1.0000 -1.0000 -1.0000 -1.0000 -1.0000 -1.0000 -1.0000 -1.0000 -1.0000 -1.0000 -1.0000 -0.8200 0.7140 1.0000 0.3360 -1.0000 -1.0000 -1.0000 -1.0000 -1.0000 -1.0000 -1.0000 -1.0000 -1.0000 -1.0000 -1.0000 -1.0000 -0.3180 1.0000 0.7780 -0.6430 -1.0000 -1.0000 -1.0000 -1.0000 -1.0000 -1.0000 -1.0000 -1.0000 -1.0000 -1.0000 -1.0000 -1.0000 0.3660 1.0000 0.0760 -1.0000 -1.0000 -1.0000 -1.0000 -1.0000 -1.0000 -1.0000 -1.0000 -1.0000 -1.0000 -1.0000 -1.0000 -1.0000 0.5890 1.0000 0.3450 -1.0000 -1.0000 -1.0000 -1.0000 -1.0000 -1.0000 -1.0000 -1.0000 -1.0000 -1.0000 -1.0000 -1.0000 -1.0000 0.5480 1.0000 0.2880 -1.0000 -1.0000 -1.0000 -1.0000 -1.0000 -1.0000 -1.0000 -1.0000 -1.0000 -1.0000 -1.0000 -1.0000 -1.0000 0.3740 1.0000 0.4230 -1.0000 -1.0000 -1.0000 -1.0000 -1.0000 -1.0000 -1.0000 -1.0000 -1.0000 -1.0000 -1.0000 -1.0000 -1.0000 0.4740 1.0000 0.5000 -1.0000 -1.0000 -1.0000 -1.0000 -1.0000 -1.0000 -1.0000 -1.0000 -1.0000 -1.0000 -1.0000 -1.0000 -1.0000 0.1600 1.0000 0.8140 -1.0000 -1.0000 -1.0000 -1.0000 -1.0000 -1.0000 -1.0000 -1.0000 -1.0000 -1.0000 -1.0000 -1.0000 -1.0000 0.0830 1.0000 0.7790 -0.9670 -1.0000 -1.0000 -1.0000 -1.0000 -1.0000 -1.0000 -1.0000 -1.0000 -1.0000 -1.0000 -1.0000 -1.0000 -0.0520 1.0000 0.9990 -0.8950 -1.0000 -1.0000 -1.0000 -1.0000 -1.0000 -1.0000 -1.0000 -1.0000 -1.0000 -1.0000 -1.0000 -1.0000 0.0050 1.0000 0.9270 -0.9980 -1.0000 -1.0000 -1.0000 -1.0000 -1.0000 -1.0000 -1.0000 -1.0000 -1.0000 -1.0000 -1.0000 -1.0000 -0.2640 1.0000 0.9910 -0.3500 -1.0000 -1.0000 -1.0000 -1.0000 -1.0000 -1.0000 -1.0000 -1.0000 -1.0000 -1.0000 -1.0000 -1.0000 -0.5450 1.0000 1.0000 -0.2940 -1.0000 -1.0000 -1.0000 -1.0000 -1.0000 -1.0000 -1.0000 -1.0000 -1.0000 -1.0000 -1.0000 -1.0000 -0.7010 0.9990 1.0000 -0.4720 -1.0000 -1.0000 -1.0000 -1.0000 -1.0000 -1.0000 -1.0000 -1.0000 -1.0000 -1.0000 -1.0000 -1.0000 -0.9660 0.6240 0.7060 -0.8190 -1.0000 -1.0000 -1.0000 -1.0000 -1.0000 -1.0000 
3.0000 -1.0000 -1.0000 -1.0000 -1.0000 -1.0000 -1.0000 -0.1070 1.0000 1.0000 0.8770 0.2500 -0.8550 -1.0000 -1.0000 -1.0000 -1.0000 -1.0000 -1.0000 -1.0000 -1.0000 -1.0000 -0.2290 0.9870 0.8660 0.3390 0.8540 1.0000 0.6390 -0.8570 -1.0000 -1.0000 -1.0000 -1.0000 -1.0000 -1.0000 -1.0000 -0.9760 0.7960 0.7990 -0.8550 -1.0000 -0.9130 0.5460 1.0000 -0.2880 -1.0000 -1.0000 -1.0000 -1.0000 -1.0000 -1.0000 -1.0000 -0.8050 0.9950 0.0210 -1.0000 -1.0000 -0.1470 0.9810 0.9360 -0.7600 -1.0000 -1.0000 -1.0000 -1.0000 -1.0000 -1.0000 -1.0000 -0.9150 -0.1990 -0.7970 -0.3690 0.5540 1.0000 0.9990 0.0320 -1.0000 -1.0000 -1.0000 -1.0000 -1.0000 -1.0000 -1.0000 -1.0000 -1.0000 -0.8380 0.8630 1.0000 1.0000 0.9080 -0.2410 -1.0000 -1.0000 -1.0000 -1.0000 -1.0000 -1.0000 -1.0000 -1.0000 -1.0000 -1.0000 -0.9730 0.1080 0.7930 1.0000 0.9730 0.1140 -0.9590 -1.0000 -1.0000 -1.0000 -1.0000 -1.0000 -1.0000 -1.0000 -0.5520 -0.6730 -1.0000 -1.0000 -0.8760 -0.0050 0.8610 1.0000 0.6420 -0.7840 -1.0000 -1.0000 -1.0000 -1.0000 -1.0000 -0.1900 0.7570 -0.9370 -1.0000 -1.0000 -1.0000 -1.0000 -0.8970 0.3730 0.9990 0.7460 -0.8500 -1.0000 -1.0000 -1.0000 -0.6290 0.9720 -0.0490 -1.0000 -1.0000 -1.0000 -1.0000 -1.0000 -1.0000 -1.0000 0.0770 1.0000 0.3520 -1.0000 -1.0000 -1.0000 -0.2040 1.0000 -0.5020 -1.0000 -1.0000 -1.0000 -1.0000 -1.0000 -1.0000 -1.0000 -0.8560 0.7250 0.9780 -0.6950 -1.0000 -1.0000 -0.1660 1.0000 -0.2080 -1.0000 -1.0000 -1.0000 -1.0000 -1.0000 -1.0000 -1.0000 -1.0000 0.2980 1.0000 -0.0900 -1.0000 -1.0000 -0.8210 0.7520 1.0000 0.1610 -0.8600 -1.0000 -1.0000 -1.0000 -1.0000 -1.0000 -1.0000 0.3080 1.0000 -0.1840 -1.0000 -1.0000 -1.0000 -0.8480 0.3810 1.0000 0.8690 0.3410 -0.2610 -0.6420 -0.9500 -0.9670 -0.3360 0.9230 0.9810 -0.5900 -1.0000 -1.0000 -1.0000 -1.0000 -0.9550 -0.1050 0.8900 1.0000 1.0000 1.0000 0.8170 0.7960 1.0000 1.0000 -0.0870 -1.0000 -1.0000 -1.0000 -1.0000 -1.0000 -1.0000 -1.0000 -0.9140 -0.2800 0.3220 0.8130 1.0000 1.0000 0.6330 -0.1440 -0.9940 -1.0000 -1.0000 
6.0000 -1.0000 -1.0000 -1.0000 -1.0000 -1.0000 -1.0000 -1.0000 -1.0000 -0.2700 0.9730 -0.8100 -1.0000 -1.0000 -1.0000 -1.0000 -1.0000 -1.0000 -1.0000 -1.0000 -1.0000 -1.0000 -1.0000 -1.0000 -0.7280 0.8120 -0.0190 -1.0000 -1.0000 -1.0000 -1.0000 -1.0000 -1.0000 -1.0000 -1.0000 -1.0000 -1.0000 -1.0000 -1.0000 -0.9740 0.5620 0.8330 -0.9240 -1.0000 -1.0000 -1.0000 -1.0000 -1.0000 -1.0000 -1.0000 -1.0000 -1.0000 -1.0000 -1.0000 -1.0000 -0.0960 0.9950 -0.4010 -1.0000 -1.0000 -1.0000 -1.0000 -1.0000 -1.0000 -1.0000 -1.0000 -1.0000 -1.0000 -1.0000 -1.0000 -0.8390 0.7980 0.3640 -0.9990 -1.0000 -1.0000 -1.0000 -1.0000 -1.0000 -1.0000 -1.0000 -1.0000 -1.0000 -1.0000 -1.0000 -1.0000 -0.0620 1.0000 -0.5380 -1.0000 -1.0000 -1.0000 -1.0000 -1.0000 -1.0000 -1.0000 -1.0000 -1.0000 -1.0000 -1.0000 -1.0000 -0.8890 0.9140 0.7060 -0.9910 -1.0000 -1.0000 -1.0000 -1.0000 -1.0000 -1.0000 -1.0000 -1.0000 -1.0000 -1.0000 -1.0000 -1.0000 -0.3610 1.0000 -0.0280 -1.0000 -1.0000 -1.0000 -1.0000 -1.0000 -1.0000 -1.0000 -1.0000 -1.0000 -1.0000 -1.0000 -1.0000 -1.0000 0.0690 1.0000 -0.4850 -1.0000 -1.0000 -1.0000 -1.0000 -1.0000 -1.0000 -1.0000 -1.0000 -1.0000 -1.0000 -1.0000 -1.0000 -1.0000 0.4240 0.9800 -0.8950 -0.9990 -0.9180 -0.1690 0.2990 0.0000 -0.8770 -1.0000 -1.0000 -1.0000 -1.0000 -1.0000 -1.0000 -1.0000 0.5830 0.8770 -0.4120 0.5040 0.9910 1.0000 1.0000 1.0000 0.2130 -1.0000 -1.0000 -1.0000 -1.0000 -1.0000 -1.0000 -1.0000 0.6110 0.9970 0.9920 0.9140 0.0820 -0.4690 -0.3050 0.9770 0.5950 -1.0000 -1.0000 -1.0000 -1.0000 -1.0000 -1.0000 -1.0000 0.6950 1.0000 0.6670 -0.7490 -1.0000 -1.0000 -0.8960 0.9260 0.0350 -1.0000 -1.0000 -1.0000 -1.0000 -1.0000 -1.0000 -0.4550 0.9910 1.0000 0.8500 -0.3450 -0.8440 -0.6500 0.4840 0.9880 -0.6960 -1.0000 -1.0000 -1.0000 -1.0000 -1.0000 -1.0000 0.4740 0.9420 0.9610 1.0000 1.0000 1.0000 1.0000 0.8650 -0.2770 -1.0000 -1.0000 -1.0000 -1.0000 -1.0000 -1.0000 -1.0000 -0.7500 -0.9000 -0.8460 -0.0410 0.6280 0.5730 -0.1840 -0.8910 -1.0000 -1.0000 -1.0000 -1.0000 -1.0000 
7.0000 -1.0000 -1.0000 -1.0000 -0.0270 0.3950 -0.9480 -1.0000 -1.0000 -1.0000 -0.8500 -0.8110 -0.8110 -0.9300 -1.0000 -1.0000 -1.0000 -1.0000 -1.0000 -1.0000 0.4940 1.0000 0.9200 0.8870 0.8870 0.8870 0.9760 1.0000 1.0000 0.7240 -1.0000 -1.0000 -1.0000 -1.0000 -1.0000 -1.0000 0.8430 0.8570 0.1320 0.1320 0.1170 -0.1700 -0.2040 -0.3920 0.9710 0.7400 -1.0000 -1.0000 -1.0000 -1.0000 -1.0000 -1.0000 0.0450 -0.1140 -1.0000 -1.0000 -1.0000 -1.0000 -1.0000 -0.1750 1.0000 -0.2710 -1.0000 -1.0000 -1.0000 -1.0000 -1.0000 -1.0000 -1.0000 -1.0000 -1.0000 -1.0000 -1.0000 -1.0000 -0.9920 0.7190 1.0000 -0.6140 -1.0000 -1.0000 -1.0000 -1.0000 -1.0000 -1.0000 -1.0000 -1.0000 -1.0000 -1.0000 -1.0000 -1.0000 -0.3310 1.0000 0.8750 -0.9750 -1.0000 -1.0000 -1.0000 -1.0000 -1.0000 -1.0000 -1.0000 -1.0000 -1.0000 -1.0000 -1.0000 -0.9650 0.7290 1.0000 0.2650 -1.0000 -1.0000 -1.0000 -1.0000 -1.0000 -1.0000 -1.0000 -1.0000 -1.0000 -1.0000 -1.0000 -1.0000 -0.3280 1.0000 0.9910 -0.6680 -1.0000 -1.0000 -1.0000 -1.0000 -1.0000 -1.0000 -1.0000 -1.0000 -1.0000 -1.0000 -1.0000 -0.9950 0.4260 1.0000 0.5180 -1.0000 -1.0000 -1.0000 -1.0000 -1.0000 -1.0000 -1.0000 -1.0000 -1.0000 -1.0000 -1.0000 -1.0000 -0.6830 0.9990 1.0000 -0.3320 -1.0000 -1.0000 -1.0000 -1.0000 -1.0000 -1.0000 -1.0000 -1.0000 -1.0000 -1.0000 -1.0000 -1.0000 -0.0730 1.0000 0.6910 -0.8680 -1.0000 -1.0000 -1.0000 -1.0000 -1.0000 -1.0000 -1.0000 -1.0000 -1.0000 -1.0000 -1.0000 -0.9950 0.6480 0.7670 -0.7410 -1.0000 -1.0000 -1.0000 -1.0000 -1.0000 -1.0000 -1.0000 -1.0000 -1.0000 -1.0000 -1.0000 -1.0000 -0.6840 0.9990 -0.4390 -1.0000 -1.0000 -1.0000 -1.0000 -1.0000 -1.0000 -1.0000 -1.0000 -1.0000 -1.0000 -1.0000 -1.0000 -1.0000 -0.1640 1.0000 -0.4690 -1.0000 -1.0000 -1.0000 -1.0000 -1.0000 -1.0000 -1.0000 -1.0000 -1.0000 -1.0000 -1.0000 -1.0000 -0.9780 0.5790 0.4910 -0.9600 -1.0000 -1.0000 -1.0000 -1.0000 -1.0000 -1.0000 -1.0000 -1.0000 -1.0000 -1.0000 -1.0000 -1.0000 -0.9920 0.8510 -0.4780 -1.0000 -1.0000 -1.0000 -1.0000 -1.0000 -1.0000 -1.0000 -1.0000 
4.0000 -1.0000 -1.0000 -1.0000 -1.0000 -1.0000 -1.0000 -1.0000 -1.0000 -1.0000 -1.0000 -0.8160 0.4160 -1.0000 -1.0000 -1.0000 -1.0000 -1.0000 -1.0000 -1.0000 -1.0000 -1.0000 0.1700 -0.5950 -1.0000 -1.0000 -1.0000 -0.8870 0.9230 -0.8380 -1.0000 -1.0000 -1.0000 -1.0000 -1.0000 -1.0000 -1.0000 -1.0000 0.4970 -0.3570 -1.0000 -1.0000 -1.0000 -0.7590 0.9890 -0.6700 -1.0000 -1.0000 -1.0000 -1.0000 -1.0000 -1.0000 -1.0000 -0.8780 0.8040 -0.3160 -1.0000 -1.0000 -1.0000 -0.8820 0.9720 -0.8350 -1.0000 -1.0000 -1.0000 -1.0000 -1.0000 -1.0000 -1.0000 -0.3980 0.6450 -0.8200 -1.0000 -1.0000 -1.0000 -0.2820 0.7210 -0.9630 -1.0000 -1.0000 -1.0000 -1.0000 -1.0000 -1.0000 -0.8940 0.9290 -0.5320 -1.0000 -1.0000 -1.0000 -0.9600 0.6410 0.2530 -1.0000 -1.0000 -1.0000 -1.0000 -1.0000 -1.0000 -1.0000 -0.7430 0.9140 0.2200 -0.0700 -0.1130 -0.7780 -0.2550 1.0000 0.2690 -1.0000 -1.0000 -1.0000 -1.0000 -1.0000 -1.0000 -1.0000 -1.0000 -0.6920 0.2720 0.3250 0.3250 0.0360 0.1990 0.8480 -0.8450 -1.0000 -1.0000 -1.0000 -1.0000 -1.0000 -1.0000 -1.0000 -1.0000 -1.0000 -1.0000 -1.0000 -1.0000 -1.0000 0.6720 0.1350 -1.0000 -1.0000 -1.0000 -1.0000 -1.0000 -1.0000 -1.0000 -1.0000 -1.0000 -1.0000 -1.0000 -1.0000 -1.0000 -0.7130 0.9800 -0.5620 -1.0000 -1.0000 -1.0000 -1.0000 -1.0000 -1.0000 -1.0000 -1.0000 -1.0000 -1.0000 -1.0000 -1.0000 -1.0000 0.0560 0.8110 -0.9770 -1.0000 -1.0000 -1.0000 -1.0000 -1.0000 -1.0000 -1.0000 -1.0000 -1.0000 -1.0000 -1.0000 -1.0000 -1.0000 0.3960 0.4300 -1.0000 -1.0000 -1.0000 -1.0000 -1.0000 -1.0000 -1.0000 -1.0000 -1.0000 -1.0000 -1.0000 -1.0000 -1.0000 -0.9940 0.7370 -0.0370 -1.0000 -1.0000 -1.0000 -1.0000 -1.0000 -1.0000 -1.0000 -1.0000 -1.0000 -1.0000 -1.0000 -1.0000 -1.0000 -0.9600 0.8520 -0.2890 -1.0000 -1.0000 -1.0000 -1.0000 -1.0000 -1.0000 -1.0000 -1.0000 -1.0000 -1.0000 -1.0000 -1.0000 -1.0000 -0.8250 0.9940 0.0570 -1.0000 -1.0000 -1.0000 -1.0000 -1.0000 -1.0000 -1.0000 -1.0000 -1.0000 -1.0000 -1.0000 -1.0000 -1.0000 -0.8420 0.6630 -0.4330 -1.0000 -1.0000 -1.0000 -1.0000 -1.0000 -1.0000 
1.0000 -1.0000 -1.0000 -1.0000 -1.0000 -1.0000 -1.0000 -0.7660 0.9600 -0.5280 -1.0000 -1.0000 -1.0000 -1.0000 -1.0000 -1.0000 -1.0000 -1.0000 -1.0000 -1.0000 -1.0000 -1.0000 -1.0000 -0.7870 0.9910 0.3520 -1.0000 -1.0000 -1.0000 -1.0000 -1.0000 -1.0000 -1.0000 -1.0000 -1.0000 -1.0000 -1.0000 -1.0000 -1.0000 -0.8680 0.8560 0.8680 -0.8560 -1.0000 -1.0000 -1.0000 -1.0000 -1.0000 -1.0000 -1.0000 -1.0000 -1.0000 -1.0000 -1.0000 -1.0000 -0.9230 0.9170 0.9950 -0.5450 -1.0000 -1.0000 -1.0000 -1.0000 -1.0000 -1.0000 -1.0000 -1.0000 -1.0000 -1.0000 -1.0000 -1.0000 -0.9510 0.7290 0.9690 -0.7470 -1.0000 -1.0000 -1.0000 -1.0000 -1.0000 -1.0000 -1.0000 -1.0000 -1.0000 -1.0000 -1.0000 -1.0000 -0.9840 0.7680 1.0000 -0.5620 -1.0000 -1.0000 -1.0000 -1.0000 -1.0000 -1.0000 -1.0000 -1.0000 -1.0000 -1.0000 -1.0000 -1.0000 -0.9930 0.5620 1.0000 -0.3460 -1.0000 -1.0000 -1.0000 -1.0000 -1.0000 -1.0000 -1.0000 -1.0000 -1.0000 -1.0000 -1.0000 -1.0000 -1.0000 0.3530 1.0000 -0.3530 -1.0000 -1.0000 -1.0000 -1.0000 -1.0000 -1.0000 -1.0000 -1.0000 -1.0000 -1.0000 -1.0000 -1.0000 -0.9800 0.7830 1.0000 -0.5810 -1.0000 -1.0000 -1.0000 -1.0000 -1.0000 -1.0000 -1.0000 -1.0000 -1.0000 -1.0000 -1.0000 -1.0000 -0.9890 0.7990 0.9040 -0.9360 -1.0000 -1.0000 -1.0000 -1.0000 -1.0000 -1.0000 -1.0000 -1.0000 -1.0000 -1.0000 -1.0000 -1.0000 -0.5180 1.0000 1.0000 -0.5940 -1.0000 -1.0000 -1.0000 -1.0000 -1.0000 -1.0000 -1.0000 -1.0000 -1.0000 -1.0000 -1.0000 -1.0000 -0.7250 0.9910 0.9760 -0.7990 -1.0000 -1.0000 -1.0000 -1.0000 -1.0000 -1.0000 -1.0000 -1.0000 -1.0000 -1.0000 -1.0000 -1.0000 -0.5050 1.0000 0.9850 -0.8130 -1.0000 -1.0000 -1.0000 -1.0000 -1.0000 -1.0000 -1.0000 -1.0000 -1.0000 -1.0000 -1.0000 -1.0000 -0.2770 1.0000 0.9540 -0.7890 -1.0000 -1.0000 -1.0000 -1.0000 -1.0000 -1.0000 -1.0000 -1.0000 -1.0000 -1.0000 -1.0000 -1.0000 -0.4930 1.0000 1.0000 -0.6190 -1.0000 -1.0000 -1.0000 -1.0000 -1.0000 -1.0000 -1.0000 -1.0000 -1.0000 -1.0000 -1.0000 -1.0000 -0.9860 0.3880 0.6920 -0.9840 -1.0000 -1.0000 -1.0000 -1.0000 -1.0000 -1.0000 
3.0000 -1.0000 -1.0000 -1.0000 -1.0000 -0.6740 0.4920 0.5730 0.7550 -0.0180 -0.2900 -0.9330 -1.0000 -1.0000 -1.0000 -1.0000 -1.0000 -1.0000 -1.0000 -1.0000 -1.0000 -0.9390 -0.1030 -0.0130 -0.1950 -0.0130 0.3740 0.7250 -0.7010 -1.0000 -1.0000 -1.0000 -1.0000 -1.0000 -1.0000 -1.0000 -1.0000 -1.0000 -1.0000 -1.0000 -1.0000 -1.0000 -1.0000 -0.3680 0.7250 -0.8880 -1.0000 -1.0000 -1.0000 -1.0000 -1.0000 -1.0000 -1.0000 -1.0000 -1.0000 -1.0000 -1.0000 -1.0000 -1.0000 -0.7590 1.0000 -0.7720 -1.0000 -1.0000 -1.0000 -1.0000 -1.0000 -1.0000 -1.0000 -1.0000 -0.9580 -0.8430 -1.0000 -0.9160 -0.6190 0.3580 0.7000 -0.9560 -1.0000 -1.0000 -1.0000 -1.0000 -1.0000 -1.0000 -1.0000 -1.0000 -0.4260 0.9680 0.7600 0.8630 0.9800 0.1710 -0.9170 -1.0000 -1.0000 -1.0000 -1.0000 -1.0000 -1.0000 -1.0000 -1.0000 -1.0000 -1.0000 -0.5110 0.0580 0.6090 0.7210 -0.7450 -1.0000 -1.0000 -1.0000 -1.0000 -1.0000 -1.0000 -1.0000 -1.0000 -1.0000 -1.0000 -1.0000 -1.0000 -1.0000 -0.9830 0.1070 0.5160 -1.0000 -1.0000 -1.0000 -1.0000 -1.0000 -1.0000 -1.0000 -1.0000 -1.0000 -1.0000 -1.0000 -1.0000 -1.0000 -1.0000 -0.9710 0.6310 -0.4350 -1.0000 -1.0000 -1.0000 -1.0000 -1.0000 -1.0000 -1.0000 -1.0000 -1.0000 -1.0000 -1.0000 -1.0000 -1.0000 -1.0000 -0.3890 0.7040 -1.0000 -1.0000 -1.0000 -1.0000 -1.0000 -1.0000 -1.0000 -1.0000 -1.0000 -1.0000 -1.0000 -1.0000 -1.0000 -1.0000 -0.9790 0.8970 -0.3700 -1.0000 -1.0000 -1.0000 -1.0000 -1.0000 -1.0000 -1.0000 -1.0000 -1.0000 -1.0000 -1.0000 -1.0000 -1.0000 -1.0000 0.4810 0.0560 -1.0000 -1.0000 -1.0000 -1.0000 -1.0000 -1.0000 -1.0000 -1.0000 -1.0000 -1.0000 -1.0000 -1.0000 -1.0000 -1.0000 0.4880 -0.1790 -1.0000 -1.0000 -1.0000 -1.0000 -1.0000 -1.0000 -0.1650 -0.1290 -1.0000 -1.0000 -1.0000 -1.0000 -0.9660 -0.6280 0.8930 -0.6940 -1.0000 -1.0000 -1.0000 -1.0000 -1.0000 -1.0000 -0.8060 0.4990 0.3880 -0.1810 -0.4400 -0.3290 0.4110 0.9300 -0.1520 -0.9960 -1.0000 -1.0000 -1.0000 -1.0000 -1.0000 -1.0000 -1.0000 -0.9990 -0.2720 0.5370 1.0000 1.0000 0.6890 -0.5300 -1.0000 -1.0000 -1.0000 -1.0000 -1.0000 
7.0000 -0.2010 0.7520 1.0000 1.0000 0.7930 0.5150 0.5150 0.7650 0.9700 0.5150 0.5740 0.9260 0.5150 0.0630 -0.4200 -0.9980 -1.0000 -0.4100 -0.0910 0.1920 0.3940 0.3940 0.1850 -0.0910 -0.0910 -0.0910 -0.0910 0.3100 0.3940 0.6020 1.0000 -0.2830 -1.0000 -1.0000 -1.0000 -1.0000 -1.0000 -1.0000 -1.0000 -1.0000 -1.0000 -1.0000 -1.0000 -1.0000 -1.0000 -0.7070 1.0000 -0.5020 -1.0000 -1.0000 -1.0000 -1.0000 -1.0000 -1.0000 -1.0000 -1.0000 -1.0000 -1.0000 -1.0000 -1.0000 -1.0000 0.0120 0.8080 -0.9100 -1.0000 -1.0000 -1.0000 -1.0000 -1.0000 -1.0000 -1.0000 -1.0000 -1.0000 -1.0000 -1.0000 -1.0000 -0.9110 0.8460 -0.1440 -1.0000 -1.0000 -1.0000 -1.0000 -1.0000 -1.0000 -1.0000 -1.0000 -1.0000 -1.0000 -1.0000 -1.0000 -0.9350 0.4420 0.5690 -0.9610 -1.0000 -1.0000 -1.0000 -1.0000 -1.0000 -1.0000 -1.0000 -1.0000 -1.0000 -1.0000 -1.0000 -0.8500 0.3820 0.8240 -0.6250 -1.0000 -1.0000 -1.0000 -1.0000 -1.0000 -1.0000 -1.0000 -1.0000 -1.0000 -1.0000 -1.0000 -0.9780 0.4640 0.9490 -0.6730 -1.0000 -1.0000 -1.0000 -1.0000 -1.0000 -1.0000 -1.0000 -1.0000 -1.0000 -1.0000 -1.0000 -1.0000 -0.0760 0.9790 -0.3770 -1.0000 -1.0000 -1.0000 -1.0000 -1.0000 -1.0000 -1.0000 -1.0000 -1.0000 -1.0000 -1.0000 -1.0000 -0.4040 0.9860 0.2960 -1.0000 -1.0000 -1.0000 -1.0000 -1.0000 -1.0000 -1.0000 -1.0000 -1.0000 -1.0000 -1.0000 -1.0000 -0.8790 0.7680 0.7480 -0.8750 -1.0000 -1.0000 -1.0000 -1.0000 -1.0000 -1.0000 -1.0000 -1.0000 -1.0000 -1.0000 -1.0000 -1.0000 0.0190 0.9750 -0.5260 -1.0000 -1.0000 -1.0000 -1.0000 -1.0000 -1.0000 -1.0000 -1.0000 -1.0000 -1.0000 -1.0000 -1.0000 -0.9060 0.8490 0.3340 -1.0000 -1.0000 -1.0000 -1.0000 -1.0000 -1.0000 -1.0000 -1.0000 -1.0000 -1.0000 -1.0000 -1.0000 -1.0000 -0.0150 0.9960 -0.7040 -1.0000 -1.0000 -1.0000 -1.0000 -1.0000 -1.0000 -1.0000 -1.0000 -1.0000 -1.0000 -1.0000 -1.0000 -1.0000 0.5710 0.3670 -0.9990 -1.0000 -1.0000 -1.0000 -1.0000 -1.0000 -1.0000 -1.0000 -1.0000 -1.0000 -1.0000 -1.0000 -1.0000 -1.0000 0.6430 -0.2040 -1.0000 -1.0000 -1.0000 -1.0000 -1.0000 -1.0000 -1.0000 -1.0000 
7.0000 -1.0000 -1.0000 -1.0000 -1.0000 0.7810 -0.7280 -1.0000 -1.0000 -0.9180 -0.7540 -0.7540 -0.9800 -1.0000 -1.0000 -1.0000 -1.0000 -1.0000 -1.0000 -1.0000 -0.8010 0.7140 0.3030 -0.5860 0.1040 0.6660 1.0000 1.0000 0.5200 -0.5570 -1.0000 -1.0000 -1.0000 -1.0000 -1.0000 -0.9650 0.1500 1.0000 1.0000 1.0000 1.0000 1.0000 0.4620 0.2600 0.6860 0.9320 -0.8000 -1.0000 -1.0000 -1.0000 -1.0000 -0.6520 1.0000 1.0000 1.0000 0.9650 0.0830 -0.6000 -0.9960 -1.0000 0.2770 1.0000 -0.5540 -1.0000 -1.0000 -1.0000 -1.0000 -0.9700 0.6630 0.7620 0.2200 -0.6600 -1.0000 -1.0000 -1.0000 -0.9670 0.7760 1.0000 -0.5940 -1.0000 -1.0000 -1.0000 -1.0000 -1.0000 -0.9740 -0.9720 -1.0000 -1.0000 -1.0000 -1.0000 -1.0000 -0.3390 1.0000 0.8100 -0.9910 -1.0000 -1.0000 -1.0000 -1.0000 -1.0000 -1.0000 -1.0000 -1.0000 -1.0000 -1.0000 -1.0000 -0.9460 0.6440 1.0000 0.1600 -1.0000 -1.0000 -1.0000 -1.0000 -1.0000 -1.0000 -1.0000 -1.0000 -1.0000 -1.0000 -1.0000 -1.0000 -0.1990 1.0000 0.7770 -0.8520 -1.0000 -1.0000 -1.0000 -1.0000 -1.0000 -1.0000 -1.0000 -1.0000 -1.0000 -1.0000 -1.0000 -0.8680 0.8260 0.9990 -0.2320 -1.0000 -1.0000 -1.0000 -1.0000 -1.0000 -1.0000 -1.0000 -1.0000 -1.0000 -1.0000 -1.0000 -1.0000 0.2420 1.0000 0.7720 -1.0000 -1.0000 -1.0000 -1.0000 -1.0000 -1.0000 -1.0000 -1.0000 -1.0000 -1.0000 -1.0000 -1.0000 -0.4750 0.9700 0.9950 -0.3800 -1.0000 -1.0000 -1.0000 -1.0000 -1.0000 -1.0000 -1.0000 -1.0000 -1.0000 -1.0000 -1.0000 -0.9160 0.3460 1.0000 0.1980 -0.9980 -1.0000 -1.0000 -1.0000 -1.0000 -1.0000 -1.0000 -1.0000 -1.0000 -1.0000 -1.0000 -1.0000 -0.0520 1.0000 0.8790 -0.9750 -1.0000 -1.0000 -1.0000 -1.0000 -1.0000 -1.0000 -1.0000 -1.0000 -1.0000 -1.0000 -1.0000 -0.7350 0.9420 1.0000 0.4370 -1.0000 -1.0000 -1.0000 -1.0000 -1.0000 -1.0000 -1.0000 -1.0000 -1.0000 -1.0000 -1.0000 -1.0000 -0.2720 1.0000 0.9720 -0.4280 -1.0000 -1.0000 -1.0000 -1.0000 -1.0000 -1.0000 -1.0000 -1.0000 -1.0000 -1.0000 -1.0000 -1.0000 -0.7390 0.5770 0.2000 -1.0000 -1.0000 -1.0000 -1.0000 -1.0000 -1.0000 -1.0000 -1.0000 
4.0000 -1.0000 -1.0000 -1.0000 -1.0000 -1.0000 -1.0000 0.1390 0.2770 -1.0000 -1.0000 -1.0000 -1.0000 -1.0000 -1.0000 -1.0000 -1.0000 -1.0000 -1.0000 -1.0000 -1.0000 -1.0000 -1.0000 -0.5070 0.2590 -0.8690 -1.0000 -1.0000 -1.0000 -0.2210 -0.3000 -0.9960 -1.0000 -1.0000 -1.0000 -1.0000 -1.0000 -1.0000 -1.0000 -0.2270 1.0000 -0.1580 -1.0000 -1.0000 -0.9740 0.8460 1.0000 -0.5720 -1.0000 -1.0000 -1.0000 -1.0000 -1.0000 -1.0000 -0.7730 0.7240 1.0000 -0.0800 -1.0000 -1.0000 -0.9640 0.8720 1.0000 -0.1140 -1.0000 -1.0000 -1.0000 -1.0000 -1.0000 -1.0000 -0.2530 1.0000 0.9550 -0.5460 -1.0000 -1.0000 -0.6180 0.9990 1.0000 0.2500 -1.0000 -1.0000 -1.0000 -1.0000 -1.0000 -0.9580 0.4260 1.0000 0.0410 -1.0000 -1.0000 -1.0000 -0.3160 1.0000 1.0000 -0.0140 -1.0000 -1.0000 -1.0000 -0.9430 -0.0900 0.6200 1.0000 0.9820 -0.0920 -1.0000 -1.0000 -1.0000 0.0810 1.0000 1.0000 -0.0310 -1.0000 -1.0000 -0.9300 0.6720 1.0000 1.0000 1.0000 0.4250 -0.9780 -1.0000 -1.0000 -1.0000 0.2690 1.0000 1.0000 -0.1050 -1.0000 -1.0000 0.1860 1.0000 1.0000 1.0000 0.7870 -0.6320 -1.0000 -1.0000 -1.0000 -1.0000 0.4760 1.0000 1.0000 -0.7120 -1.0000 -1.0000 -0.2350 1.0000 1.0000 0.8330 -0.7690 -1.0000 -1.0000 -1.0000 -1.0000 -0.3280 0.9430 1.0000 0.9780 -0.8400 -1.0000 -1.0000 -0.9670 0.7030 1.0000 0.4040 -0.6220 -1.0000 -1.0000 -0.7780 -0.9170 0.5830 1.0000 1.0000 0.5230 -0.9720 -1.0000 -1.0000 -1.0000 -0.5470 0.9490 1.0000 0.9880 0.9310 0.9310 0.9600 0.9430 1.0000 1.0000 1.0000 0.4750 -0.9610 -1.0000 -1.0000 -1.0000 -1.0000 -0.2530 0.9600 1.0000 1.0000 1.0000 1.0000 1.0000 1.0000 1.0000 1.0000 0.9410 -0.6070 -1.0000 -1.0000 -1.0000 -1.0000 -1.0000 -0.8170 -0.1100 0.0340 0.4280 0.5860 0.7610 1.0000 1.0000 1.0000 0.1900 -0.9950 -1.0000 -1.0000 -1.0000 -1.0000 -1.0000 -1.0000 -1.0000 -1.0000 -1.0000 -1.0000 -0.9260 0.7860 1.0000 1.0000 0.1020 -1.0000 -1.0000 -1.0000 -1.0000 -1.0000 -1.0000 -1.0000 -1.0000 -1.0000 -1.0000 -1.0000 -1.0000 -0.6160 0.6480 0.5030 -0.3500 -1.0000 -1.0000 
5.0000 -1.0000 -1.0000 -1.0000 -1.0000 -1.0000 -1.0000 -1.0000 -1.0000 -1.0000 -0.9120 0.4410 0.0830 -1.0000 -1.0000 -1.0000 -1.0000 -1.0000 -1.0000 -1.0000 -1.0000 -1.0000 -1.0000 -1.0000 -0.9840 -0.1490 0.8180 1.0000 0.3060 -1.0000 -1.0000 -1.0000 -1.0000 -1.0000 -1.0000 -1.0000 -1.0000 -1.0000 -0.9920 -0.5320 0.5080 1.0000 1.0000 1.0000 0.3390 -1.0000 -1.0000 -1.0000 -1.0000 -1.0000 -1.0000 -1.0000 -1.0000 -0.9740 0.1590 1.0000 1.0000 1.0000 0.9360 -0.0920 -0.9630 -1.0000 -1.0000 -1.0000 -1.0000 -1.0000 -1.0000 -1.0000 -1.0000 -0.2570 1.0000 1.0000 1.0000 0.5880 -0.6050 -1.0000 -1.0000 -1.0000 -1.0000 -1.0000 -1.0000 -1.0000 -1.0000 -1.0000 -1.0000 0.0650 1.0000 0.9960 0.2630 -0.8110 -1.0000 -1.0000 -1.0000 -1.0000 -1.0000 -1.0000 -1.0000 -1.0000 -1.0000 -1.0000 -1.0000 -0.6010 0.9740 0.9980 -0.3580 -0.9840 -1.0000 -1.0000 -1.0000 -1.0000 -1.0000 -1.0000 -1.0000 -1.0000 -1.0000 -1.0000 -1.0000 -1.0000 -0.2810 0.9470 1.0000 0.1810 -1.0000 -1.0000 -1.0000 -1.0000 -1.0000 -1.0000 -1.0000 -1.0000 -1.0000 -1.0000 -1.0000 -1.0000 -1.0000 -0.6830 0.6960 0.9840 -0.0820 -1.0000 -1.0000 -1.0000 -1.0000 -1.0000 -1.0000 -1.0000 -1.0000 -1.0000 -1.0000 -1.0000 -1.0000 -1.0000 -0.5170 0.4140 0.9540 -0.4500 -1.0000 -1.0000 -1.0000 -1.0000 -1.0000 -1.0000 -1.0000 -1.0000 -1.0000 -1.0000 -1.0000 -1.0000 -1.0000 -0.9840 0.5300 0.7030 -0.9240 -1.0000 -1.0000 -1.0000 -1.0000 -1.0000 -1.0000 -1.0000 -1.0000 -0.2570 0.8460 -0.5290 -1.0000 -1.0000 -0.5860 1.0000 -0.4230 -1.0000 -1.0000 -1.0000 -1.0000 -1.0000 -1.0000 -1.0000 -1.0000 0.2270 1.0000 0.4840 -0.3640 -0.9990 -0.7470 1.0000 0.1410 -1.0000 -1.0000 -1.0000 -1.0000 -1.0000 -1.0000 -1.0000 -1.0000 -0.8040 0.8700 1.0000 1.0000 0.9090 0.9320 1.0000 0.2870 -1.0000 -1.0000 -1.0000 -1.0000 -1.0000 -1.0000 -1.0000 -1.0000 -1.0000 -0.2690 0.6570 1.0000 1.0000 1.0000 1.0000 -0.2250 -1.0000 -1.0000 -1.0000 -1.0000 -1.0000 -1.0000 -1.0000 -1.0000 -1.0000 -1.0000 -0.9930 -0.2570 0.4800 0.9660 0.4080 -0.8950 -1.0000 -1.0000 -1.0000 -1.0000 
4.0000 -1.0000 -1.0000 -1.0000 -1.0000 -1.0000 -0.7330 -0.5170 -1.0000 -1.0000 -1.0000 -0.9420 0.6960 -0.5040 -1.0000 -1.0000 -1.0000 -1.0000 -1.0000 -1.0000 -1.0000 -1.0000 0.2090 0.9640 -0.6740 -1.0000 -1.0000 -0.8900 0.9740 0.9640 -0.9240 -1.0000 -1.0000 -1.0000 -1.0000 -1.0000 -1.0000 -0.9990 0.6500 1.0000 -0.1500 -1.0000 -1.0000 -0.4750 1.0000 0.9990 -0.7750 -1.0000 -1.0000 -1.0000 -1.0000 -1.0000 -1.0000 -0.6590 1.0000 0.9540 -0.9200 -1.0000 -1.0000 -0.1580 1.0000 0.8900 -0.9820 -1.0000 -1.0000 -1.0000 -1.0000 -1.0000 -1.0000 -0.0930 1.0000 0.7170 -1.0000 -1.0000 -1.0000 -0.0920 1.0000 0.4670 -1.0000 -1.0000 -1.0000 -1.0000 -1.0000 -1.0000 -0.7480 0.9720 1.0000 -0.0990 -1.0000 -1.0000 -1.0000 0.2240 1.0000 0.6510 -1.0000 -1.0000 -1.0000 -1.0000 -1.0000 -1.0000 0.1650 1.0000 0.9680 -0.7580 -1.0000 -1.0000 -1.0000 0.4150 1.0000 0.5850 -1.0000 -1.0000 -1.0000 -1.0000 -1.0000 -0.7450 0.9760 1.0000 0.2690 -1.0000 -1.0000 -1.0000 -0.8760 0.8570 1.0000 0.1440 -1.0000 -1.0000 -1.0000 -1.0000 -1.0000 0.2970 1.0000 0.9990 -0.7960 -1.0000 -1.0000 -1.0000 -0.4530 1.0000 1.0000 -0.1720 -1.0000 -1.0000 -1.0000 -1.0000 -0.9080 0.8960 1.0000 0.2620 -1.0000 -1.0000 -1.0000 -1.0000 -0.0120 1.0000 1.0000 -0.1630 0.1740 -1.0000 -1.0000 -1.0000 -0.9190 0.7230 1.0000 0.4190 -0.3750 -0.5980 -1.0000 -0.6220 0.9260 1.0000 0.9460 0.6790 0.9150 -0.9700 -1.0000 -1.0000 -1.0000 -0.6190 0.8640 1.0000 1.0000 1.0000 1.0000 1.0000 1.0000 1.0000 1.0000 1.0000 0.8690 -0.8650 -1.0000 -1.0000 -1.0000 -1.0000 -0.9130 0.2250 0.9990 1.0000 1.0000 1.0000 1.0000 1.0000 1.0000 0.7110 -0.2730 -1.0000 -1.0000 -1.0000 -1.0000 -1.0000 -1.0000 -1.0000 -1.0000 -0.8960 -0.1730 0.8220 1.0000 1.0000 0.2260 -0.9790 -1.0000 -1.0000 -1.0000 -1.0000 -1.0000 -1.0000 -1.0000 -1.0000 -1.0000 -1.0000 -1.0000 0.6940 1.0000 1.0000 -0.5690 -1.0000 -1.0000 -1.0000 -1.0000 -1.0000 -1.0000 -1.0000 -1.0000 -1.0000 -1.0000 -1.0000 -1.0000 -0.4210 0.8750 0.4050 -0.9850 -1.0000 -1.0000 -1.0000 -1.0000 
2.0000 -1.0000 -1.0000 -1.0000 -1.0000 -1.0000 -0.7980 0.3000 0.4320 -0.7990 -1.0000 -1.0000 -1.0000 -1.0000 -1.0000 -1.0000 -1.0000 -1.0000 -1.0000 -1.0000 -1.0000 -1.0000 0.0720 1.0000 1.0000 0.9130 -0.0600 -1.0000 -1.0000 -1.0000 -1.0000 -1.0000 -1.0000 -1.0000 -1.0000 -1.0000 -1.0000 -1.0000 -0.1590 0.8570 1.0000 1.0000 0.9970 -0.2710 -1.0000 -1.0000 -1.0000 -1.0000 -1.0000 -1.0000 -1.0000 -1.0000 -1.0000 -1.0000 -1.0000 -0.9410 -0.6720 0.6730 1.0000 0.7370 -1.0000 -1.0000 -1.0000 -1.0000 -1.0000 -1.0000 -1.0000 -1.0000 -1.0000 -1.0000 -1.0000 -1.0000 -1.0000 -0.8490 0.8740 0.8420 -0.9880 -1.0000 -1.0000 -1.0000 -1.0000 -1.0000 -1.0000 -1.0000 -1.0000 -1.0000 -1.0000 -1.0000 -1.0000 -0.8810 0.9580 0.8110 -0.9950 -1.0000 -1.0000 -1.0000 -1.0000 -1.0000 -1.0000 -1.0000 -1.0000 -1.0000 -1.0000 -1.0000 -1.0000 -0.6320 0.9880 0.4490 -1.0000 -1.0000 -1.0000 -1.0000 -1.0000 -1.0000 -1.0000 -1.0000 -1.0000 -1.0000 -1.0000 -1.0000 -0.9400 0.6080 1.0000 -0.1530 -1.0000 -1.0000 -1.0000 -1.0000 -1.0000 -1.0000 -1.0000 -1.0000 -1.0000 -1.0000 -1.0000 -0.9400 0.2000 1.0000 0.4020 -0.9780 -1.0000 -1.0000 -1.0000 -1.0000 -1.0000 -1.0000 -1.0000 -1.0000 -1.0000 -1.0000 -0.9410 0.2390 1.0000 0.9980 -0.2250 -1.0000 -1.0000 -1.0000 -0.5150 -0.8080 -1.0000 -1.0000 -1.0000 -1.0000 -1.0000 -0.9000 0.5330 1.0000 1.0000 0.0430 -0.9920 -1.0000 -1.0000 -0.6170 0.9710 0.8630 -0.8480 -1.0000 -0.9800 -0.7180 0.0830 0.8480 1.0000 0.9900 0.1170 -0.9150 -1.0000 -1.0000 -1.0000 -0.7620 0.9440 1.0000 -0.2640 -0.9300 0.2790 1.0000 1.0000 1.0000 1.0000 0.9190 0.1110 -0.2280 -0.9450 -1.0000 -1.0000 -1.0000 0.5900 1.0000 -0.1720 -0.4360 1.0000 1.0000 1.0000 1.0000 1.0000 1.0000 1.0000 1.0000 0.7340 0.0050 -0.6860 -0.4280 0.7090 0.8700 -0.8700 -0.3100 0.9680 0.6550 0.1900 -0.5330 -0.2120 0.8740 1.0000 1.0000 1.0000 1.0000 1.0000 1.0000 1.0000 0.6970 -0.9830 -1.0000 -1.0000 -1.0000 -1.0000 -1.0000 -1.0000 -0.9470 -0.5240 0.3070 0.3900 0.8520 0.7510 0.9900 0.5670 -0.6640 -1.0000 
7.0000 -1.0000 -1.0000 -1.0000 -1.0000 -1.0000 -1.0000 -0.9270 -0.4490 -0.1680 0.3340 0.5290 0.5290 0.6710 -0.1610 -1.0000 -1.0000 -1.0000 -1.0000 -1.0000 -0.8490 -0.0950 0.4350 0.8640 1.0000 1.0000 1.0000 1.0000 1.0000 1.0000 -0.0820 -1.0000 -1.0000 -1.0000 -1.0000 -0.6990 0.8510 1.0000 1.0000 1.0000 1.0000 1.0000 1.0000 1.0000 1.0000 1.0000 -0.0040 -1.0000 -1.0000 -1.0000 -1.0000 -0.0960 1.0000 1.0000 1.0000 0.5190 -0.1050 -0.4120 -0.7460 -0.6780 1.0000 1.0000 -0.3680 -1.0000 -1.0000 -1.0000 -1.0000 -0.2010 0.9990 0.3390 -0.8460 -1.0000 -1.0000 -1.0000 -1.0000 -0.2570 1.0000 0.8450 -0.9100 -1.0000 -1.0000 -1.0000 -1.0000 -1.0000 -0.3010 -0.5640 -1.0000 -1.0000 -1.0000 -1.0000 -1.0000 0.3280 1.0000 0.0180 -1.0000 -1.0000 -1.0000 -1.0000 -1.0000 -1.0000 -1.0000 -1.0000 -1.0000 -1.0000 -1.0000 -1.0000 -0.9200 0.8610 1.0000 -0.7070 -1.0000 -1.0000 -1.0000 -1.0000 -1.0000 -1.0000 -1.0000 -1.0000 -1.0000 -1.0000 -1.0000 -1.0000 -0.1960 1.0000 0.7430 -0.9800 -1.0000 -1.0000 -1.0000 -1.0000 -1.0000 -1.0000 -1.0000 -1.0000 -1.0000 -1.0000 -1.0000 -0.9780 0.7280 1.0000 0.0940 -1.0000 -1.0000 -1.0000 -1.0000 -1.0000 -1.0000 -1.0000 -1.0000 -1.0000 -1.0000 -1.0000 -1.0000 -0.3880 1.0000 0.9920 -0.5940 -1.0000 -1.0000 -1.0000 -1.0000 -1.0000 -1.0000 -1.0000 -1.0000 -1.0000 -1.0000 -1.0000 -1.0000 0.3370 1.0000 0.7850 -1.0000 -1.0000 -1.0000 -1.0000 -1.0000 -1.0000 -1.0000 -1.0000 -1.0000 -1.0000 -1.0000 -1.0000 -0.9810 0.7930 1.0000 0.1430 -1.0000 -1.0000 -1.0000 -1.0000 -1.0000 -1.0000 -1.0000 -1.0000 -1.0000 -1.0000 -1.0000 -1.0000 -0.1600 1.0000 0.7560 -0.8910 -1.0000 -1.0000 -1.0000 -1.0000 -1.0000 -1.0000 -1.0000 -1.0000 -1.0000 -1.0000 -1.0000 -0.9740 0.6210 1.0000 -0.1630 -1.0000 -1.0000 -1.0000 -1.0000 -1.0000 -1.0000 -1.0000 -1.0000 -1.0000 -1.0000 -1.0000 -1.0000 -0.6290 1.0000 0.6590 -0.9330 -1.0000 -1.0000 -1.0000 -1.0000 -1.0000 -1.0000 -1.0000 -1.0000 -1.0000 -1.0000 -1.0000 -1.0000 -0.7790 0.9050 -0.1370 -1.0000 -1.0000 -1.0000 -1.0000 -1.0000 -1.0000 -1.0000 
4.0000 -1.0000 -1.0000 -1.0000 -1.0000 -1.0000 -1.0000 -1.0000 -1.0000 -1.0000 -1.0000 -1.0000 -1.0000 -0.5650 0.9110 0.2450 -1.0000 -1.0000 -1.0000 -0.6810 0.6280 -0.6620 -1.0000 -1.0000 -1.0000 -1.0000 -1.0000 -1.0000 -0.8400 0.6630 1.0000 -0.2520 -1.0000 -1.0000 -0.9190 0.8310 1.0000 -0.9940 -1.0000 -1.0000 -1.0000 -1.0000 -1.0000 -1.0000 0.0550 1.0000 0.1890 -1.0000 -1.0000 -1.0000 0.0620 1.0000 0.6720 -0.9990 -1.0000 -1.0000 -1.0000 -1.0000 -1.0000 -0.5900 0.9590 1.0000 -0.6340 -1.0000 -1.0000 -1.0000 0.7230 1.0000 0.0110 -1.0000 -1.0000 -1.0000 -1.0000 -1.0000 -0.9980 0.3540 1.0000 0.6230 -1.0000 -1.0000 -1.0000 -1.0000 0.7310 1.0000 0.0040 -1.0000 -1.0000 -1.0000 -1.0000 -1.0000 -0.8200 1.0000 1.0000 -0.2010 -1.0000 -1.0000 -1.0000 -1.0000 0.0860 1.0000 0.8240 -0.6850 -1.0000 -1.0000 -1.0000 -1.0000 -0.3220 1.0000 0.9810 -0.8430 -1.0000 -1.0000 -1.0000 -1.0000 -0.8960 0.8470 1.0000 0.8740 0.0430 -0.8470 -1.0000 -1.0000 0.1750 1.0000 0.6410 -0.7450 0.0510 -1.0000 -1.0000 -1.0000 -1.0000 -0.6520 0.7320 1.0000 1.0000 1.0000 0.5000 0.4290 0.9290 1.0000 1.0000 1.0000 0.6330 -1.0000 -1.0000 -1.0000 -1.0000 -1.0000 -0.9120 -0.0350 0.7690 1.0000 1.0000 1.0000 1.0000 1.0000 1.0000 0.4820 -0.8150 -1.0000 -1.0000 -1.0000 -1.0000 -1.0000 -1.0000 -1.0000 -0.8220 -0.3310 0.1430 0.7800 1.0000 0.8530 -0.5410 -1.0000 -1.0000 -1.0000 -1.0000 -1.0000 -1.0000 -1.0000 -1.0000 -1.0000 -1.0000 -1.0000 -0.9460 0.9270 1.0000 0.3250 -1.0000 -1.0000 -1.0000 -1.0000 -1.0000 -1.0000 -1.0000 -1.0000 -1.0000 -1.0000 -1.0000 -1.0000 -0.2760 1.0000 0.9690 -0.7130 -1.0000 -1.0000 -1.0000 -1.0000 -1.0000 -1.0000 -1.0000 -1.0000 -1.0000 -1.0000 -1.0000 -1.0000 0.2210 1.0000 0.5960 -1.0000 -1.0000 -1.0000 -1.0000 -1.0000 -1.0000 -1.0000 -1.0000 -1.0000 -1.0000 -1.0000 -1.0000 -1.0000 0.8000 1.0000 -0.2290 -1.0000 -1.0000 -1.0000 -1.0000 -1.0000 -1.0000 -1.0000 -1.0000 -1.0000 -1.0000 -1.0000 -1.0000 -1.0000 0.3170 0.8910 -0.6170 -1.0000 -1.0000 -1.0000 -1.0000 -1.0000 -1.0000 
1.0000 -1.0000 -1.0000 -1.0000 -1.0000 -1.0000 -1.0000 -1.0000 0.2840 0.6540 -1.0000 -1.0000 -1.0000 -1.0000 -1.0000 -1.0000 -1.0000 -1.0000 -1.0000 -1.0000 -1.0000 -1.0000 -1.0000 -0.9900 0.7560 1.0000 -0.6840 -1.0000 -1.0000 -1.0000 -1.0000 -1.0000 -1.0000 -1.0000 -1.0000 -1.0000 -1.0000 -1.0000 -1.0000 -0.7040 0.9520 1.0000 -0.5950 -1.0000 -1.0000 -1.0000 -1.0000 -1.0000 -1.0000 -1.0000 -1.0000 -1.0000 -1.0000 -1.0000 -1.0000 -0.4330 1.0000 1.0000 -0.5880 -1.0000 -1.0000 -1.0000 -1.0000 -1.0000 -1.0000 -1.0000 -1.0000 -1.0000 -1.0000 -1.0000 -1.0000 -0.6040 1.0000 0.9870 -0.8120 -1.0000 -1.0000 -1.0000 -1.0000 -1.0000 -1.0000 -1.0000 -1.0000 -1.0000 -1.0000 -1.0000 -1.0000 -0.6110 1.0000 1.0000 -0.6540 -1.0000 -1.0000 -1.0000 -1.0000 -1.0000 -1.0000 -1.0000 -1.0000 -1.0000 -1.0000 -1.0000 -1.0000 -0.7800 0.9980 0.9860 -0.7140 -1.0000 -1.0000 -1.0000 -1.0000 -1.0000 -1.0000 -1.0000 -1.0000 -1.0000 -1.0000 -1.0000 -1.0000 -0.7870 0.9970 0.9980 -0.7190 -1.0000 -1.0000 -1.0000 -1.0000 -1.0000 -1.0000 -1.0000 -1.0000 -1.0000 -1.0000 -1.0000 -1.0000 -0.7150 0.9990 1.0000 -0.6310 -1.0000 -1.0000 -1.0000 -1.0000 -1.0000 -1.0000 -1.0000 -1.0000 -1.0000 -1.0000 -1.0000 -1.0000 -0.5600 1.0000 1.0000 -0.4600 -1.0000 -1.0000 -1.0000 -1.0000 -1.0000 -1.0000 -1.0000 -1.0000 -1.0000 -1.0000 -1.0000 -1.0000 -0.7310 1.0000 1.0000 -0.5340 -1.0000 -1.0000 -1.0000 -1.0000 -1.0000 -1.0000 -1.0000 -1.0000 -1.0000 -1.0000 -1.0000 -1.0000 -0.5750 1.0000 1.0000 -0.3630 -1.0000 -1.0000 -1.0000 -1.0000 -1.0000 -1.0000 -1.0000 -1.0000 -1.0000 -1.0000 -1.0000 -1.0000 -0.7970 0.9690 1.0000 -0.3560 -1.0000 -1.0000 -1.0000 -1.0000 -1.0000 -1.0000 -1.0000 -1.0000 -1.0000 -1.0000 -1.0000 -1.0000 -0.3460 1.0000 1.0000 -0.5110 -1.0000 -1.0000 -1.0000 -1.0000 -1.0000 -1.0000 -1.0000 -1.0000 -1.0000 -1.0000 -1.0000 -1.0000 -0.1900 1.0000 1.0000 -0.1770 -1.0000 -1.0000 -1.0000 -1.0000 -1.0000 -1.0000 -1.0000 -1.0000 -1.0000 -1.0000 -1.0000 -1.0000 -0.8550 0.5140 0.8320 -0.8180 -1.0000 -1.0000 -1.0000 -1.0000 -1.0000 -1.0000 
3.0000 -1.0000 -1.0000 -1.0000 -1.0000 0.3300 0.5220 0.6930 1.0000 0.7860 0.4090 -0.4280 -0.9790 -1.0000 -1.0000 -1.0000 -1.0000 -1.0000 -1.0000 -1.0000 -1.0000 -0.2490 0.4360 0.8210 0.8210 0.8210 0.9290 1.0000 0.3560 -0.9890 -1.0000 -1.0000 -1.0000 -1.0000 -1.0000 -1.0000 -1.0000 -1.0000 -1.0000 -1.0000 -1.0000 -1.0000 -0.7750 0.5030 1.0000 -0.4650 -1.0000 -1.0000 -1.0000 -1.0000 -1.0000 -1.0000 -1.0000 -1.0000 -1.0000 -1.0000 -1.0000 -1.0000 -0.6270 0.8120 0.9730 -0.6250 -1.0000 -1.0000 -1.0000 -1.0000 -1.0000 -1.0000 -1.0000 -1.0000 -1.0000 -1.0000 -0.9710 -0.3090 0.9260 1.0000 -0.1780 -1.0000 -1.0000 -1.0000 -1.0000 -1.0000 -1.0000 -1.0000 -0.6990 -0.1780 0.0150 0.2360 0.7450 1.0000 0.8260 -0.2310 -0.9990 -1.0000 -1.0000 -1.0000 -1.0000 -1.0000 -1.0000 -1.0000 0.7970 1.0000 1.0000 1.0000 1.0000 1.0000 0.8460 -0.3150 -1.0000 -1.0000 -1.0000 -1.0000 -1.0000 -1.0000 -1.0000 -1.0000 -0.4830 0.2840 0.0420 -0.1940 -0.4220 -0.1940 0.6660 0.9850 -0.1030 -1.0000 -1.0000 -1.0000 -1.0000 -1.0000 -1.0000 -1.0000 -1.0000 -1.0000 -1.0000 -1.0000 -1.0000 -1.0000 -0.9020 0.3170 0.9950 -0.4750 -1.0000 -1.0000 -1.0000 -1.0000 -1.0000 -1.0000 -1.0000 -1.0000 -1.0000 -1.0000 -1.0000 -1.0000 -1.0000 -0.6250 1.0000 0.3320 -1.0000 -1.0000 -1.0000 -1.0000 -1.0000 -1.0000 -1.0000 -1.0000 -1.0000 -1.0000 -1.0000 -1.0000 -1.0000 -0.9950 0.6160 0.7370 -1.0000 -1.0000 -1.0000 -1.0000 -1.0000 -1.0000 -1.0000 -1.0000 -1.0000 -1.0000 -1.0000 -1.0000 -1.0000 -0.9790 0.7290 0.8780 -1.0000 -1.0000 -1.0000 -1.0000 -1.0000 -1.0000 -0.7570 0.3080 -0.8320 -1.0000 -1.0000 -1.0000 -1.0000 -0.2790 1.0000 0.5770 -1.0000 -1.0000 -1.0000 -1.0000 -1.0000 -1.0000 0.3570 0.9730 -0.2290 -0.7010 -0.7010 -0.8440 -0.2100 0.8860 1.0000 -0.2800 -1.0000 -1.0000 -1.0000 -1.0000 -1.0000 -1.0000 -0.3000 0.9590 1.0000 1.0000 1.0000 0.9150 1.0000 1.0000 0.3070 -0.9710 -1.0000 -1.0000 -1.0000 -1.0000 -1.0000 -1.0000 -1.0000 -0.6160 -0.0330 0.6170 1.0000 0.9760 0.4690 -0.3570 -0.9750 -1.0000 -1.0000 -1.0000 -1.0000 
7.0000 -1.0000 -1.0000 -1.0000 -1.0000 -1.0000 -0.8200 -0.1900 0.4570 0.8810 1.0000 1.0000 1.0000 0.3750 -0.8000 -1.0000 -1.0000 -1.0000 -1.0000 -1.0000 -0.8140 0.3570 0.9120 1.0000 1.0000 1.0000 1.0000 1.0000 1.0000 1.0000 0.4860 -0.9580 -1.0000 -1.0000 -1.0000 -0.7940 0.8290 1.0000 1.0000 0.9690 0.4990 -0.1180 -0.1890 -0.6610 -0.3880 0.7940 1.0000 -0.2740 -1.0000 -1.0000 -1.0000 0.5390 1.0000 0.7820 -0.1950 -0.9580 -1.0000 -1.0000 -1.0000 -1.0000 -1.0000 0.3520 1.0000 -0.0130 -1.0000 -1.0000 -0.4860 0.9970 0.8820 -0.7230 -1.0000 -1.0000 -1.0000 -1.0000 -1.0000 -1.0000 -1.0000 0.5420 1.0000 -0.0560 -1.0000 -1.0000 -0.0150 1.0000 -0.1240 -1.0000 -1.0000 -1.0000 -1.0000 -1.0000 -1.0000 -1.0000 -0.5030 0.9790 0.9990 -0.5290 -1.0000 -1.0000 -0.8940 0.8000 0.2010 -1.0000 -1.0000 -1.0000 -1.0000 -1.0000 -1.0000 -1.0000 0.1810 1.0000 0.8480 -1.0000 -1.0000 -1.0000 -1.0000 -0.6480 -0.0100 -1.0000 -1.0000 -1.0000 -1.0000 -1.0000 -1.0000 -0.7910 0.9610 1.0000 0.0050 -1.0000 -1.0000 -1.0000 -1.0000 -1.0000 -1.0000 -1.0000 -1.0000 -1.0000 -1.0000 -1.0000 -0.9620 0.4250 1.0000 0.8810 -0.8470 -1.0000 -1.0000 -1.0000 -1.0000 -1.0000 -1.0000 -1.0000 -1.0000 -1.0000 -1.0000 -1.0000 -0.3460 1.0000 1.0000 -0.2310 -1.0000 -1.0000 -1.0000 -1.0000 -1.0000 -1.0000 -1.0000 -1.0000 -1.0000 -1.0000 -1.0000 -0.9630 0.5890 1.0000 0.5750 -0.9240 -1.0000 -1.0000 -1.0000 -1.0000 -1.0000 -1.0000 -1.0000 -1.0000 -1.0000 -1.0000 -0.8310 0.5670 1.0000 0.8190 -0.6540 -1.0000 -1.0000 -1.0000 -1.0000 -1.0000 -1.0000 -1.0000 -1.0000 -1.0000 -1.0000 -1.0000 0.4890 1.0000 0.9930 -0.5150 -1.0000 -1.0000 -1.0000 -1.0000 -1.0000 -1.0000 -1.0000 -1.0000 -1.0000 -1.0000 -1.0000 -0.0070 1.0000 1.0000 -0.0270 -1.0000 -1.0000 -1.0000 -1.0000 -1.0000 -1.0000 -1.0000 -1.0000 -1.0000 -1.0000 -1.0000 -0.9210 0.8490 1.0000 0.1280 -0.9620 -1.0000 -1.0000 -1.0000 -1.0000 -1.0000 -1.0000 -1.0000 -1.0000 -1.0000 -1.0000 -1.0000 -0.9780 0.4970 0.6870 -0.8970 -1.0000 -1.0000 -1.0000 -1.0000 -1.0000 -1.0000 -1.0000 
7.0000 -1.0000 -1.0000 -1.0000 -1.0000 -1.0000 -0.7260 -0.3250 -0.2630 -0.2630 0.0480 0.4650 0.8450 -0.2470 -1.0000 -1.0000 -1.0000 -1.0000 -1.0000 -0.5950 0.8620 0.8950 0.9840 1.0000 1.0000 1.0000 1.0000 1.0000 1.0000 0.6660 -1.0000 -1.0000 -1.0000 -1.0000 -1.0000 -0.8710 0.2560 0.2080 0.1710 0.0530 0.3210 0.8410 -0.0620 -0.4200 -0.0370 0.9810 -0.7860 -1.0000 -1.0000 -1.0000 -1.0000 -1.0000 -1.0000 -1.0000 -1.0000 -1.0000 -0.7800 -0.3550 -1.0000 -1.0000 -0.2900 1.0000 -0.4310 -1.0000 -1.0000 -1.0000 -1.0000 -1.0000 -1.0000 -1.0000 -1.0000 -1.0000 -1.0000 -1.0000 -1.0000 -1.0000 -0.2430 1.0000 -0.3220 -1.0000 -1.0000 -1.0000 -1.0000 -1.0000 -1.0000 -1.0000 -1.0000 -1.0000 -1.0000 -1.0000 -1.0000 -1.0000 0.0920 0.9840 -0.7290 -1.0000 -1.0000 -1.0000 -1.0000 -1.0000 -1.0000 -1.0000 -1.0000 -1.0000 -1.0000 -1.0000 -1.0000 -1.0000 0.4710 0.4770 -1.0000 -1.0000 -1.0000 -1.0000 -1.0000 -1.0000 -1.0000 -1.0000 -1.0000 -1.0000 -1.0000 -1.0000 -1.0000 -0.5570 0.9830 -0.2130 -1.0000 -1.0000 -1.0000 -1.0000 -1.0000 -1.0000 -1.0000 -1.0000 -1.0000 -1.0000 -1.0000 -1.0000 -0.9890 0.4370 0.8750 -0.8880 -1.0000 -1.0000 -1.0000 -1.0000 -1.0000 -1.0000 -1.0000 -1.0000 -1.0000 -1.0000 -1.0000 -1.0000 -0.4570 0.9930 0.1650 -1.0000 -1.0000 -1.0000 -1.0000 -1.0000 -1.0000 -1.0000 -1.0000 -1.0000 -1.0000 -1.0000 -1.0000 -0.9250 0.6380 0.8730 -0.7740 -1.0000 -1.0000 -1.0000 -1.0000 -1.0000 -1.0000 -1.0000 -1.0000 -1.0000 -1.0000 -1.0000 -1.0000 0.1560 1.0000 -0.0340 -1.0000 -1.0000 -1.0000 -1.0000 -1.0000 -1.0000 -1.0000 -1.0000 -1.0000 -1.0000 -1.0000 -1.0000 -0.5340 0.9550 0.3660 -0.9980 -1.0000 -1.0000 -1.0000 -1.0000 -1.0000 -1.0000 -1.0000 -1.0000 -1.0000 -1.0000 -1.0000 -0.9280 0.7920 0.8840 -0.8700 -1.0000 -1.0000 -1.0000 -1.0000 -1.0000 -1.0000 -1.0000 -1.0000 -1.0000 -1.0000 -1.0000 -0.9970 0.1480 0.9840 -0.4350 -1.0000 -1.0000 -1.0000 -1.0000 -1.0000 -1.0000 -1.0000 -1.0000 -1.0000 -1.0000 -1.0000 -1.0000 -0.9010 0.9170 -0.1140 -1.0000 -1.0000 -1.0000 -1.0000 -1.0000 -1.0000 -1.0000 -1.0000 
4.0000 -1.0000 -1.0000 -1.0000 -1.0000 -1.0000 -1.0000 -1.0000 0.1700 0.5920 -0.8560 -1.0000 -1.0000 -1.0000 -1.0000 -1.0000 -1.0000 -1.0000 -1.0000 -1.0000 -1.0000 -1.0000 -1.0000 -0.9980 0.4520 1.0000 0.3090 -1.0000 -1.0000 -1.0000 -1.0000 -1.0000 -1.0000 -1.0000 -1.0000 -1.0000 -1.0000 -1.0000 -1.0000 -0.9710 0.9040 0.9180 -0.9440 -1.0000 -1.0000 -1.0000 -1.0000 -1.0000 -1.0000 -1.0000 -0.6960 0.2120 -0.9980 -1.0000 -1.0000 -0.8500 0.9850 0.7390 -0.9880 -1.0000 -1.0000 -1.0000 -1.0000 -1.0000 -1.0000 -1.0000 -0.8030 0.9990 -0.3810 -1.0000 -1.0000 -0.6280 1.0000 0.5400 -1.0000 -1.0000 -1.0000 -1.0000 -1.0000 -1.0000 -1.0000 -1.0000 -0.5760 0.9950 0.2270 -1.0000 -1.0000 -0.6000 1.0000 0.2970 -1.0000 -1.0000 -1.0000 -1.0000 -1.0000 -1.0000 -1.0000 -1.0000 0.1940 1.0000 -0.0160 -1.0000 -1.0000 -0.4350 1.0000 0.1110 -1.0000 -1.0000 -1.0000 -1.0000 -1.0000 -1.0000 -1.0000 -0.6620 0.8780 0.9260 -0.8100 -1.0000 -1.0000 0.2390 1.0000 -0.2650 -1.0000 -1.0000 -1.0000 -1.0000 -1.0000 -1.0000 -1.0000 0.0850 1.0000 0.8810 0.1890 -0.0780 -0.4180 0.8160 0.9940 -0.7170 -1.0000 -0.9510 -0.8230 -0.8230 -0.8230 -0.2840 -0.8970 -0.9680 -0.2230 0.1910 0.7050 0.8700 1.0000 1.0000 1.0000 0.8070 0.7720 0.8210 1.0000 1.0000 1.0000 1.0000 0.0570 -1.0000 -1.0000 -1.0000 -1.0000 -0.9790 0.2230 1.0000 0.1560 -0.3650 -0.3420 -0.3380 0.0530 -0.0840 -0.3420 -0.6930 -0.9370 -1.0000 -1.0000 -1.0000 -1.0000 -0.9800 0.7130 1.0000 -0.3330 -1.0000 -1.0000 -1.0000 -1.0000 -1.0000 -1.0000 -1.0000 -1.0000 -1.0000 -1.0000 -1.0000 -1.0000 -0.8160 0.9810 0.8810 -0.9180 -1.0000 -1.0000 -1.0000 -1.0000 -1.0000 -1.0000 -1.0000 -1.0000 -1.0000 -1.0000 -1.0000 -1.0000 -0.2130 1.0000 0.5650 -0.9990 -1.0000 -1.0000 -1.0000 -1.0000 -1.0000 -1.0000 -1.0000 -1.0000 -1.0000 -1.0000 -1.0000 -1.0000 0.0760 1.0000 -0.2660 -1.0000 -1.0000 -1.0000 -1.0000 -1.0000 -1.0000 -1.0000 -1.0000 -1.0000 -1.0000 -1.0000 -1.0000 -1.0000 -0.6170 0.7670 -0.5710 -1.0000 -1.0000 -1.0000 -1.0000 -1.0000 -1.0000 -1.0000 -1.0000 -1.0000 
0.0000 -1.0000 -1.0000 -1.0000 -1.0000 -1.0000 0.1000 0.4520 -0.6650 -0.3580 -0.2090 -0.9740 -1.0000 -1.0000 -1.0000 -1.0000 -1.0000 -1.0000 -1.0000 -1.0000 -1.0000 -1.0000 -0.5550 0.8570 0.6850 0.6910 1.0000 -0.2890 -1.0000 -1.0000 -1.0000 -1.0000 -1.0000 -1.0000 -1.0000 -1.0000 -1.0000 -1.0000 -1.0000 -0.2900 1.0000 1.0000 0.9540 -0.4070 -1.0000 -1.0000 -1.0000 -1.0000 -1.0000 -1.0000 -1.0000 -1.0000 -1.0000 -1.0000 -1.0000 -0.5550 0.9960 1.0000 0.8150 -0.9720 -1.0000 -1.0000 -1.0000 -1.0000 -1.0000 -1.0000 -1.0000 -1.0000 -1.0000 -1.0000 -1.0000 0.2820 1.0000 1.0000 0.9470 -0.8880 -1.0000 -1.0000 -1.0000 -1.0000 -1.0000 -1.0000 -1.0000 -1.0000 -1.0000 -1.0000 -0.3630 0.9410 1.0000 0.8940 1.0000 0.2810 -1.0000 -1.0000 -1.0000 -1.0000 -1.0000 -1.0000 -1.0000 -1.0000 -1.0000 -0.9960 0.3620 1.0000 1.0000 -0.1330 0.4940 0.9090 -0.8510 -1.0000 -1.0000 -1.0000 -1.0000 -1.0000 -1.0000 -1.0000 -1.0000 -0.5880 0.9970 1.0000 0.6210 -0.8840 -0.5750 0.9980 0.0680 -1.0000 -1.0000 -1.0000 -1.0000 -1.0000 -1.0000 -1.0000 -1.0000 0.2180 1.0000 1.0000 -0.4000 -1.0000 -0.8750 0.9640 0.5700 -1.0000 -1.0000 -1.0000 -1.0000 -1.0000 -1.0000 -1.0000 -0.8300 0.9210 1.0000 0.1480 -0.9920 -1.0000 -0.9540 0.7750 0.9560 -0.8840 -1.0000 -1.0000 -1.0000 -1.0000 -1.0000 -1.0000 -0.3950 1.0000 1.0000 -0.3690 -1.0000 -1.0000 -1.0000 0.4980 1.0000 -0.4260 -1.0000 -1.0000 -1.0000 -1.0000 -1.0000 -1.0000 -0.5800 1.0000 1.0000 -0.5650 -1.0000 -1.0000 -0.9820 0.7400 1.0000 -0.5160 -1.0000 -1.0000 -1.0000 -1.0000 -1.0000 -1.0000 -0.7120 1.0000 0.9600 -0.8790 -1.0000 -1.0000 -0.8430 0.9030 0.9990 -0.7010 -1.0000 -1.0000 -1.0000 -1.0000 -1.0000 -1.0000 -0.9910 0.7770 1.0000 -0.3250 -0.9270 -0.1290 0.8010 1.0000 0.7450 -0.9600 -1.0000 -1.0000 -1.0000 -1.0000 -1.0000 -1.0000 -1.0000 -0.2100 0.9650 1.0000 1.0000 1.0000 1.0000 1.0000 0.3880 -1.0000 -1.0000 -1.0000 -1.0000 -1.0000 -1.0000 -1.0000 -1.0000 -1.0000 -0.2630 0.8650 1.0000 1.0000 0.8380 0.0850 -0.8470 -1.0000 -1.0000 -1.0000 -1.0000 
6.0000 -1.0000 -1.0000 -1.0000 -1.0000 -1.0000 -1.0000 -1.0000 -0.7010 0.7080 -0.7220 -1.0000 -1.0000 -1.0000 -1.0000 -1.0000 -1.0000 -1.0000 -1.0000 -1.0000 -1.0000 -1.0000 -1.0000 -1.0000 0.2570 0.9570 -0.6090 -1.0000 -1.0000 -1.0000 -1.0000 -1.0000 -1.0000 -1.0000 -1.0000 -1.0000 -1.0000 -1.0000 -1.0000 -0.5810 0.9930 0.6310 -1.0000 -1.0000 -1.0000 -1.0000 -1.0000 -1.0000 -1.0000 -1.0000 -1.0000 -1.0000 -1.0000 -1.0000 -1.0000 0.0600 1.0000 -0.1820 -1.0000 -1.0000 -1.0000 -1.0000 -1.0000 -1.0000 -1.0000 -1.0000 -1.0000 -1.0000 -1.0000 -1.0000 -0.8990 0.8290 0.6830 -0.9880 -1.0000 -1.0000 -1.0000 -1.0000 -1.0000 -1.0000 -1.0000 -1.0000 -1.0000 -1.0000 -1.0000 -1.0000 0.0090 1.0000 0.1490 -1.0000 -1.0000 -1.0000 -1.0000 -1.0000 -1.0000 -1.0000 -1.0000 -1.0000 -1.0000 -1.0000 -1.0000 -0.8510 0.9200 0.7890 -0.9030 -1.0000 -1.0000 -1.0000 -1.0000 -1.0000 -1.0000 -1.0000 -1.0000 -1.0000 -1.0000 -1.0000 -1.0000 0.2630 1.0000 -0.1050 -1.0000 -1.0000 -1.0000 -0.9380 -0.4850 -0.8650 -1.0000 -1.0000 -1.0000 -1.0000 -1.0000 -1.0000 -0.6210 0.9310 0.6590 -0.9120 -1.0000 -1.0000 -0.2380 0.7730 1.0000 0.8240 -0.7700 -1.0000 -1.0000 -1.0000 -1.0000 -1.0000 0.3130 1.0000 -0.2570 -1.0000 -1.0000 -0.4590 0.9870 0.7990 -0.3100 1.0000 -0.3490 -1.0000 -1.0000 -1.0000 -1.0000 -0.7810 0.9440 0.8190 -0.9260 -1.0000 -0.8210 0.8020 0.5810 -0.7290 0.1390 1.0000 -0.5970 -1.0000 -1.0000 -1.0000 -1.0000 -0.4170 1.0000 0.1430 -1.0000 -0.9820 0.4370 0.9820 -0.7040 -0.6700 0.9130 0.7090 -0.9150 -1.0000 -1.0000 -1.0000 -1.0000 -0.4050 1.0000 0.4250 -0.3770 -0.0190 1.0000 0.2360 -0.2350 0.8020 0.9440 -0.5980 -1.0000 -1.0000 -1.0000 -1.0000 -1.0000 -0.9780 -0.0420 0.8880 1.0000 1.0000 1.0000 0.9370 1.0000 0.9390 -0.4970 -1.0000 -1.0000 -1.0000 -1.0000 -1.0000 -1.0000 -1.0000 -1.0000 -0.7880 -0.1330 0.8230 0.9640 0.3120 0.0950 -0.7890 -1.0000 -1.0000 -1.0000 -1.0000 -1.0000 -1.0000 -1.0000 -1.0000 -1.0000 -1.0000 -1.0000 -0.4790 0.8830 -0.2490 -1.0000 -1.0000 -1.0000 -1.0000 -1.0000 -1.0000 -1.0000 
3.0000 -1.0000 -1.0000 -1.0000 -1.0000 -1.0000 -1.0000 -0.8050 0.5030 0.5910 0.1490 -0.5620 -0.8270 -1.0000 -1.0000 -1.0000 -1.0000 -1.0000 -1.0000 -1.0000 -1.0000 -0.9420 -0.2360 0.8540 1.0000 0.8470 0.9640 1.0000 0.8730 -0.5470 -1.0000 -1.0000 -1.0000 -1.0000 -1.0000 -1.0000 -0.3970 0.7560 1.0000 0.9900 0.2520 -0.7950 -0.9130 -0.5860 0.9940 0.2820 -1.0000 -1.0000 -1.0000 -1.0000 -1.0000 -1.0000 -0.2120 0.7790 -0.0410 -0.8430 -1.0000 -1.0000 -0.7690 0.5170 1.0000 -0.0880 -1.0000 -1.0000 -1.0000 -1.0000 -1.0000 -1.0000 -1.0000 -0.9840 -0.8460 -0.8460 -0.8190 -0.1590 0.8110 1.0000 0.7220 -0.7570 -1.0000 -1.0000 -1.0000 -1.0000 -1.0000 -1.0000 -1.0000 0.1630 1.0000 1.0000 1.0000 1.0000 1.0000 0.2490 -0.9260 -1.0000 -1.0000 -1.0000 -1.0000 -1.0000 -1.0000 -1.0000 -1.0000 -0.1740 0.5380 0.7070 0.3170 0.1280 0.5040 0.9290 -0.2510 -1.0000 -1.0000 -1.0000 -1.0000 -1.0000 -1.0000 -1.0000 -1.0000 -1.0000 -1.0000 -1.0000 -1.0000 -1.0000 -1.0000 0.1530 0.9430 -0.5710 -1.0000 -1.0000 -1.0000 -1.0000 -1.0000 -1.0000 -1.0000 -1.0000 -1.0000 -1.0000 -1.0000 -1.0000 -1.0000 -0.9860 0.5730 0.6730 -0.9780 -1.0000 -1.0000 -1.0000 -1.0000 -1.0000 -1.0000 -1.0000 -1.0000 -1.0000 -1.0000 -1.0000 -1.0000 -1.0000 -0.5800 1.0000 -0.1380 -1.0000 -1.0000 -1.0000 -1.0000 -1.0000 -1.0000 -1.0000 -1.0000 -1.0000 -1.0000 -1.0000 -1.0000 -1.0000 -0.9900 0.8010 0.4710 -1.0000 -1.0000 -1.0000 -1.0000 -0.2810 -0.8350 -1.0000 -1.0000 -1.0000 -1.0000 -1.0000 -1.0000 -1.0000 -0.9810 0.8240 0.7330 -1.0000 -1.0000 -1.0000 -1.0000 0.6630 0.0410 -1.0000 -1.0000 -1.0000 -1.0000 -1.0000 -1.0000 -1.0000 -0.3240 1.0000 0.3320 -1.0000 -1.0000 -1.0000 -1.0000 -0.0620 0.8900 -0.1470 -0.6900 -0.9620 -1.0000 -0.9820 -0.6350 0.2650 0.9430 0.9720 -0.5350 -1.0000 -1.0000 -1.0000 -1.0000 -0.7350 0.6850 0.9890 1.0000 0.8140 0.6920 0.7360 1.0000 1.0000 0.9550 -0.2860 -1.0000 -1.0000 -1.0000 -1.0000 -1.0000 -1.0000 -1.0000 -0.7260 -0.3620 0.3140 0.5900 0.8420 0.4870 0.0620 -0.8240 -1.0000 -1.0000 -1.0000 -1.0000 
2.0000 -1.0000 -1.0000 -1.0000 -1.0000 -1.0000 -0.6380 0.2220 0.7060 1.0000 0.7310 0.1900 -0.6850 -1.0000 -1.0000 -1.0000 -1.0000 -1.0000 -1.0000 -1.0000 -0.8800 0.1890 0.9640 0.7520 -0.1400 -0.4540 -0.1080 0.6530 0.9330 -0.4050 -1.0000 -1.0000 -1.0000 -1.0000 -1.0000 -0.9350 0.6030 0.8690 -0.5370 -1.0000 -1.0000 -1.0000 -1.0000 -1.0000 0.0730 0.7890 -0.9530 -1.0000 -1.0000 -1.0000 -1.0000 -0.7180 0.9960 -0.6660 -1.0000 -1.0000 -1.0000 -1.0000 -1.0000 -1.0000 -0.3750 1.0000 -0.7160 -1.0000 -1.0000 -1.0000 -1.0000 -1.0000 -0.1070 0.0250 -1.0000 -1.0000 -1.0000 -1.0000 -1.0000 -1.0000 -0.1620 0.9390 -0.7690 -1.0000 -1.0000 -1.0000 -1.0000 -1.0000 -1.0000 -0.9340 -1.0000 -1.0000 -1.0000 -1.0000 -1.0000 -1.0000 0.3820 0.2960 -1.0000 -1.0000 -1.0000 -1.0000 -1.0000 -1.0000 -1.0000 -1.0000 -1.0000 -1.0000 -1.0000 -1.0000 -1.0000 -0.3470 1.0000 -0.5460 -1.0000 -1.0000 -1.0000 -1.0000 -1.0000 -1.0000 -1.0000 -1.0000 -1.0000 -1.0000 -1.0000 -1.0000 -0.8300 0.8860 0.4240 -0.9760 -1.0000 -1.0000 -1.0000 -1.0000 -1.0000 -1.0000 -1.0000 -1.0000 -1.0000 -1.0000 -1.0000 -0.8150 0.4390 0.5490 -0.8020 -1.0000 -1.0000 -1.0000 -1.0000 -1.0000 -1.0000 -1.0000 -1.0000 -1.0000 -1.0000 -1.0000 -0.8830 0.6390 0.7140 -0.8330 -1.0000 -1.0000 -1.0000 -1.0000 -1.0000 -1.0000 -1.0000 -1.0000 -1.0000 -1.0000 -1.0000 -0.7310 0.5840 0.5360 -0.7530 -1.0000 -1.0000 -1.0000 -1.0000 -1.0000 -1.0000 -1.0000 -1.0000 -1.0000 -1.0000 -1.0000 -0.8540 0.7710 0.5680 -0.9150 -1.0000 -1.0000 -1.0000 -1.0000 -1.0000 -1.0000 -1.0000 -1.0000 -1.0000 -1.0000 -1.0000 -1.0000 -0.0430 0.9170 -0.8320 -1.0000 -1.0000 -1.0000 -1.0000 -1.0000 -1.0000 -1.0000 -1.0000 -1.0000 -1.0000 -1.0000 -1.0000 -1.0000 0.1700 0.6730 -1.0000 -1.0000 -1.0000 -1.0000 -1.0000 -1.0000 -1.0000 -1.0000 -1.0000 -1.0000 -1.0000 -1.0000 -1.0000 -1.0000 -0.4680 0.9590 0.4860 0.0750 0.2730 0.2730 -0.2080 -0.7600 -1.0000 -1.0000 -1.0000 -1.0000 -1.0000 -1.0000 -1.0000 -1.0000 -1.0000 -0.5760 0.6350 0.7550 0.5490 0.2730 0.0740 -0.0830 -1.0000 -1.0000 -1.0000 
0.0000 -1.0000 -1.0000 -1.0000 -1.0000 -1.0000 -1.0000 -0.3200 0.7310 -0.6570 -1.0000 -1.0000 -1.0000 -1.0000 -1.0000 -1.0000 -1.0000 -1.0000 -1.0000 -1.0000 -1.0000 -1.0000 -0.9940 0.2870 1.0000 0.8530 -0.7440 -1.0000 -1.0000 -1.0000 -1.0000 -1.0000 -1.0000 -1.0000 -1.0000 -1.0000 -1.0000 -1.0000 -0.8360 0.9940 0.0700 0.7550 0.4270 -1.0000 -1.0000 -1.0000 -1.0000 -1.0000 -1.0000 -1.0000 -1.0000 -1.0000 -1.0000 -1.0000 -0.8020 0.9870 -0.7140 -0.0930 0.9750 -0.7240 -1.0000 -1.0000 -1.0000 -1.0000 -1.0000 -1.0000 -1.0000 -1.0000 -1.0000 -1.0000 0.0190 0.9170 -0.9810 -0.7850 0.9420 0.0760 -1.0000 -1.0000 -1.0000 -1.0000 -1.0000 -1.0000 -1.0000 -1.0000 -1.0000 -1.0000 0.2800 0.7990 -0.9940 -1.0000 0.5640 0.4360 -1.0000 -1.0000 -1.0000 -1.0000 -1.0000 -1.0000 -1.0000 -1.0000 -1.0000 -1.0000 0.7280 0.5790 -1.0000 -1.0000 0.2370 0.5600 -1.0000 -1.0000 -1.0000 -1.0000 -1.0000 -1.0000 -1.0000 -1.0000 -1.0000 -0.9980 0.8390 0.3920 -1.0000 -1.0000 0.0990 0.8670 -0.9930 -1.0000 -1.0000 -1.0000 -1.0000 -1.0000 -1.0000 -1.0000 -1.0000 -1.0000 0.7410 0.2180 -1.0000 -1.0000 0.0230 0.8240 -1.0000 -1.0000 -1.0000 -1.0000 -1.0000 -1.0000 -1.0000 -1.0000 -1.0000 -0.9930 0.8580 0.1970 -1.0000 -1.0000 0.2760 0.5630 -1.0000 -1.0000 -1.0000 -1.0000 -1.0000 -1.0000 -1.0000 -1.0000 -1.0000 -0.9970 0.8360 0.3940 -1.0000 -1.0000 0.5240 0.1100 -1.0000 -1.0000 -1.0000 -1.0000 -1.0000 -1.0000 -1.0000 -1.0000 -1.0000 -1.0000 0.4230 0.5690 -1.0000 -0.9730 0.9270 -0.1990 -1.0000 -1.0000 -1.0000 -1.0000 -1.0000 -1.0000 -1.0000 -1.0000 -1.0000 -1.0000 0.2530 0.7100 -0.9760 -0.6890 0.9790 -0.5730 -1.0000 -1.0000 -1.0000 -1.0000 -1.0000 -1.0000 -1.0000 -1.0000 -1.0000 -1.0000 -0.3570 0.9990 -0.3670 0.1840 0.8190 -0.9890 -1.0000 -1.0000 -1.0000 -1.0000 -1.0000 -1.0000 -1.0000 -1.0000 -1.0000 -1.0000 -1.0000 0.6270 0.7790 0.9140 0.2620 -1.0000 -1.0000 -1.0000 -1.0000 -1.0000 -1.0000 -1.0000 -1.0000 -1.0000 -1.0000 -1.0000 -1.0000 -0.6630 0.5730 0.7020 -0.7620 -1.0000 -1.0000 -1.0000 -1.0000 -1.0000 -1.0000 
8.0000 -1.0000 -1.0000 -1.0000 -1.0000 -0.8700 0.2430 0.9890 0.9660 0.2980 -0.6520 -1.0000 -1.0000 -1.0000 -1.0000 -1.0000 -1.0000 -1.0000 -1.0000 -1.0000 -0.9400 0.5970 0.8680 0.0800 -0.3540 0.2200 0.8670 0.0470 -1.0000 -1.0000 -1.0000 -1.0000 -1.0000 -1.0000 -1.0000 -1.0000 -0.1030 1.0000 0.1470 -1.0000 -1.0000 -1.0000 -0.5940 0.8370 0.1500 -1.0000 -1.0000 -1.0000 -1.0000 -1.0000 -1.0000 -1.0000 0.1360 1.0000 -0.5970 -1.0000 -1.0000 -1.0000 -1.0000 -0.7430 0.8840 -0.4310 -1.0000 -1.0000 -1.0000 -1.0000 -1.0000 -1.0000 -0.4800 0.9870 -0.1180 -1.0000 -1.0000 -1.0000 -1.0000 -0.8560 0.7650 0.0500 -1.0000 -1.0000 -1.0000 -1.0000 -1.0000 -1.0000 -1.0000 0.0980 0.8480 -0.9030 -1.0000 -1.0000 -0.9490 0.2570 0.9720 -0.6570 -1.0000 -1.0000 -1.0000 -1.0000 -1.0000 -1.0000 -1.0000 -0.8850 0.7470 -0.0760 -1.0000 -0.9080 0.3550 0.4880 -0.4840 -1.0000 -1.0000 -1.0000 -1.0000 -1.0000 -1.0000 -1.0000 -1.0000 -1.0000 -0.2010 0.7700 -0.8770 0.4540 0.9220 -0.8760 -1.0000 -1.0000 -1.0000 -1.0000 -1.0000 -1.0000 -1.0000 -1.0000 -1.0000 -1.0000 -0.9310 0.6670 0.8230 0.9880 -0.1420 -1.0000 -1.0000 -1.0000 -1.0000 -1.0000 -1.0000 -1.0000 -1.0000 -1.0000 -1.0000 -1.0000 -1.0000 0.1240 1.0000 -0.1730 -1.0000 -1.0000 -1.0000 -1.0000 -1.0000 -1.0000 -1.0000 -1.0000 -1.0000 -1.0000 -1.0000 -1.0000 -0.9780 0.7220 1.0000 -0.6650 -1.0000 -1.0000 -1.0000 -1.0000 -1.0000 -1.0000 -1.0000 -1.0000 -1.0000 -1.0000 -1.0000 -1.0000 -0.5920 1.0000 1.0000 -0.0000 -1.0000 -1.0000 -1.0000 -1.0000 -1.0000 -1.0000 -1.0000 -1.0000 -1.0000 -1.0000 -1.0000 -1.0000 -0.2070 1.0000 0.7790 0.3060 -1.0000 -1.0000 -1.0000 -1.0000 -1.0000 -1.0000 -1.0000 -1.0000 -1.0000 -1.0000 -1.0000 -1.0000 -0.5530 1.0000 0.2740 0.8920 -0.9390 -1.0000 -1.0000 -1.0000 -1.0000 -1.0000 -1.0000 -1.0000 -1.0000 -1.0000 -1.0000 -1.0000 -0.9900 0.7730 0.9560 1.0000 -0.8340 -1.0000 -1.0000 -1.0000 -1.0000 -1.0000 -1.0000 -1.0000 -1.0000 -1.0000 -1.0000 -1.0000 -1.0000 -0.4670 0.9470 0.5300 -0.9220 -1.0000 -1.0000 -1.0000 -1.0000 -1.0000 -1.0000 
6.0000 -1.0000 -1.0000 -1.0000 -1.0000 -1.0000 -1.0000 -1.0000 -1.0000 0.0230 0.7820 -0.8410 -1.0000 -1.0000 -1.0000 -1.0000 -1.0000 -1.0000 -1.0000 -1.0000 -1.0000 -1.0000 -1.0000 -1.0000 -0.9030 0.8640 0.9740 -0.7630 -1.0000 -1.0000 -1.0000 -1.0000 -1.0000 -1.0000 -1.0000 -1.0000 -1.0000 -1.0000 -1.0000 -1.0000 0.1910 0.6740 -0.4830 -1.0000 -1.0000 -1.0000 -1.0000 -1.0000 -1.0000 -1.0000 -1.0000 -1.0000 -1.0000 -1.0000 -1.0000 -0.5690 0.9780 -0.4660 -1.0000 -1.0000 -1.0000 -1.0000 -1.0000 -1.0000 -1.0000 -1.0000 -1.0000 -1.0000 -1.0000 -1.0000 -1.0000 0.1320 0.9690 -0.8070 -1.0000 -1.0000 -1.0000 -1.0000 -1.0000 -1.0000 -1.0000 -1.0000 -1.0000 -1.0000 -1.0000 -1.0000 -0.9390 0.7890 0.5020 -1.0000 -1.0000 -1.0000 -1.0000 -1.0000 -1.0000 -1.0000 -1.0000 -1.0000 -1.0000 -1.0000 -1.0000 -1.0000 -0.4860 1.0000 0.0290 -1.0000 -1.0000 -1.0000 -1.0000 -1.0000 -1.0000 -1.0000 -1.0000 -1.0000 -1.0000 -1.0000 -1.0000 -1.0000 -0.2160 1.0000 -0.6470 -1.0000 -1.0000 -1.0000 -1.0000 -1.0000 -1.0000 -1.0000 -1.0000 -1.0000 -1.0000 -1.0000 -1.0000 -1.0000 -0.0000 0.9940 -0.8530 -1.0000 -1.0000 -1.0000 -1.0000 -1.0000 -1.0000 -1.0000 -1.0000 -1.0000 -1.0000 -1.0000 -1.0000 -1.0000 0.3720 0.8880 -0.9490 -1.0000 -1.0000 -1.0000 -1.0000 -1.0000 -1.0000 -1.0000 -1.0000 -1.0000 -1.0000 -1.0000 -1.0000 -1.0000 0.3970 0.9200 0.2840 0.6650 -0.5600 -1.0000 -1.0000 -1.0000 -1.0000 -1.0000 -1.0000 -1.0000 -1.0000 -1.0000 -1.0000 -1.0000 -0.0770 1.0000 0.9340 0.1390 0.8530 -0.7830 -1.0000 -1.0000 -1.0000 -1.0000 -1.0000 -1.0000 -1.0000 -1.0000 -1.0000 -1.0000 -0.3220 1.0000 0.0550 -1.0000 0.1910 0.1350 -1.0000 -1.0000 -1.0000 -1.0000 -1.0000 -1.0000 -1.0000 -1.0000 -1.0000 -1.0000 -0.6940 1.0000 -0.0550 -1.0000 0.0130 0.3380 -1.0000 -1.0000 -1.0000 -1.0000 -1.0000 -1.0000 -1.0000 -1.0000 -1.0000 -1.0000 -0.9630 0.4950 0.8940 0.1080 0.9170 -0.0300 -1.0000 -1.0000 -1.0000 -1.0000 -1.0000 -1.0000 -1.0000 -1.0000 -1.0000 -1.0000 -1.0000 -0.7270 0.6100 1.0000 0.4720 -0.8640 -1.0000 -1.0000 -1.0000 -1.0000 -1.0000 
6.0000 -1.0000 -1.0000 -1.0000 -1.0000 -1.0000 -1.0000 -1.0000 -1.0000 -0.2270 0.8250 -0.6720 -1.0000 -1.0000 -1.0000 -1.0000 -1.0000 -1.0000 -1.0000 -1.0000 -1.0000 -1.0000 -1.0000 -1.0000 -0.5130 0.9680 0.9410 0.0660 -1.0000 -1.0000 -1.0000 -1.0000 -1.0000 -1.0000 -1.0000 -1.0000 -1.0000 -1.0000 -1.0000 -0.9970 0.6430 0.8690 -0.2010 -0.1690 -1.0000 -1.0000 -1.0000 -1.0000 -1.0000 -1.0000 -1.0000 -1.0000 -1.0000 -1.0000 -1.0000 -0.2860 0.9990 0.1510 -0.8630 -0.8620 -1.0000 -1.0000 -1.0000 -1.0000 -1.0000 -1.0000 -1.0000 -1.0000 -1.0000 -1.0000 -1.0000 0.5610 0.8110 -0.8800 -1.0000 -1.0000 -1.0000 -1.0000 -1.0000 -1.0000 -1.0000 -1.0000 -1.0000 -1.0000 -1.0000 -1.0000 -0.7420 0.9900 0.3620 -1.0000 -1.0000 -1.0000 -1.0000 -1.0000 -1.0000 -1.0000 -1.0000 -1.0000 -1.0000 -1.0000 -1.0000 -1.0000 -0.2000 1.0000 -0.2570 -1.0000 -1.0000 -1.0000 -1.0000 -1.0000 -1.0000 -1.0000 -1.0000 -1.0000 -1.0000 -1.0000 -1.0000 -1.0000 0.1820 0.9900 -0.7310 -1.0000 -1.0000 -1.0000 -1.0000 -1.0000 -1.0000 -1.0000 -1.0000 -1.0000 -1.0000 -1.0000 -1.0000 -1.0000 0.6750 0.7680 -0.9970 -1.0000 -1.0000 -1.0000 -1.0000 -1.0000 -1.0000 -1.0000 -1.0000 -1.0000 -1.0000 -1.0000 -1.0000 -0.8320 0.9570 0.3880 -1.0000 -0.9640 -0.6590 -0.9960 -1.0000 -1.0000 -1.0000 -1.0000 -1.0000 -1.0000 -1.0000 -1.0000 -1.0000 -0.7710 1.0000 0.1490 -1.0000 0.1980 1.0000 0.1010 -1.0000 -1.0000 -1.0000 -1.0000 -1.0000 -1.0000 -1.0000 -1.0000 -1.0000 -0.9930 0.8260 0.4770 -0.9220 0.9430 0.3400 0.9010 -0.9650 -1.0000 -1.0000 -1.0000 -1.0000 -1.0000 -1.0000 -1.0000 -1.0000 -1.0000 0.3290 0.7530 -0.5500 0.7770 -0.6290 0.9910 -0.7780 -1.0000 -1.0000 -1.0000 -1.0000 -1.0000 -1.0000 -1.0000 -1.0000 -1.0000 -0.3930 0.9960 0.1930 0.2980 -0.0150 0.8410 -0.9940 -1.0000 -1.0000 -1.0000 -1.0000 -1.0000 -1.0000 -1.0000 -1.0000 -1.0000 -1.0000 0.3710 1.0000 0.5990 0.8940 0.0550 -1.0000 -1.0000 -1.0000 -1.0000 -1.0000 -1.0000 -1.0000 -1.0000 -1.0000 -1.0000 -1.0000 -0.8520 0.2600 0.9870 0.3750 -0.9460 -1.0000 -1.0000 -1.0000 -1.0000 -1.0000 
2.0000 -1.0000 -1.0000 -1.0000 -1.0000 -1.0000 -1.0000 -1.0000 -1.0000 -1.0000 -1.0000 -1.0000 -1.0000 -1.0000 -1.0000 -1.0000 -1.0000 -1.0000 -1.0000 -1.0000 -1.0000 -1.0000 -0.9880 -0.8550 -0.9870 -1.0000 -1.0000 -1.0000 -1.0000 -1.0000 -1.0000 -1.0000 -1.0000 -1.0000 -1.0000 -1.0000 -1.0000 -0.9040 0.2760 1.0000 0.6330 -0.5350 -1.0000 -1.0000 -1.0000 -1.0000 -1.0000 -1.0000 -1.0000 -1.0000 -1.0000 -1.0000 -1.0000 -0.2010 1.0000 1.0000 0.7470 0.9100 -0.5660 -1.0000 -1.0000 -1.0000 -1.0000 -1.0000 -1.0000 -1.0000 -1.0000 -1.0000 -1.0000 0.3660 1.0000 0.8490 -0.7180 0.2270 0.6180 -0.9730 -1.0000 -1.0000 -1.0000 -1.0000 -1.0000 -1.0000 -1.0000 -1.0000 -1.0000 0.1900 0.9950 -0.1300 -1.0000 -0.5220 0.9990 -0.4950 -1.0000 -1.0000 -1.0000 -1.0000 -1.0000 -1.0000 -1.0000 -1.0000 -1.0000 -0.9900 -0.6110 -0.9960 -1.0000 -0.9910 0.7880 0.3370 -1.0000 -1.0000 -1.0000 -1.0000 -1.0000 -1.0000 -1.0000 -1.0000 -1.0000 -1.0000 -1.0000 -1.0000 -1.0000 -1.0000 0.5240 0.6870 -1.0000 -1.0000 -1.0000 -1.0000 -1.0000 -0.1490 0.6080 0.7550 1.0000 0.9140 0.5610 0.1320 -0.2210 -0.5390 0.9330 0.6370 -1.0000 -1.0000 -1.0000 -1.0000 -1.0000 0.6620 0.8170 0.3640 -0.1520 -0.1940 0.2360 0.5260 0.8520 1.0000 1.0000 0.9550 0.6490 0.3970 0.2580 0.2580 -0.5570 0.1470 0.9540 -0.6520 -1.0000 -1.0000 -1.0000 -1.0000 -0.9250 -0.3060 1.0000 0.7310 0.1610 0.4850 0.4850 0.4850 0.1470 -0.9760 0.4970 0.7930 -0.6780 -1.0000 -1.0000 -1.0000 -0.8960 0.4170 1.0000 0.0300 -1.0000 -1.0000 -1.0000 -1.0000 -1.0000 -1.0000 -0.9330 0.1810 0.8290 0.0180 -0.2340 0.0540 0.7010 1.0000 0.7870 -0.7640 -1.0000 -1.0000 -1.0000 -1.0000 -1.0000 -1.0000 -1.0000 -1.0000 -0.4860 0.3770 0.8960 1.0000 0.7990 0.4300 -0.7790 -1.0000 -1.0000 -1.0000 -1.0000 -1.0000 -1.0000 -1.0000 -1.0000 -1.0000 -1.0000 -1.0000 -0.9250 -0.8550 -0.9640 -1.0000 -1.0000 -1.0000 -1.0000 -1.0000 -1.0000 -1.0000 -1.0000 -1.0000 -1.0000 -1.0000 -1.0000 -1.0000 -1.0000 -1.0000 -1.0000 -1.0000 -1.0000 -1.0000 -1.0000 -1.0000 -1.0000 -1.0000 -1.0000 
0.0000 -1.0000 -1.0000 -1.0000 -1.0000 -1.0000 -0.9910 -0.5760 0.2530 1.0000 0.8520 -0.1920 -0.9740 -1.0000 -1.0000 -1.0000 -1.0000 -1.0000 -1.0000 -1.0000 -1.0000 -0.9880 -0.0980 1.0000 1.0000 1.0000 1.0000 1.0000 0.4560 -0.9540 -1.0000 -1.0000 -1.0000 -1.0000 -1.0000 -1.0000 -1.0000 -0.3690 0.9990 1.0000 1.0000 0.9420 -0.3280 0.3130 1.0000 0.0110 -1.0000 -1.0000 -1.0000 -1.0000 -1.0000 -1.0000 -0.8260 0.7890 1.0000 1.0000 1.0000 1.0000 0.9150 -0.3160 0.9940 0.9930 -0.7550 -1.0000 -1.0000 -1.0000 -1.0000 -1.0000 -0.0380 1.0000 1.0000 1.0000 1.0000 1.0000 1.0000 -0.1900 0.5770 1.0000 -0.0970 -1.0000 -1.0000 -1.0000 -1.0000 -1.0000 0.4750 1.0000 1.0000 1.0000 0.7500 -0.1160 0.4880 -0.7700 -0.0870 1.0000 0.5670 -1.0000 -1.0000 -1.0000 -1.0000 -1.0000 0.6550 1.0000 1.0000 1.0000 0.3040 -1.0000 -1.0000 -1.0000 -0.7460 0.9950 0.9920 -0.7610 -1.0000 -1.0000 -1.0000 -0.8480 0.9660 1.0000 1.0000 1.0000 0.0470 -1.0000 -1.0000 -1.0000 -0.7890 0.9870 0.9980 -0.7160 -1.0000 -1.0000 -0.6020 -0.1270 1.0000 1.0000 1.0000 0.9950 0.2040 -1.0000 -1.0000 -1.0000 -0.7870 0.9870 1.0000 -0.1050 -1.0000 -1.0000 -0.3450 1.0000 1.0000 1.0000 1.0000 0.4520 -0.9950 -1.0000 -1.0000 -1.0000 -0.8820 0.9290 1.0000 -0.3110 -1.0000 -1.0000 -0.9220 0.1180 0.3860 1.0000 1.0000 -0.3120 -1.0000 -1.0000 -1.0000 -1.0000 -0.4910 1.0000 0.9970 -0.5910 -1.0000 -1.0000 -1.0000 -1.0000 -0.8420 0.9680 1.0000 -0.0060 -1.0000 -1.0000 -1.0000 -0.9340 0.6220 1.0000 0.8430 -0.8990 -1.0000 -1.0000 -1.0000 -1.0000 -0.9190 0.9190 1.0000 0.1210 -1.0000 -1.0000 -0.6810 0.2900 1.0000 1.0000 -0.2610 -1.0000 -1.0000 -1.0000 -1.0000 -1.0000 -1.0000 0.4370 1.0000 0.7790 0.1200 0.1260 0.9280 1.0000 1.0000 0.3840 -0.9770 -1.0000 -1.0000 -1.0000 -1.0000 -1.0000 -1.0000 -0.7860 0.7910 1.0000 1.0000 1.0000 1.0000 1.0000 0.6830 -0.7870 -1.0000 -1.0000 -1.0000 -1.0000 -1.0000 -1.0000 -1.0000 -1.0000 -0.8300 0.4300 1.0000 1.0000 0.5000 -0.0770 -0.9600 -1.0000 -1.0000 -1.0000 -1.0000 
8.0000 -1.0000 -1.0000 -1.0000 -1.0000 -1.0000 -0.9140 -0.1710 0.2270 0.6250 1.0000 0.6820 -0.8090 -1.0000 -1.0000 -1.0000 -1.0000 -1.0000 -1.0000 -0.9810 -0.3110 0.4350 0.9460 1.0000 1.0000 1.0000 0.9690 0.8130 -0.5690 -1.0000 -1.0000 -1.0000 -1.0000 -1.0000 -0.2670 0.7460 1.0000 1.0000 1.0000 0.8540 0.1600 -0.7770 -0.8770 -0.4690 0.3130 0.3550 0.8270 0.8710 -0.5720 -0.6310 0.9700 1.0000 0.8530 0.2430 -0.2900 -0.7020 -1.0000 -0.5240 0.4330 0.9630 1.0000 1.0000 0.7860 0.2260 -0.6290 -0.4840 0.9830 0.9930 -0.7640 -1.0000 -1.0000 -0.8960 0.3190 0.9720 1.0000 0.8050 0.0670 -0.7300 -0.9310 -1.0000 -1.0000 -1.0000 0.0750 0.9870 0.6080 -0.6350 -0.5080 0.6550 1.0000 0.8270 0.0620 -0.8670 -1.0000 -1.0000 -1.0000 -1.0000 -1.0000 -1.0000 -1.0000 -0.2580 0.9160 1.0000 1.0000 1.0000 0.7900 -0.7090 -1.0000 -1.0000 -1.0000 -1.0000 -1.0000 -1.0000 -1.0000 -1.0000 -1.0000 -1.0000 -0.3790 1.0000 1.0000 1.0000 -0.1460 -1.0000 -1.0000 -1.0000 -1.0000 -1.0000 -1.0000 -1.0000 -1.0000 -1.0000 -1.0000 -1.0000 0.2810 1.0000 0.7170 0.8170 1.0000 -0.3920 -1.0000 -1.0000 -1.0000 -1.0000 -1.0000 -1.0000 -1.0000 -1.0000 -1.0000 -0.6540 0.9950 0.9280 -0.8570 -0.7150 0.7820 0.9840 -0.4060 -1.0000 -1.0000 -1.0000 -1.0000 -1.0000 -1.0000 -1.0000 -1.0000 -0.6150 1.0000 0.2610 -1.0000 -1.0000 -0.5660 0.8780 0.8730 -0.6740 -1.0000 -1.0000 -1.0000 -1.0000 -1.0000 -1.0000 -1.0000 -0.7860 0.9990 0.4000 -1.0000 -1.0000 -1.0000 -0.2910 1.0000 0.4700 -0.9990 -1.0000 -1.0000 -1.0000 -1.0000 -1.0000 -1.0000 -1.0000 0.5080 0.8940 -0.5230 -1.0000 -1.0000 -0.9900 0.4110 1.0000 -0.5580 -1.0000 -1.0000 -1.0000 -1.0000 -1.0000 -1.0000 -1.0000 -0.8430 0.5500 0.8640 0.1030 -0.7120 -0.8710 0.1020 1.0000 0.2470 -1.0000 -1.0000 -1.0000 -1.0000 -1.0000 -1.0000 -1.0000 -1.0000 -1.0000 -0.1410 0.9760 1.0000 1.0000 1.0000 1.0000 0.1360 -1.0000 -1.0000 -1.0000 -1.0000 -1.0000 -1.0000 -1.0000 -1.0000 -1.0000 -1.0000 -0.6440 0.2380 0.8390 1.0000 0.2060 -0.8960 -1.0000 -1.0000 -1.0000 -1.0000 
7.0000 -1.0000 -1.0000 -1.0000 -1.0000 -1.0000 -1.0000 -0.6650 -0.4290 -0.0320 0.4740 0.7290 1.0000 1.0000 0.0770 -0.9980 -1.0000 -1.0000 -0.9300 0.4880 0.1590 0.5460 0.9350 0.9820 1.0000 1.0000 1.0000 1.0000 1.0000 1.0000 0.8940 -0.9320 -1.0000 -1.0000 -1.0000 0.6620 1.0000 1.0000 1.0000 0.6980 0.6780 0.6780 0.2890 -0.3550 0.1330 1.0000 0.7790 -0.9990 -1.0000 -1.0000 -1.0000 -0.7730 -0.2900 -0.5150 -0.8060 -0.9830 -1.0000 -1.0000 -1.0000 -1.0000 0.2470 1.0000 0.1320 -1.0000 -1.0000 -1.0000 -1.0000 -1.0000 -1.0000 -1.0000 -1.0000 -1.0000 -1.0000 -1.0000 -1.0000 -0.7160 0.9610 0.9690 -0.7020 -1.0000 -1.0000 -1.0000 -1.0000 -1.0000 -1.0000 -1.0000 -1.0000 -1.0000 -1.0000 -1.0000 -1.0000 0.1270 1.0000 0.5510 -1.0000 -1.0000 -1.0000 -1.0000 -1.0000 -1.0000 -1.0000 -1.0000 -1.0000 -1.0000 -1.0000 -1.0000 -0.8730 0.8150 1.0000 -0.0640 -1.0000 -1.0000 -1.0000 -1.0000 -1.0000 -1.0000 -1.0000 -1.0000 -1.0000 -1.0000 -1.0000 -1.0000 -0.2430 1.0000 0.8210 -0.9330 -1.0000 -1.0000 -1.0000 -1.0000 -1.0000 -1.0000 -1.0000 -1.0000 -1.0000 -1.0000 -1.0000 -1.0000 0.5720 1.0000 0.0730 -1.0000 -1.0000 -1.0000 -1.0000 -1.0000 -1.0000 -1.0000 -1.0000 -1.0000 -1.0000 -1.0000 -1.0000 -0.5070 0.9940 0.9990 -0.7410 -1.0000 -1.0000 -1.0000 -1.0000 -1.0000 -1.0000 -1.0000 -1.0000 -1.0000 -1.0000 -1.0000 -1.0000 0.3180 1.0000 0.3520 -0.9920 -1.0000 -1.0000 -1.0000 -1.0000 -1.0000 -1.0000 -1.0000 -1.0000 -1.0000 -1.0000 -1.0000 -0.7610 0.8950 1.0000 -0.0220 -1.0000 -1.0000 -1.0000 -1.0000 -1.0000 -1.0000 -1.0000 -1.0000 -1.0000 -1.0000 -1.0000 -1.0000 -0.3180 1.0000 0.8730 -0.8440 -1.0000 -1.0000 -1.0000 -1.0000 -1.0000 -1.0000 -1.0000 -1.0000 -1.0000 -1.0000 -1.0000 -1.0000 0.4970 1.0000 0.2810 -1.0000 -1.0000 -1.0000 -1.0000 -1.0000 -1.0000 -1.0000 -1.0000 -1.0000 -1.0000 -1.0000 -1.0000 -0.8140 0.9760 1.0000 -0.2500 -1.0000 -1.0000 -1.0000 -1.0000 -1.0000 -1.0000 -1.0000 -1.0000 -1.0000 -1.0000 -1.0000 -1.0000 -0.9850 0.1300 0.7350 -0.8340 -1.0000 -1.0000 -1.0000 -1.0000 -1.0000 -1.0000 
8.0000 -1.0000 -1.0000 -1.0000 -1.0000 -1.0000 -1.0000 -0.8480 -0.8290 -0.4340 -0.3720 -0.5310 -0.9460 0.0510 -0.3430 -1.0000 -1.0000 -1.0000 -1.0000 -1.0000 -0.4850 0.3720 0.7140 0.9610 1.0000 1.0000 1.0000 1.0000 0.8040 1.0000 0.0100 -1.0000 -1.0000 -1.0000 -1.0000 -0.1700 0.9830 1.0000 0.8790 0.3500 0.0290 0.0290 0.0780 0.9400 1.0000 0.9050 -0.8200 -1.0000 -1.0000 -1.0000 -1.0000 -0.0960 1.0000 0.1420 -0.9180 -1.0000 -1.0000 -0.9560 0.5240 1.0000 1.0000 0.5500 -1.0000 -1.0000 -1.0000 -1.0000 -1.0000 -0.8860 0.7570 0.7770 -0.7940 -1.0000 -0.9520 0.4780 1.0000 1.0000 0.1430 -0.7470 -1.0000 -1.0000 -1.0000 -1.0000 -1.0000 -1.0000 -0.6750 0.8850 0.6520 -0.8990 0.5430 1.0000 0.6000 -0.7210 -0.9940 -1.0000 -1.0000 -1.0000 -1.0000 -1.0000 -1.0000 -1.0000 -1.0000 -0.3630 0.9660 0.8430 1.0000 0.3730 -0.9050 -1.0000 -1.0000 -1.0000 -1.0000 -1.0000 -1.0000 -1.0000 -1.0000 -1.0000 -1.0000 -1.0000 0.6220 1.0000 0.9850 -0.8350 -1.0000 -1.0000 -1.0000 -1.0000 -1.0000 -1.0000 -1.0000 -1.0000 -1.0000 -1.0000 -1.0000 -0.4650 1.0000 1.0000 1.0000 0.1470 -0.9630 -1.0000 -1.0000 -1.0000 -1.0000 -1.0000 -1.0000 -1.0000 -1.0000 -1.0000 -0.9770 0.6740 0.9190 -0.2260 0.0350 1.0000 0.1310 -1.0000 -1.0000 -1.0000 -1.0000 -1.0000 -1.0000 -1.0000 -1.0000 -1.0000 -0.7940 0.9990 0.4520 -1.0000 -0.9820 0.0960 0.9890 -0.3280 -1.0000 -1.0000 -1.0000 -1.0000 -1.0000 -1.0000 -1.0000 -1.0000 -0.9840 0.8870 0.7540 -1.0000 -1.0000 -0.9960 0.6850 0.7360 -0.8590 -1.0000 -1.0000 -1.0000 -1.0000 -1.0000 -1.0000 -1.0000 -1.0000 0.0790 0.9990 -0.4210 -1.0000 -1.0000 -0.3440 1.0000 0.1050 -1.0000 -1.0000 -1.0000 -1.0000 -1.0000 -1.0000 -1.0000 -1.0000 -0.9270 0.3460 0.9430 -0.0180 -0.7900 -0.8890 0.9740 0.5900 -1.0000 -1.0000 -1.0000 -1.0000 -1.0000 -1.0000 -1.0000 -1.0000 -1.0000 -0.9140 0.1980 0.9790 1.0000 0.7190 0.9680 0.8450 -0.9930 -1.0000 -1.0000 -1.0000 -1.0000 -1.0000 -1.0000 -1.0000 -1.0000 -1.0000 -1.0000 -0.5540 0.1180 0.5430 0.7520 -0.1250 -1.0000 -1.0000 -1.0000 -1.0000 
2.0000 -1.0000 -1.0000 -1.0000 -1.0000 -1.0000 -1.0000 -1.0000 -1.0000 -1.0000 -1.0000 -1.0000 -1.0000 -1.0000 -1.0000 -1.0000 -1.0000 -1.0000 -1.0000 -1.0000 -1.0000 -1.0000 -0.6860 -0.6660 -0.7490 -0.6100 -0.9940 -1.0000 -1.0000 -1.0000 -1.0000 -1.0000 -1.0000 -1.0000 -1.0000 -1.0000 -1.0000 -0.0170 0.9550 0.9920 0.9330 1.0000 0.7550 -0.4350 -1.0000 -1.0000 -1.0000 -1.0000 -1.0000 -1.0000 -1.0000 -1.0000 -0.7810 0.8130 1.0000 1.0000 0.9760 0.1500 -0.0370 0.9080 -0.2580 -1.0000 -1.0000 -1.0000 -1.0000 -1.0000 -1.0000 -1.0000 0.1460 1.0000 1.0000 0.9260 -0.4070 -1.0000 -0.9870 0.5030 0.8330 -0.8660 -1.0000 -1.0000 -1.0000 -1.0000 -1.0000 -1.0000 -0.3120 1.0000 0.9390 -0.5790 -1.0000 -1.0000 -1.0000 -0.2450 1.0000 -0.5010 -1.0000 -1.0000 -1.0000 -1.0000 -1.0000 -1.0000 -1.0000 -0.4870 -0.3610 -1.0000 -1.0000 -1.0000 -1.0000 -0.2190 1.0000 -0.3580 -1.0000 -1.0000 -1.0000 -1.0000 -1.0000 -1.0000 -1.0000 -1.0000 -1.0000 -1.0000 -1.0000 -1.0000 -1.0000 -0.3010 1.0000 -0.0700 -1.0000 -1.0000 -1.0000 -1.0000 -1.0000 -1.0000 -1.0000 -1.0000 -1.0000 -1.0000 -1.0000 -1.0000 -1.0000 -0.5470 1.0000 -0.2180 -1.0000 -1.0000 -1.0000 -1.0000 -0.8360 -0.7740 -0.7810 -1.0000 -1.0000 -1.0000 -1.0000 -1.0000 -0.9630 0.4730 1.0000 -0.5720 -1.0000 -1.0000 -1.0000 0.2670 0.8800 1.0000 1.0000 0.7080 0.1840 -0.1970 -0.7210 -0.9780 -0.2810 0.9930 0.3630 -0.9080 -1.0000 -1.0000 -1.0000 0.2200 1.0000 0.5090 0.0220 0.5320 0.7490 1.0000 1.0000 0.7330 0.8870 0.9890 -0.3950 -1.0000 -1.0000 -1.0000 -1.0000 -0.7250 0.7760 0.5940 -0.5600 -0.7050 -0.6760 0.2500 1.0000 1.0000 1.0000 1.0000 0.9650 0.8070 0.3740 0.0340 -0.3910 -1.0000 -0.9170 -0.0400 0.8210 0.9970 1.0000 1.0000 0.9340 0.5720 -0.0930 -0.4590 0.0650 0.3220 0.3220 0.3020 -0.3050 -1.0000 -1.0000 -1.0000 -1.0000 -0.6510 -0.6000 -0.6000 -0.7460 -1.0000 -1.0000 -1.0000 -1.0000 -1.0000 -1.0000 -1.0000 -1.0000 -1.0000 -1.0000 -1.0000 -1.0000 -1.0000 -1.0000 -1.0000 -1.0000 -1.0000 -1.0000 -1.0000 -1.0000 -1.0000 -1.0000 -1.0000 -1.0000 
0.0000 -1.0000 -1.0000 -1.0000 -1.0000 -0.9240 0.1980 0.2490 0.9530 0.6730 -0.6190 -1.0000 -1.0000 -1.0000 -1.0000 -1.0000 -1.0000 -1.0000 -1.0000 -1.0000 -1.0000 0.0480 0.9950 1.0000 1.0000 1.0000 0.6870 -0.9190 -1.0000 -1.0000 -1.0000 -1.0000 -1.0000 -1.0000 -1.0000 -1.0000 -1.0000 -0.2180 1.0000 1.0000 1.0000 1.0000 1.0000 0.1910 -1.0000 -1.0000 -1.0000 -1.0000 -1.0000 -1.0000 -1.0000 -1.0000 -1.0000 -0.1180 1.0000 1.0000 0.8710 -0.1770 1.0000 0.9750 -0.7960 -1.0000 -1.0000 -1.0000 -1.0000 -1.0000 -1.0000 -1.0000 -0.9980 0.4160 1.0000 1.0000 0.1490 -0.9130 0.8260 1.0000 -0.0510 -1.0000 -1.0000 -1.0000 -1.0000 -1.0000 -1.0000 -1.0000 -0.8780 0.9050 1.0000 1.0000 -0.1700 -1.0000 0.3600 1.0000 0.6980 -0.9800 -1.0000 -1.0000 -1.0000 -1.0000 -1.0000 -1.0000 -0.9370 0.8470 1.0000 0.9650 -0.7070 -1.0000 -0.1560 1.0000 0.9360 -0.8470 -1.0000 -1.0000 -1.0000 -1.0000 -1.0000 -1.0000 -0.9810 0.7740 1.0000 0.8920 -0.8800 -1.0000 -0.3450 1.0000 0.9810 -0.7740 -1.0000 -1.0000 -1.0000 -1.0000 -1.0000 -1.0000 -0.8650 0.9400 1.0000 0.9830 -0.6730 -1.0000 -0.4480 0.9860 1.0000 -0.3130 -1.0000 -1.0000 -1.0000 -1.0000 -1.0000 -1.0000 -0.8630 0.8940 1.0000 0.9090 -0.8440 -1.0000 0.2920 1.0000 1.0000 -0.2690 -1.0000 -1.0000 -1.0000 -1.0000 -1.0000 -1.0000 -0.3970 1.0000 1.0000 0.9180 -0.8820 -0.9220 0.6410 1.0000 0.9580 -0.7990 -1.0000 -1.0000 -1.0000 -1.0000 -1.0000 -1.0000 -0.2240 1.0000 1.0000 0.6300 -0.9840 -0.4510 0.9960 1.0000 0.5410 -0.9920 -1.0000 -1.0000 -1.0000 -1.0000 -1.0000 -1.0000 -0.3770 1.0000 1.0000 0.4720 -0.8740 0.6450 1.0000 1.0000 0.0140 -1.0000 -1.0000 -1.0000 -1.0000 -1.0000 -1.0000 -1.0000 -0.9570 0.8100 1.0000 1.0000 1.0000 1.0000 1.0000 0.4610 -0.7810 -1.0000 -1.0000 -1.0000 -1.0000 -1.0000 -1.0000 -1.0000 -1.0000 -0.3270 0.9020 1.0000 1.0000 1.0000 0.5510 -0.7500 -1.0000 -1.0000 -1.0000 -1.0000 -1.0000 -1.0000 -1.0000 -1.0000 -1.0000 -1.0000 -0.7480 0.3760 0.9050 -0.2450 -0.8620 -1.0000 -1.0000 -1.0000 -1.0000 -1.0000 -1.0000 
9.0000 -1.0000 -1.0000 -1.0000 -1.0000 -1.0000 -1.0000 -0.9880 0.4500 0.2260 -0.9370 -1.0000 -1.0000 -1.0000 -1.0000 -1.0000 -1.0000 -1.0000 -1.0000 -1.0000 -1.0000 -1.0000 -1.0000 -0.4280 0.9980 0.9880 -0.1660 -1.0000 -1.0000 -1.0000 -1.0000 -1.0000 -1.0000 -1.0000 -1.0000 -1.0000 -1.0000 -1.0000 -0.8520 0.6280 0.8050 -0.0840 0.2860 -1.0000 -1.0000 -1.0000 -1.0000 -1.0000 -1.0000 -1.0000 -1.0000 -1.0000 -1.0000 -1.0000 -0.1150 1.0000 -0.1320 -0.7950 0.4530 -0.9520 -1.0000 -1.0000 -1.0000 -1.0000 -1.0000 -1.0000 -1.0000 -1.0000 -1.0000 -0.8030 0.9110 0.9650 -0.7610 -0.9670 0.0740 0.7700 -0.2260 -1.0000 -1.0000 -1.0000 -1.0000 -1.0000 -1.0000 -1.0000 -1.0000 0.0130 1.0000 0.2030 -1.0000 -0.9550 0.2820 1.0000 0.0920 -1.0000 -1.0000 -1.0000 -1.0000 -1.0000 -1.0000 -1.0000 -1.0000 0.0710 0.9960 -0.7470 -0.9450 0.1800 1.0000 0.9730 -0.6720 -1.0000 -1.0000 -1.0000 -1.0000 -1.0000 -1.0000 -1.0000 -1.0000 -0.3090 0.9950 0.2570 0.8350 1.0000 1.0000 0.8100 -0.9800 -1.0000 -1.0000 -1.0000 -1.0000 -1.0000 -1.0000 -1.0000 -1.0000 -0.9830 -0.2390 0.4950 0.2730 0.2210 1.0000 0.3150 -1.0000 -1.0000 -1.0000 -1.0000 -1.0000 -1.0000 -1.0000 -1.0000 -1.0000 -1.0000 -1.0000 -1.0000 -0.9710 0.7890 0.8970 -0.5480 -1.0000 -1.0000 -1.0000 -1.0000 -1.0000 -1.0000 -1.0000 -1.0000 -1.0000 -1.0000 -1.0000 -1.0000 -0.3370 0.9880 0.0660 -1.0000 -1.0000 -1.0000 -1.0000 -1.0000 -1.0000 -1.0000 -1.0000 -1.0000 -1.0000 -1.0000 -1.0000 -1.0000 0.1350 0.9930 -0.5440 -1.0000 -1.0000 -1.0000 -1.0000 -1.0000 -1.0000 -1.0000 -1.0000 -1.0000 -1.0000 -1.0000 -1.0000 -0.8140 0.9020 0.7290 -0.9920 -1.0000 -1.0000 -1.0000 -1.0000 -1.0000 -1.0000 -1.0000 -1.0000 -1.0000 -1.0000 -1.0000 -1.0000 -0.0670 1.0000 -0.0840 -1.0000 -1.0000 -1.0000 -1.0000 -1.0000 -1.0000 -1.0000 -1.0000 -1.0000 -1.0000 -1.0000 -1.0000 -1.0000 0.2070 0.9860 -0.6750 -1.0000 -1.0000 -1.0000 -1.0000 -1.0000 -1.0000 -1.0000 -1.0000 -1.0000 -1.0000 -1.0000 -1.0000 -1.0000 -0.6250 0.7920 0.1480 -1.0000 -1.0000 -1.0000 -1.0000 -1.0000 -1.0000 -1.0000 
0.0000 -1.0000 -1.0000 -1.0000 -1.0000 -1.0000 -1.0000 -0.1210 0.8700 -0.3080 -0.9970 -1.0000 -1.0000 -1.0000 -1.0000 -1.0000 -1.0000 -1.0000 -1.0000 -1.0000 -1.0000 -1.0000 -1.0000 -0.5580 1.0000 1.0000 -0.1520 -1.0000 -1.0000 -1.0000 -1.0000 -1.0000 -1.0000 -1.0000 -1.0000 -1.0000 -1.0000 -1.0000 -1.0000 -0.3330 0.9780 1.0000 0.7670 -0.9280 -1.0000 -1.0000 -1.0000 -1.0000 -1.0000 -1.0000 -1.0000 -1.0000 -1.0000 -1.0000 -0.9100 0.8900 1.0000 1.0000 1.0000 -0.3310 -1.0000 -1.0000 -1.0000 -1.0000 -1.0000 -1.0000 -1.0000 -1.0000 -1.0000 -1.0000 -0.5220 1.0000 1.0000 1.0000 1.0000 0.3150 -1.0000 -1.0000 -1.0000 -1.0000 -1.0000 -1.0000 -1.0000 -1.0000 -1.0000 -0.9940 0.4130 1.0000 1.0000 0.4630 0.8730 0.8340 -0.9340 -1.0000 -1.0000 -1.0000 -1.0000 -1.0000 -1.0000 -1.0000 -1.0000 -0.8250 0.9630 1.0000 0.9550 -0.8090 0.6520 1.0000 -0.2700 -1.0000 -1.0000 -1.0000 -1.0000 -1.0000 -1.0000 -1.0000 -1.0000 -0.2650 1.0000 1.0000 0.6340 -0.9970 -0.0700 1.0000 0.4620 -1.0000 -1.0000 -1.0000 -1.0000 -1.0000 -1.0000 -1.0000 -0.9820 0.7440 1.0000 1.0000 0.1390 -1.0000 -0.5680 1.0000 0.7070 -0.9430 -1.0000 -1.0000 -1.0000 -1.0000 -1.0000 -1.0000 -0.7200 0.9810 1.0000 0.9120 -0.8370 -1.0000 -0.9220 0.8920 0.9980 -0.5760 -1.0000 -1.0000 -1.0000 -1.0000 -1.0000 -1.0000 -0.2290 1.0000 1.0000 0.5030 -0.9990 -1.0000 -1.0000 0.2130 1.0000 -0.2150 -1.0000 -1.0000 -1.0000 -1.0000 -1.0000 -1.0000 0.0480 1.0000 1.0000 -0.2160 -1.0000 -1.0000 -1.0000 0.4900 1.0000 -0.0980 -1.0000 -1.0000 -1.0000 -1.0000 -1.0000 -1.0000 -0.4020 1.0000 1.0000 -0.4310 -1.0000 -1.0000 -0.9050 0.8930 0.9970 -0.2000 -1.0000 -1.0000 -1.0000 -1.0000 -1.0000 -1.0000 -0.9840 0.7520 1.0000 0.3410 -0.6080 -0.0750 0.5650 1.0000 0.8430 -0.9380 -1.0000 -1.0000 -1.0000 -1.0000 -1.0000 -1.0000 -1.0000 -0.7620 0.6290 1.0000 1.0000 1.0000 1.0000 1.0000 0.0510 -1.0000 -1.0000 -1.0000 -1.0000 -1.0000 -1.0000 -1.0000 -1.0000 -1.0000 -0.9690 -0.2050 0.8230 1.0000 0.3950 -0.7170 -0.9550 -1.0000 -1.0000 -1.0000 -1.0000 
2.0000 -1.0000 -1.0000 -1.0000 -1.0000 -1.0000 -1.0000 -1.0000 -1.0000 -1.0000 -1.0000 -1.0000 -1.0000 -1.0000 -1.0000 -1.0000 -1.0000 -1.0000 -1.0000 -1.0000 -1.0000 -1.0000 -1.0000 -1.0000 -1.0000 -1.0000 -1.0000 -1.0000 -1.0000 -1.0000 -1.0000 -1.0000 -1.0000 -1.0000 -1.0000 -1.0000 -1.0000 -0.3980 0.4230 -0.1580 -0.6810 -1.0000 -1.0000 -1.0000 -1.0000 -1.0000 -1.0000 -1.0000 -1.0000 -1.0000 -1.0000 -1.0000 -0.5250 0.9930 1.0000 1.0000 0.9990 -0.0960 -1.0000 -1.0000 -1.0000 -1.0000 -1.0000 -1.0000 -1.0000 -1.0000 -1.0000 -1.0000 0.3470 1.0000 1.0000 1.0000 1.0000 0.8580 -0.9780 -1.0000 -1.0000 -1.0000 -1.0000 -1.0000 -1.0000 -1.0000 -1.0000 -1.0000 0.4110 1.0000 1.0000 0.7620 0.8740 0.9850 -0.8050 -1.0000 -1.0000 -1.0000 -1.0000 -1.0000 -1.0000 -1.0000 -1.0000 -1.0000 -0.8840 0.0380 0.4250 -0.8330 0.7810 0.9450 -0.9200 -1.0000 -1.0000 -1.0000 -1.0000 -1.0000 -1.0000 -1.0000 -1.0000 -1.0000 -1.0000 -1.0000 -1.0000 -0.9930 0.8200 0.9290 -0.9470 -1.0000 -1.0000 -1.0000 -1.0000 -1.0000 -1.0000 -1.0000 -1.0000 -1.0000 -1.0000 -1.0000 -1.0000 -0.9990 0.6860 0.9330 -0.9240 -1.0000 -1.0000 -1.0000 -1.0000 -1.0000 -1.0000 -0.7920 -0.3340 -0.3340 -0.4990 -0.8100 -0.8100 -0.6810 0.9790 0.5370 -1.0000 -1.0000 -1.0000 -1.0000 -1.0000 -1.0000 -1.0000 0.4690 1.0000 1.0000 1.0000 1.0000 1.0000 0.8630 1.0000 0.7370 0.2370 0.2370 -0.1350 -0.2390 -0.3620 -0.5700 -0.4750 0.5570 0.6730 -0.3320 -0.3320 0.4780 1.0000 1.0000 0.9110 0.6210 0.6210 0.6210 0.8720 0.9110 0.6210 0.6210 0.0080 -0.5720 0.7550 0.5240 0.8280 0.9750 1.0000 0.9530 -0.5320 -1.0000 -1.0000 -1.0000 -0.9420 -0.9190 -1.0000 -1.0000 -1.0000 -1.0000 -0.7750 -0.0450 0.4070 0.4080 -0.1550 -0.7220 -1.0000 -1.0000 -1.0000 -1.0000 -1.0000 -1.0000 -1.0000 -1.0000 -1.0000 -1.0000 -1.0000 -1.0000 -1.0000 -1.0000 -1.0000 -1.0000 -1.0000 -1.0000 -1.0000 -1.0000 -1.0000 -1.0000 -1.0000 -1.0000 -1.0000 -1.0000 -1.0000 -1.0000 -1.0000 -1.0000 -1.0000 -1.0000 -1.0000 -1.0000 -1.0000 -1.0000 -1.0000 -1.0000 -1.0000 -1.0000 -1.0000 
2.0000 -1.0000 -1.0000 -1.0000 -1.0000 -0.7720 0.4630 0.2000 0.7500 -0.2760 -1.0000 -1.0000 -1.0000 -1.0000 -1.0000 -1.0000 -1.0000 -1.0000 -1.0000 -1.0000 -1.0000 -0.3000 0.9990 1.0000 1.0000 0.9630 -0.8560 -1.0000 -1.0000 -1.0000 -1.0000 -1.0000 -1.0000 -1.0000 -1.0000 -1.0000 -1.0000 -1.0000 -0.0430 0.6280 1.0000 0.9220 -0.5160 -1.0000 -1.0000 -1.0000 -1.0000 -1.0000 -1.0000 -1.0000 -1.0000 -1.0000 -1.0000 -1.0000 -1.0000 -0.9830 -0.2610 0.8080 0.9490 0.2010 -0.9780 -1.0000 -1.0000 -1.0000 -1.0000 -1.0000 -1.0000 -1.0000 -1.0000 -1.0000 -1.0000 -1.0000 -1.0000 -0.7990 0.3600 0.9940 0.3980 -0.8540 -1.0000 -1.0000 -1.0000 -1.0000 -1.0000 -1.0000 -1.0000 -1.0000 -1.0000 -1.0000 -1.0000 -1.0000 -1.0000 -0.2230 0.9940 0.6300 -0.8170 -1.0000 -1.0000 -1.0000 -1.0000 -1.0000 -1.0000 -1.0000 -1.0000 -1.0000 -1.0000 -1.0000 -1.0000 -1.0000 -0.1540 1.0000 0.2300 -1.0000 -1.0000 -1.0000 -1.0000 -1.0000 -1.0000 -1.0000 -1.0000 -1.0000 -1.0000 -1.0000 -1.0000 -1.0000 -0.9660 0.8510 1.0000 -0.6880 -1.0000 -1.0000 -1.0000 -1.0000 -1.0000 -1.0000 -1.0000 -1.0000 -1.0000 -1.0000 -1.0000 -1.0000 -1.0000 0.2770 1.0000 -0.0800 -1.0000 -1.0000 -1.0000 -0.9760 -0.9340 -0.9860 -1.0000 -1.0000 -1.0000 -1.0000 -1.0000 -1.0000 -1.0000 0.4160 1.0000 0.0730 -1.0000 -1.0000 -1.0000 -0.0780 1.0000 0.6580 0.5410 0.5410 0.5410 0.2310 -0.7610 -1.0000 -0.6400 0.9440 1.0000 -0.1780 -1.0000 -1.0000 -0.5710 0.8370 1.0000 1.0000 0.7480 0.6060 0.6060 0.9030 0.8990 0.0310 0.9020 1.0000 0.7960 -0.9740 -1.0000 -1.0000 0.1100 1.0000 0.9830 -0.3310 -0.6520 -0.7050 -0.5610 0.2840 1.0000 1.0000 1.0000 0.6270 -0.6470 -1.0000 -1.0000 -1.0000 -0.6590 0.6710 1.0000 1.0000 1.0000 1.0000 1.0000 1.0000 1.0000 0.8970 1.0000 0.0660 -1.0000 -1.0000 -1.0000 -1.0000 -1.0000 -0.9750 -0.6720 -0.3070 0.0090 0.3770 0.3770 0.2970 -0.1480 -0.7320 0.6760 0.9640 0.6690 -0.5240 -1.0000 -1.0000 -1.0000 -1.0000 -1.0000 -1.0000 -1.0000 -1.0000 -1.0000 -1.0000 -1.0000 -1.0000 -0.8430 0.3220 0.8140 -0.5880 -1.0000 
0.0000 -1.0000 -1.0000 -1.0000 -1.0000 -1.0000 0.0660 0.9990 0.9990 0.9990 0.9990 -0.0190 -0.1040 -0.6440 -1.0000 -1.0000 -1.0000 -1.0000 -1.0000 -1.0000 -1.0000 -0.3520 0.9400 1.0000 1.0000 1.0000 1.0000 1.0000 1.0000 0.8880 -0.7740 -1.0000 -1.0000 -1.0000 -1.0000 -1.0000 -0.7110 0.8220 1.0000 1.0000 1.0000 1.0000 1.0000 1.0000 1.0000 1.0000 0.5590 -1.0000 -1.0000 -1.0000 -1.0000 -0.7470 0.5330 1.0000 1.0000 1.0000 1.0000 0.9180 0.9300 1.0000 1.0000 1.0000 1.0000 -0.7560 -1.0000 -1.0000 -0.6200 0.8790 1.0000 1.0000 1.0000 1.0000 0.9890 -0.0080 0.2310 1.0000 1.0000 1.0000 0.7810 -0.7660 -1.0000 -1.0000 0.3260 1.0000 1.0000 1.0000 1.0000 0.9160 -0.0660 -1.0000 0.3070 1.0000 1.0000 1.0000 0.3990 -0.3850 -1.0000 -0.6140 0.9290 1.0000 1.0000 1.0000 0.5560 -0.8650 -1.0000 -1.0000 0.4220 1.0000 1.0000 1.0000 1.0000 0.9590 -0.3200 -0.3790 1.0000 1.0000 1.0000 1.0000 -0.6030 -1.0000 -1.0000 -1.0000 -0.0340 1.0000 1.0000 1.0000 1.0000 0.9930 -0.7350 -0.8310 0.9960 1.0000 1.0000 0.5360 -0.8630 -1.0000 -1.0000 -1.0000 -0.4900 1.0000 1.0000 1.0000 1.0000 0.6260 -0.9010 -1.0000 0.7090 1.0000 1.0000 -0.0890 -1.0000 -1.0000 -1.0000 -1.0000 -0.9260 0.2950 1.0000 1.0000 1.0000 0.1910 -1.0000 -0.8730 0.6960 1.0000 1.0000 0.3670 -1.0000 -1.0000 -1.0000 -1.0000 -1.0000 -0.5050 1.0000 1.0000 1.0000 -0.3420 -1.0000 -0.9820 0.8820 1.0000 1.0000 0.9860 0.2910 -0.4750 -1.0000 -1.0000 -1.0000 -0.9220 0.9610 1.0000 1.0000 -0.4190 -1.0000 -1.0000 -0.5070 1.0000 1.0000 1.0000 1.0000 0.9160 0.5900 -0.3790 0.1360 0.7240 0.9700 1.0000 1.0000 0.0370 -1.0000 -1.0000 -0.9860 -0.0910 0.8960 1.0000 1.0000 1.0000 1.0000 1.0000 1.0000 1.0000 1.0000 1.0000 0.8900 -0.4620 -1.0000 -1.0000 -1.0000 -1.0000 -0.5270 -0.3110 0.7760 1.0000 1.0000 1.0000 1.0000 1.0000 1.0000 0.9730 -0.0680 -1.0000 -1.0000 -1.0000 -1.0000 -1.0000 -1.0000 -1.0000 -0.7860 0.5290 0.9990 0.9990 0.9990 0.9990 0.9990 0.3820 -1.0000 -1.0000 -1.0000 
8.0000 -1.0000 -1.0000 -0.4810 0.7760 1.0000 1.0000 1.0000 1.0000 0.6790 0.3040 -0.2460 -1.0000 -1.0000 -1.0000 -1.0000 -1.0000 -1.0000 -0.8210 0.8020 1.0000 1.0000 1.0000 1.0000 1.0000 1.0000 1.0000 0.9880 0.1950 -0.9280 -1.0000 -1.0000 -1.0000 -1.0000 -0.1190 1.0000 1.0000 0.5970 0.5650 0.4100 -0.1300 -0.0350 0.5730 0.9990 1.0000 0.0160 -1.0000 -1.0000 -1.0000 -1.0000 -0.6100 1.0000 1.0000 -0.3990 -1.0000 -1.0000 -1.0000 -1.0000 -1.0000 0.6950 1.0000 0.3870 -1.0000 -1.0000 -1.0000 -1.0000 -0.9880 0.7350 1.0000 0.7890 -0.6380 -1.0000 -1.0000 -1.0000 -1.0000 0.6260 0.8940 -0.3760 -1.0000 -1.0000 -1.0000 -1.0000 -1.0000 -0.8220 0.5660 1.0000 0.8810 -0.3640 -1.0000 -1.0000 -1.0000 -0.8250 0.2300 0.5650 0.1190 -0.9460 -1.0000 -1.0000 -1.0000 -1.0000 -0.7720 0.6320 1.0000 0.8460 -0.1720 -0.9130 -0.6820 0.0500 0.8820 1.0000 1.0000 -0.1120 -1.0000 -1.0000 -1.0000 -1.0000 -1.0000 -0.7150 0.6930 1.0000 1.0000 1.0000 1.0000 1.0000 1.0000 1.0000 1.0000 -0.4680 -1.0000 -1.0000 -1.0000 -1.0000 -1.0000 -1.0000 -0.9150 0.7380 1.0000 1.0000 1.0000 0.9590 0.3120 -0.3040 -0.8740 -1.0000 -1.0000 -1.0000 -1.0000 -1.0000 -0.9530 -0.3880 0.5860 0.9900 1.0000 1.0000 1.0000 0.3880 -0.8880 -1.0000 -1.0000 -1.0000 -1.0000 -1.0000 -1.0000 -0.9140 0.5590 1.0000 1.0000 0.9890 0.5240 -0.1160 0.9690 1.0000 -0.2220 -1.0000 -1.0000 -1.0000 -1.0000 -1.0000 -0.8700 0.3830 1.0000 1.0000 0.8320 -0.1250 -0.9940 -0.9970 0.6580 1.0000 0.3300 -1.0000 -1.0000 -1.0000 -1.0000 -1.0000 -0.7090 1.0000 0.9150 0.0100 -0.8030 -1.0000 -0.9710 -0.2420 0.9850 1.0000 0.5490 -1.0000 -1.0000 -1.0000 -1.0000 -1.0000 -0.8780 0.9200 0.1940 -0.9460 -0.8260 -0.3880 0.1310 1.0000 1.0000 0.9920 -0.1610 -1.0000 -1.0000 -1.0000 -1.0000 -1.0000 -0.9770 0.0640 0.8210 0.6150 1.0000 1.0000 1.0000 1.0000 0.9860 0.1230 -0.9950 -1.0000 -1.0000 -1.0000 -1.0000 -1.0000 -1.0000 -1.0000 -0.3680 0.3040 0.6140 1.0000 1.0000 0.9990 0.0060 -1.0000 -1.0000 -1.0000 -1.0000 -1.0000 -1.0000 
1.0000 -1.0000 -1.0000 -1.0000 -1.0000 -1.0000 -1.0000 -0.2080 0.8290 -0.3160 -1.0000 -1.0000 -1.0000 -1.0000 -1.0000 -1.0000 -1.0000 -1.0000 -1.0000 -1.0000 -1.0000 -1.0000 -1.0000 -0.2900 1.0000 0.9780 -0.7950 -1.0000 -1.0000 -1.0000 -1.0000 -1.0000 -1.0000 -1.0000 -1.0000 -1.0000 -1.0000 -1.0000 -1.0000 -0.7970 0.9620 1.0000 -0.4050 -1.0000 -1.0000 -1.0000 -1.0000 -1.0000 -1.0000 -1.0000 -1.0000 -1.0000 -1.0000 -1.0000 -1.0000 -0.7440 0.9590 1.0000 0.0740 -1.0000 -1.0000 -1.0000 -1.0000 -1.0000 -1.0000 -1.0000 -1.0000 -1.0000 -1.0000 -1.0000 -1.0000 -0.6030 1.0000 1.0000 0.1560 -1.0000 -1.0000 -1.0000 -1.0000 -1.0000 -1.0000 -1.0000 -1.0000 -1.0000 -1.0000 -1.0000 -1.0000 -0.2880 1.0000 1.0000 0.5030 -1.0000 -1.0000 -1.0000 -1.0000 -1.0000 -1.0000 -1.0000 -1.0000 -1.0000 -1.0000 -1.0000 -1.0000 -0.5690 1.0000 1.0000 0.5110 -0.9920 -1.0000 -1.0000 -1.0000 -1.0000 -1.0000 -1.0000 -1.0000 -1.0000 -1.0000 -1.0000 -1.0000 -0.3860 1.0000 1.0000 0.2040 -1.0000 -1.0000 -1.0000 -1.0000 -1.0000 -1.0000 -1.0000 -1.0000 -1.0000 -1.0000 -1.0000 -1.0000 0.1930 1.0000 1.0000 0.0880 -1.0000 -1.0000 -1.0000 -1.0000 -1.0000 -1.0000 -1.0000 -1.0000 -1.0000 -1.0000 -1.0000 -1.0000 0.2430 1.0000 1.0000 0.1700 -1.0000 -1.0000 -1.0000 -1.0000 -1.0000 -1.0000 -1.0000 -1.0000 -1.0000 -1.0000 -1.0000 -0.9860 0.5430 1.0000 1.0000 0.1200 -1.0000 -1.0000 -1.0000 -1.0000 -1.0000 -1.0000 -1.0000 -1.0000 -1.0000 -1.0000 -1.0000 -0.9750 0.8460 1.0000 1.0000 -0.3270 -1.0000 -1.0000 -1.0000 -1.0000 -1.0000 -1.0000 -1.0000 -1.0000 -1.0000 -1.0000 -1.0000 -0.7320 0.9850 1.0000 1.0000 -0.4430 -1.0000 -1.0000 -1.0000 -1.0000 -1.0000 -1.0000 -1.0000 -1.0000 -1.0000 -1.0000 -1.0000 -0.8130 0.9840 1.0000 1.0000 -0.0960 -1.0000 -1.0000 -1.0000 -1.0000 -1.0000 -1.0000 -1.0000 -1.0000 -1.0000 -1.0000 -1.0000 -1.0000 0.1620 1.0000 1.0000 0.9850 -0.8090 -1.0000 -1.0000 -1.0000 -1.0000 -1.0000 -1.0000 -1.0000 -1.0000 -1.0000 -1.0000 -1.0000 -0.9660 -0.0500 0.9800 0.5950 -0.8660 -1.0000 -1.0000 -1.0000 -1.0000 -1.0000 
2.0000 -1.0000 -1.0000 -1.0000 -1.0000 -0.8500 0.5560 1.0000 0.5930 -0.0710 -0.6000 -0.7510 -1.0000 -1.0000 -1.0000 -1.0000 -1.0000 -1.0000 -1.0000 -1.0000 -1.0000 -0.1930 1.0000 1.0000 1.0000 1.0000 1.0000 0.8550 -0.0630 -1.0000 -1.0000 -1.0000 -1.0000 -1.0000 -1.0000 -1.0000 -1.0000 -0.0300 1.0000 1.0000 1.0000 1.0000 1.0000 1.0000 1.0000 -0.7710 -1.0000 -1.0000 -1.0000 -1.0000 -1.0000 -1.0000 -1.0000 0.7500 1.0000 0.7350 -0.6000 -0.6000 0.6250 1.0000 1.0000 -0.2700 -1.0000 -1.0000 -1.0000 -1.0000 -1.0000 -1.0000 -0.1260 1.0000 1.0000 -0.2740 -1.0000 -1.0000 0.6740 1.0000 0.9350 -0.6890 -1.0000 -1.0000 -1.0000 -1.0000 -1.0000 -1.0000 -0.7330 0.7860 0.4920 -0.8660 -1.0000 -0.7340 0.8670 1.0000 0.7860 -1.0000 -1.0000 -1.0000 -1.0000 -1.0000 -1.0000 -1.0000 -1.0000 -1.0000 -1.0000 -1.0000 -1.0000 -0.0630 1.0000 1.0000 0.4620 -1.0000 -1.0000 -1.0000 -1.0000 -1.0000 -1.0000 -1.0000 -1.0000 -1.0000 -1.0000 -1.0000 -0.7730 0.8100 1.0000 0.9330 -0.5700 -1.0000 -1.0000 -1.0000 -1.0000 -1.0000 -1.0000 -1.0000 -1.0000 -1.0000 -1.0000 -0.9270 0.2480 1.0000 1.0000 0.0790 -1.0000 -1.0000 -1.0000 -1.0000 -1.0000 -1.0000 -1.0000 -1.0000 -1.0000 -1.0000 -1.0000 -0.2600 1.0000 1.0000 0.6450 -0.9860 -1.0000 -1.0000 -1.0000 -1.0000 -1.0000 -1.0000 -1.0000 -1.0000 -1.0000 -1.0000 -0.6560 1.0000 1.0000 0.8660 -0.8100 -1.0000 -1.0000 -1.0000 -1.0000 -1.0000 -1.0000 -1.0000 -1.0000 -1.0000 -1.0000 -0.6900 0.7740 1.0000 1.0000 -0.3640 -1.0000 -1.0000 -1.0000 -1.0000 -1.0000 -1.0000 -1.0000 -1.0000 -1.0000 -1.0000 -0.5270 0.8540 1.0000 1.0000 1.0000 0.9860 0.0020 -0.6000 -0.0810 -0.6730 -1.0000 -1.0000 -1.0000 -1.0000 -1.0000 -0.4810 0.8680 1.0000 1.0000 1.0000 1.0000 1.0000 1.0000 1.0000 1.0000 0.2930 -1.0000 -1.0000 -1.0000 -1.0000 -1.0000 0.0310 1.0000 1.0000 0.3450 -0.0400 0.7750 1.0000 1.0000 1.0000 1.0000 1.0000 -0.1110 -1.0000 -1.0000 -1.0000 -1.0000 -0.9110 0.0880 -0.3290 -0.9290 -1.0000 -0.8310 -0.3920 0.5920 1.0000 1.0000 0.7670 -0.6580 -1.0000 -1.0000 
0.0000 -1.0000 -1.0000 -1.0000 -1.0000 -1.0000 -1.0000 -1.0000 -0.8920 0.0050 0.9750 0.9130 -0.5780 -1.0000 -1.0000 -1.0000 -1.0000 -1.0000 -1.0000 -1.0000 -1.0000 -1.0000 -1.0000 -0.3980 0.9260 1.0000 1.0000 1.0000 0.8320 -0.7310 -1.0000 -1.0000 -1.0000 -1.0000 -1.0000 -1.0000 -1.0000 -0.8640 0.1790 0.9330 1.0000 1.0000 1.0000 1.0000 1.0000 -0.6290 -1.0000 -1.0000 -1.0000 -1.0000 -1.0000 -1.0000 -1.0000 0.4680 1.0000 1.0000 1.0000 1.0000 1.0000 1.0000 1.0000 -0.0820 -1.0000 -1.0000 -1.0000 -1.0000 -1.0000 -1.0000 -0.3680 0.9510 1.0000 0.9180 -0.1860 -0.5290 0.3660 1.0000 1.0000 0.0780 -1.0000 -1.0000 -1.0000 -1.0000 -1.0000 -1.0000 0.6960 1.0000 1.0000 0.3350 -1.0000 -1.0000 -0.5750 0.9290 1.0000 0.7360 -1.0000 -1.0000 -1.0000 -1.0000 -1.0000 -0.6030 0.9700 1.0000 1.0000 -0.3910 -1.0000 -1.0000 -1.0000 0.8620 1.0000 0.8910 -0.7190 -1.0000 -1.0000 -1.0000 -1.0000 0.0380 1.0000 1.0000 1.0000 -0.5080 -1.0000 -1.0000 -0.9930 0.9720 1.0000 1.0000 -0.3910 -1.0000 -1.0000 -1.0000 -1.0000 -0.3370 1.0000 1.0000 1.0000 -0.6320 -1.0000 -1.0000 -0.9680 0.5720 1.0000 1.0000 -0.5150 -1.0000 -1.0000 -1.0000 -1.0000 -0.7130 0.9400 1.0000 1.0000 -0.1960 -1.0000 -1.0000 -1.0000 0.2790 1.0000 1.0000 -0.6320 -1.0000 -1.0000 -1.0000 -1.0000 -1.0000 0.3470 1.0000 1.0000 0.6790 -0.9950 -1.0000 -1.0000 0.2300 1.0000 1.0000 -0.5830 -1.0000 -1.0000 -1.0000 -1.0000 -1.0000 -0.4900 0.9580 1.0000 0.9890 -0.2040 -1.0000 -1.0000 -0.2060 1.0000 1.0000 -0.1470 -1.0000 -1.0000 -1.0000 -1.0000 -1.0000 -1.0000 0.5890 1.0000 1.0000 0.9380 0.3170 -0.4110 0.7210 1.0000 0.9860 -0.9700 -1.0000 -1.0000 -1.0000 -1.0000 -1.0000 -1.0000 -0.7880 0.7220 1.0000 1.0000 1.0000 1.0000 1.0000 1.0000 0.1240 -1.0000 -1.0000 -1.0000 -1.0000 -1.0000 -1.0000 -1.0000 -1.0000 -0.7100 0.7680 1.0000 1.0000 1.0000 1.0000 0.9410 -0.4880 -1.0000 -1.0000 -1.0000 -1.0000 -1.0000 -1.0000 -1.0000 -1.0000 -1.0000 -0.9170 -0.1260 0.0580 0.9440 0.0220 -0.8900 -1.0000 -1.0000 -1.0000 -1.0000 
8.0000 -1.0000 -1.0000 -1.0000 -1.0000 -0.2400 0.5300 0.8050 -0.2610 -1.0000 -1.0000 -1.0000 -1.0000 -1.0000 -1.0000 -1.0000 -1.0000 -1.0000 -1.0000 -1.0000 -0.0970 0.9720 1.0000 1.0000 0.9690 -0.2680 -1.0000 -1.0000 -0.9900 -0.5560 -0.9800 -1.0000 -1.0000 -1.0000 -1.0000 -0.1320 0.9740 1.0000 0.4240 0.6290 1.0000 0.7770 -0.8980 -0.6540 0.5560 1.0000 0.0280 -1.0000 -1.0000 -1.0000 -1.0000 0.3720 1.0000 0.6750 -0.9270 -0.0980 1.0000 0.9430 -0.1910 0.9360 1.0000 1.0000 0.3200 -1.0000 -1.0000 -1.0000 -1.0000 0.1910 1.0000 0.5310 -0.7310 0.8930 0.9420 -0.1310 0.7670 1.0000 0.9930 0.3510 -0.8340 -1.0000 -1.0000 -1.0000 -1.0000 -0.6360 1.0000 1.0000 -0.2510 0.0280 -0.1260 0.8100 1.0000 1.0000 0.1760 -1.0000 -1.0000 -1.0000 -1.0000 -1.0000 -1.0000 -0.9940 0.3560 1.0000 0.7700 -0.4480 0.4650 1.0000 0.9910 0.0530 -0.9000 -1.0000 -1.0000 -1.0000 -1.0000 -1.0000 -1.0000 -1.0000 -0.4980 1.0000 1.0000 1.0000 1.0000 0.8260 -0.1720 -1.0000 -1.0000 -1.0000 -1.0000 -1.0000 -1.0000 -1.0000 -1.0000 -1.0000 -0.9630 0.3040 1.0000 1.0000 1.0000 0.0660 -1.0000 -1.0000 -1.0000 -1.0000 -1.0000 -1.0000 -1.0000 -1.0000 -1.0000 -1.0000 -1.0000 0.2070 1.0000 1.0000 1.0000 0.7790 -0.8520 -1.0000 -1.0000 -1.0000 -1.0000 -1.0000 -1.0000 -1.0000 -1.0000 -1.0000 -1.0000 0.7220 1.0000 0.7630 1.0000 1.0000 0.4340 -1.0000 -1.0000 -1.0000 -1.0000 -1.0000 -1.0000 -1.0000 -1.0000 -1.0000 -1.0000 0.8120 1.0000 0.1670 0.2370 1.0000 0.9920 -0.7310 -1.0000 -1.0000 -1.0000 -1.0000 -1.0000 -1.0000 -1.0000 -1.0000 -1.0000 0.5040 1.0000 0.5250 -0.2640 1.0000 1.0000 -0.4150 -1.0000 -1.0000 -1.0000 -1.0000 -1.0000 -1.0000 -1.0000 -1.0000 -1.0000 -0.4080 0.9880 1.0000 0.2730 1.0000 1.0000 -0.1870 -1.0000 -1.0000 -1.0000 -1.0000 -1.0000 -1.0000 -1.0000 -1.0000 -1.0000 -1.0000 0.5930 1.0000 1.0000 1.0000 0.9460 -0.5680 -1.0000 -1.0000 -1.0000 -1.0000 -1.0000 -1.0000 -1.0000 -1.0000 -1.0000 -1.0000 -0.8350 0.1760 1.0000 0.4100 -0.4580 -1.0000 -1.0000 -1.0000 -1.0000 -1.0000 -1.0000 
3.0000 -1.0000 -1.0000 -1.0000 -1.0000 -0.9990 0.0010 0.9190 1.0000 0.4850 -0.1840 -0.9520 -1.0000 -1.0000 -1.0000 -1.0000 -1.0000 -1.0000 -1.0000 -1.0000 -1.0000 -0.3030 0.9990 1.0000 1.0000 1.0000 1.0000 0.2820 -0.9460 -1.0000 -1.0000 -1.0000 -1.0000 -1.0000 -1.0000 -1.0000 -1.0000 -0.5240 0.9460 1.0000 0.6030 0.4060 1.0000 1.0000 0.2270 -0.9630 -1.0000 -1.0000 -1.0000 -1.0000 -1.0000 -1.0000 -1.0000 -1.0000 -0.6190 0.7160 0.6720 -0.8540 1.0000 1.0000 1.0000 -0.3370 -1.0000 -1.0000 -1.0000 -1.0000 -1.0000 -1.0000 -1.0000 -1.0000 -1.0000 -0.5350 -0.6710 -0.5960 1.0000 1.0000 0.8880 -0.4820 -1.0000 -1.0000 -1.0000 -1.0000 -1.0000 -1.0000 -1.0000 -1.0000 -1.0000 -1.0000 -1.0000 0.6500 1.0000 1.0000 -0.1040 -1.0000 -1.0000 -1.0000 -1.0000 -1.0000 -1.0000 -1.0000 -1.0000 -1.0000 -1.0000 -1.0000 -1.0000 0.1100 1.0000 1.0000 0.1540 -0.9830 -1.0000 -1.0000 -1.0000 -1.0000 -1.0000 -1.0000 -1.0000 -1.0000 -1.0000 -1.0000 -1.0000 -0.9050 0.4840 1.0000 1.0000 -0.0340 -1.0000 -1.0000 -1.0000 -1.0000 -1.0000 -1.0000 -1.0000 -1.0000 -1.0000 -1.0000 -1.0000 -1.0000 -0.9160 0.5050 1.0000 1.0000 -0.5060 -1.0000 -1.0000 -1.0000 -1.0000 -0.7920 -0.1550 -0.9950 -1.0000 -1.0000 -1.0000 -1.0000 -1.0000 -0.8100 1.0000 1.0000 0.3640 -1.0000 -1.0000 -1.0000 -1.0000 0.5010 1.0000 -0.3360 -1.0000 -1.0000 -1.0000 -1.0000 -1.0000 -0.9110 0.7590 1.0000 0.6390 -1.0000 -1.0000 -1.0000 -1.0000 0.4240 1.0000 0.6270 -0.9600 -1.0000 -1.0000 -1.0000 -1.0000 -1.0000 0.5070 1.0000 0.5840 -1.0000 -1.0000 -1.0000 -1.0000 -0.4420 1.0000 1.0000 0.5700 -0.6480 -1.0000 -1.0000 -1.0000 -0.9130 0.6780 1.0000 0.5240 -1.0000 -1.0000 -1.0000 -1.0000 -0.9720 0.1310 1.0000 1.0000 0.9060 0.4980 0.0910 0.2790 0.8460 1.0000 0.9970 -0.3210 -1.0000 -1.0000 -1.0000 -1.0000 -1.0000 -0.9660 0.1890 0.8750 1.0000 1.0000 1.0000 1.0000 1.0000 1.0000 0.5620 -1.0000 -1.0000 -1.0000 -1.0000 -1.0000 -1.0000 -1.0000 -1.0000 -0.8320 -0.2880 0.6450 1.0000 1.0000 0.2960 -0.3570 -0.8710 -1.0000 -1.0000 -1.0000 
3.0000 -1.0000 -1.0000 -1.0000 -1.0000 -1.0000 -0.5080 0.3720 0.8600 1.0000 0.4380 -0.5790 -0.9940 -1.0000 -1.0000 -1.0000 -1.0000 -1.0000 -1.0000 -1.0000 -1.0000 -0.4090 0.9450 1.0000 0.9870 0.3980 1.0000 1.0000 -0.2620 -1.0000 -1.0000 -1.0000 -1.0000 -1.0000 -1.0000 -1.0000 -1.0000 0.3300 1.0000 1.0000 0.9170 -0.9210 -0.3060 1.0000 0.6170 -1.0000 -1.0000 -1.0000 -1.0000 -1.0000 -1.0000 -1.0000 -1.0000 -0.8840 0.2960 -0.1890 -0.7860 -1.0000 -0.9870 0.9690 0.7830 -1.0000 -1.0000 -1.0000 -1.0000 -1.0000 -1.0000 -1.0000 -1.0000 -1.0000 -1.0000 -1.0000 -1.0000 -1.0000 -0.7500 0.9480 0.9450 -0.9970 -1.0000 -1.0000 -1.0000 -1.0000 -1.0000 -1.0000 -1.0000 -1.0000 -1.0000 -1.0000 -0.7680 0.3330 0.4440 1.0000 0.8380 -0.9450 -1.0000 -1.0000 -1.0000 -1.0000 -1.0000 -1.0000 -1.0000 -1.0000 -1.0000 -1.0000 -0.6830 0.8680 1.0000 1.0000 0.1960 -1.0000 -1.0000 -1.0000 -1.0000 -1.0000 -1.0000 -1.0000 -1.0000 -1.0000 -1.0000 -1.0000 -1.0000 -0.7520 0.3800 0.9810 0.7470 -0.6720 -1.0000 -1.0000 -1.0000 -1.0000 -1.0000 -1.0000 -1.0000 -1.0000 -1.0000 -1.0000 -1.0000 -1.0000 -1.0000 0.1180 1.0000 0.5690 -1.0000 -1.0000 -1.0000 -1.0000 -1.0000 -0.4500 -0.0690 -0.8570 -1.0000 -1.0000 -1.0000 -1.0000 -1.0000 -0.8310 0.8240 0.9920 -0.9620 -1.0000 -1.0000 -1.0000 -1.0000 0.1370 1.0000 0.4400 -0.9880 -1.0000 -1.0000 -1.0000 -1.0000 -1.0000 0.5570 1.0000 -0.3990 -1.0000 -1.0000 -1.0000 -1.0000 -0.0770 1.0000 1.0000 0.1670 -1.0000 -1.0000 -1.0000 -1.0000 -1.0000 -0.2240 1.0000 -0.0120 -1.0000 -1.0000 -1.0000 -1.0000 -0.9430 0.2730 1.0000 1.0000 -0.0620 -0.9070 -1.0000 -1.0000 -0.9420 0.2050 1.0000 0.1540 -1.0000 -1.0000 -1.0000 -1.0000 -1.0000 -0.9650 0.2600 1.0000 1.0000 0.5740 0.0200 0.0200 0.5950 1.0000 1.0000 -0.3210 -1.0000 -1.0000 -1.0000 -1.0000 -1.0000 -1.0000 -0.8700 0.1540 1.0000 1.0000 1.0000 1.0000 1.0000 0.7010 -0.4710 -0.9820 -1.0000 -1.0000 -1.0000 -1.0000 -1.0000 -1.0000 -1.0000 -0.9930 -0.4260 0.2890 1.0000 1.0000 0.4300 -0.7480 -1.0000 -1.0000 -1.0000 -1.0000 
2.0000 -1.0000 -1.0000 -1.0000 -0.7680 0.5200 1.0000 0.9600 0.2340 -0.8360 -1.0000 -1.0000 -1.0000 -1.0000 -1.0000 -1.0000 -1.0000 -1.0000 -1.0000 -1.0000 0.1880 1.0000 0.0270 -0.3330 0.1470 0.6810 -0.8080 -1.0000 -1.0000 -1.0000 -1.0000 -1.0000 -1.0000 -1.0000 -1.0000 -1.0000 -0.4860 0.6940 -0.7890 -1.0000 -1.0000 0.2660 0.4010 -1.0000 -1.0000 -1.0000 -1.0000 -1.0000 -1.0000 -1.0000 -1.0000 -1.0000 -1.0000 -0.7580 -0.6000 -1.0000 -1.0000 -0.9060 0.7400 -0.1670 -1.0000 -1.0000 -1.0000 -1.0000 -1.0000 -1.0000 -1.0000 -1.0000 -1.0000 -1.0000 -1.0000 -1.0000 -1.0000 -1.0000 -0.2450 0.7600 -0.9970 -1.0000 -1.0000 -1.0000 -1.0000 -1.0000 -1.0000 -1.0000 -1.0000 -1.0000 -1.0000 -1.0000 -1.0000 -1.0000 -0.9170 0.9350 -0.5980 -1.0000 -1.0000 -1.0000 -1.0000 -1.0000 -1.0000 -1.0000 -1.0000 -1.0000 -1.0000 -1.0000 -1.0000 -1.0000 -1.0000 0.6260 -0.1570 -1.0000 -1.0000 -1.0000 -1.0000 -1.0000 -1.0000 -1.0000 -1.0000 -1.0000 -1.0000 -1.0000 -1.0000 -1.0000 -1.0000 0.4810 0.2840 -1.0000 -1.0000 -1.0000 -1.0000 -1.0000 -1.0000 -1.0000 -1.0000 -1.0000 -1.0000 -1.0000 -1.0000 -1.0000 -1.0000 0.4360 0.4290 -1.0000 -1.0000 -1.0000 -1.0000 -1.0000 -1.0000 -1.0000 -1.0000 -1.0000 -1.0000 -1.0000 -1.0000 -1.0000 -1.0000 0.2910 0.2770 -1.0000 -0.9010 -1.0000 -1.0000 -1.0000 -1.0000 -1.0000 -1.0000 -1.0000 -1.0000 -1.0000 -1.0000 -1.0000 -1.0000 0.5420 0.6260 0.3870 0.9200 -0.8080 -1.0000 -1.0000 -1.0000 -1.0000 -1.0000 -1.0000 -1.0000 -1.0000 -0.6530 -0.2060 0.3450 0.9730 1.0000 0.8010 0.0040 -0.7330 -1.0000 -1.0000 -0.6120 0.9010 0.8030 0.5560 0.5560 0.8030 1.0000 1.0000 1.0000 0.9680 -0.3940 -1.0000 -1.0000 -1.0000 -1.0000 -1.0000 -0.6820 0.8270 0.5800 -0.0270 -0.1460 -0.2250 -0.3330 -0.1590 0.9890 0.3360 -1.0000 -1.0000 -1.0000 -1.0000 -1.0000 -1.0000 -1.0000 -0.6850 0.6110 0.3890 -0.3140 -0.3330 0.1750 0.9360 0.7700 -0.8200 -1.0000 -1.0000 -1.0000 -1.0000 -1.0000 -1.0000 -1.0000 -1.0000 -0.9920 -0.2600 0.6750 1.0000 0.9780 0.4340 -0.6880 -1.0000 -1.0000 -1.0000 -1.0000 -1.0000 -1.0000 
8.0000 -1.0000 -1.0000 -1.0000 -1.0000 -1.0000 -0.9840 -0.3710 0.1890 0.7360 0.5380 -0.7510 0.1450 -1.0000 -1.0000 -1.0000 -1.0000 -1.0000 -1.0000 -1.0000 -1.0000 -0.6340 0.8590 0.9970 1.0000 1.0000 0.5950 0.9710 0.9550 -0.7650 -1.0000 -1.0000 -1.0000 -1.0000 -1.0000 -1.0000 -0.5920 0.7710 1.0000 1.0000 0.5090 -0.4410 -0.1100 1.0000 1.0000 -0.0280 -1.0000 -1.0000 -1.0000 -1.0000 -1.0000 -1.0000 -0.1680 1.0000 1.0000 -0.0730 -0.9500 -0.2380 0.9450 1.0000 0.5890 -0.7630 -1.0000 -1.0000 -1.0000 -1.0000 -1.0000 -1.0000 -0.4190 0.9050 0.9590 -0.6210 -0.5070 0.9530 1.0000 0.8460 -0.4840 -1.0000 -1.0000 -1.0000 -1.0000 -1.0000 -1.0000 -1.0000 -1.0000 -0.3670 0.9850 0.9300 0.9250 1.0000 0.9150 -0.2480 -1.0000 -1.0000 -1.0000 -1.0000 -1.0000 -1.0000 -1.0000 -1.0000 -1.0000 -1.0000 -0.2500 1.0000 1.0000 0.9720 -0.0020 -1.0000 -1.0000 -1.0000 -1.0000 -1.0000 -1.0000 -1.0000 -1.0000 -1.0000 -1.0000 -1.0000 -0.9070 0.9490 1.0000 0.9990 -0.5650 -1.0000 -1.0000 -1.0000 -1.0000 -1.0000 -1.0000 -1.0000 -1.0000 -1.0000 -1.0000 -1.0000 -0.6640 0.9670 1.0000 1.0000 0.5740 -0.8380 -1.0000 -1.0000 -1.0000 -1.0000 -1.0000 -1.0000 -1.0000 -1.0000 -1.0000 -1.0000 -0.3340 1.0000 0.9320 0.7490 1.0000 0.0540 -1.0000 -1.0000 -1.0000 -1.0000 -1.0000 -1.0000 -1.0000 -1.0000 -1.0000 -1.0000 0.0290 1.0000 0.6220 -0.2160 1.0000 0.7160 -0.9970 -1.0000 -1.0000 -1.0000 -1.0000 -1.0000 -1.0000 -1.0000 -1.0000 -1.0000 0.3930 1.0000 -0.0760 -0.9640 0.7950 0.9850 -0.6730 -1.0000 -1.0000 -1.0000 -1.0000 -1.0000 -1.0000 -1.0000 -1.0000 -0.9700 0.7260 1.0000 -0.1640 -0.8910 0.9260 1.0000 -0.5010 -1.0000 -1.0000 -1.0000 -1.0000 -1.0000 -1.0000 -1.0000 -1.0000 -0.9640 0.8220 1.0000 0.0520 0.2680 1.0000 1.0000 -0.6320 -1.0000 -1.0000 -1.0000 -1.0000 -1.0000 -1.0000 -1.0000 -1.0000 -1.0000 0.0770 1.0000 1.0000 1.0000 1.0000 0.7120 -0.9530 -1.0000 -1.0000 -1.0000 -1.0000 -1.0000 -1.0000 -1.0000 -1.0000 -1.0000 -0.8600 0.2720 1.0000 1.0000 0.6600 -0.6270 -1.0000 -1.0000 -1.0000 -1.0000 -1.0000 
2.0000 -1.0000 -1.0000 -1.0000 -1.0000 -1.0000 -1.0000 -1.0000 -1.0000 -1.0000 -1.0000 -1.0000 -1.0000 -1.0000 -1.0000 -1.0000 -1.0000 -1.0000 -1.0000 -1.0000 -1.0000 -1.0000 -1.0000 -1.0000 -1.0000 -1.0000 -1.0000 -1.0000 -1.0000 -1.0000 -1.0000 -1.0000 -1.0000 -1.0000 -1.0000 -1.0000 -1.0000 -1.0000 -1.0000 -1.0000 -1.0000 -1.0000 -1.0000 -1.0000 -1.0000 -1.0000 -1.0000 -1.0000 -1.0000 -1.0000 -1.0000 -1.0000 -1.0000 -1.0000 -0.9870 -0.7110 -0.7370 -1.0000 -1.0000 -1.0000 -1.0000 -1.0000 -1.0000 -1.0000 -1.0000 -1.0000 -1.0000 -1.0000 -1.0000 -1.0000 -0.4390 0.4890 0.9260 0.7980 -0.2520 -1.0000 -1.0000 -1.0000 -1.0000 -1.0000 -1.0000 -1.0000 -1.0000 -1.0000 -1.0000 -1.0000 -1.0000 -1.0000 -0.9680 -0.4320 0.9600 -0.8600 -1.0000 -1.0000 -1.0000 -1.0000 -1.0000 -1.0000 -1.0000 -1.0000 -1.0000 -1.0000 -1.0000 -1.0000 -1.0000 -1.0000 0.7100 -0.7550 -1.0000 -1.0000 -1.0000 -1.0000 -1.0000 -1.0000 -1.0000 -1.0000 -1.0000 -1.0000 -1.0000 -1.0000 -1.0000 -0.3400 0.5850 -0.9980 -1.0000 -1.0000 -1.0000 -1.0000 -1.0000 -1.0000 -1.0000 -1.0000 -1.0000 -1.0000 -1.0000 -0.9420 0.0000 0.6000 -0.8140 -1.0000 -1.0000 -1.0000 -1.0000 -1.0000 -1.0000 -0.6580 0.2150 0.6450 0.7060 0.8050 0.6770 0.8210 0.6550 -0.7440 -1.0000 -1.0000 -1.0000 -1.0000 -1.0000 -1.0000 -1.0000 0.7730 0.5650 0.2010 0.6310 0.5990 0.1070 0.1920 0.5160 0.9850 0.7950 0.2250 -0.3450 -0.7660 -0.9980 -0.9960 -0.5540 -0.2260 0.1130 -0.1800 -0.6670 -0.9990 -1.0000 -1.0000 -1.0000 -0.9150 -0.4630 0.0900 0.6440 1.0000 0.8910 0.6980 -0.1830 -1.0000 -1.0000 -1.0000 -1.0000 -1.0000 -1.0000 -1.0000 -1.0000 -1.0000 -1.0000 -1.0000 -1.0000 -1.0000 -0.8460 -0.8930 -1.0000 -1.0000 -1.0000 -1.0000 -1.0000 -1.0000 -1.0000 -1.0000 -1.0000 -1.0000 -1.0000 -1.0000 -1.0000 -1.0000 -1.0000 -1.0000 -1.0000 -1.0000 -1.0000 -1.0000 -1.0000 -1.0000 -1.0000 -1.0000 -1.0000 -1.0000 -1.0000 -1.0000 -1.0000 -1.0000 -1.0000 -1.0000 -1.0000 -1.0000 -1.0000 -1.0000 -1.0000 -1.0000 -1.0000 -1.0000 -1.0000 -1.0000 -1.0000 -1.0000 -1.0000 -1.0000 -1.0000 -1.0000 -1.0000 
2.0000 -1.0000 -1.0000 -1.0000 -1.0000 -1.0000 -0.7240 -0.1890 0.3870 0.6660 1.0000 1.0000 0.5630 -0.6300 -1.0000 -1.0000 -1.0000 -1.0000 -1.0000 -1.0000 -0.4310 0.3920 0.9380 1.0000 0.9050 0.5560 0.2790 0.5820 1.0000 0.1860 -1.0000 -1.0000 -1.0000 -1.0000 -0.6520 0.3510 1.0000 0.6730 0.0900 -0.5490 -1.0000 -1.0000 -1.0000 -0.9060 0.9770 0.4850 -1.0000 -1.0000 -1.0000 -0.9990 0.6060 0.7250 -0.4920 -0.9880 -1.0000 -1.0000 -1.0000 -1.0000 -1.0000 -0.7010 1.0000 0.2560 -1.0000 -1.0000 -1.0000 -0.9080 0.8590 -0.2840 -1.0000 -1.0000 -1.0000 -1.0000 -1.0000 -1.0000 -1.0000 -0.3080 1.0000 -0.1370 -1.0000 -1.0000 -1.0000 -1.0000 -0.8880 -0.9150 -1.0000 -1.0000 -1.0000 -1.0000 -1.0000 -1.0000 -0.9990 0.5120 0.8220 -0.8780 -1.0000 -1.0000 -1.0000 -1.0000 -1.0000 -1.0000 -1.0000 -1.0000 -1.0000 -1.0000 -1.0000 -1.0000 -0.3040 1.0000 -0.0420 -1.0000 -1.0000 -1.0000 -1.0000 -1.0000 -1.0000 -1.0000 -1.0000 -1.0000 -1.0000 -1.0000 -1.0000 -0.9020 0.7150 0.6560 -0.9140 -1.0000 -1.0000 -1.0000 -1.0000 -1.0000 -1.0000 -1.0000 -1.0000 -1.0000 -1.0000 -1.0000 -0.9650 0.4560 0.9140 -0.7500 -1.0000 -1.0000 -1.0000 -1.0000 -1.0000 -1.0000 -1.0000 -1.0000 -1.0000 -1.0000 -1.0000 -1.0000 0.1010 0.9500 -0.2990 -1.0000 -1.0000 -1.0000 -1.0000 -1.0000 -1.0000 -1.0000 -1.0000 -1.0000 -1.0000 -1.0000 -0.8400 0.4090 1.0000 -0.1730 -1.0000 -1.0000 -1.0000 -1.0000 -1.0000 -1.0000 -1.0000 -1.0000 -1.0000 -1.0000 -1.0000 -0.5200 0.6880 0.9000 -0.0900 -0.9900 -1.0000 -1.0000 -1.0000 -1.0000 -1.0000 -1.0000 -1.0000 -1.0000 -1.0000 -0.9060 0.0170 0.9680 0.7130 -0.6560 -1.0000 -1.0000 -1.0000 -1.0000 -1.0000 -1.0000 -0.7140 0.3570 -0.9630 -1.0000 -0.4510 0.7210 1.0000 1.0000 0.8370 0.5790 -0.1150 -0.9030 -1.0000 -1.0000 -1.0000 -1.0000 -0.4330 0.9430 -0.9420 -0.9970 0.7950 0.7820 0.7780 0.4810 0.7780 0.9950 1.0000 1.0000 1.0000 1.0000 1.0000 1.0000 1.0000 0.6620 -0.9550 -1.0000 -0.8610 -0.9910 -1.0000 -1.0000 -1.0000 -0.6360 0.2150 0.6570 1.0000 0.9960 0.5560 0.3710 -0.1060 -0.7960 -1.0000 
0.0000 -1.0000 -1.0000 -1.0000 -0.8710 0.0680 0.7610 0.7650 0.3840 0.2750 -0.3570 -0.9800 -1.0000 -1.0000 -1.0000 -1.0000 -1.0000 -1.0000 -0.8990 -0.1180 0.8210 1.0000 1.0000 1.0000 1.0000 1.0000 1.0000 0.4980 -0.7340 -1.0000 -1.0000 -1.0000 -1.0000 -1.0000 0.3230 1.0000 1.0000 1.0000 1.0000 1.0000 1.0000 1.0000 1.0000 1.0000 0.8590 -0.1240 -1.0000 -1.0000 -1.0000 -0.9730 0.9220 1.0000 1.0000 0.8440 -0.4860 -0.8460 -0.1620 0.7280 1.0000 1.0000 1.0000 0.9890 -0.0390 -1.0000 -1.0000 -0.8430 0.8980 1.0000 1.0000 0.2350 -1.0000 -1.0000 -1.0000 -1.0000 -0.3090 0.5780 0.0890 0.9520 1.0000 -0.4040 -1.0000 -1.0000 0.4500 1.0000 1.0000 0.1520 -0.9750 -1.0000 -1.0000 -1.0000 -1.0000 -1.0000 -1.0000 -0.3410 0.9750 0.6010 -0.9270 -0.9670 0.7590 1.0000 1.0000 1.0000 -0.2720 -1.0000 -1.0000 -1.0000 -1.0000 -1.0000 -1.0000 -1.0000 0.6510 1.0000 -0.3430 -0.6760 0.9990 1.0000 0.4090 -0.2410 -0.9590 -1.0000 -1.0000 -1.0000 -1.0000 -1.0000 -1.0000 -1.0000 0.3300 1.0000 -0.0230 -0.1450 1.0000 1.0000 -0.3640 -1.0000 -1.0000 -1.0000 -1.0000 -1.0000 -1.0000 -1.0000 -1.0000 -1.0000 0.4360 1.0000 -0.3170 -0.1810 1.0000 1.0000 -0.6120 -1.0000 -1.0000 -1.0000 -1.0000 -1.0000 -1.0000 -1.0000 -1.0000 -0.7930 0.8550 1.0000 -0.4700 -0.1710 1.0000 1.0000 -0.6690 -1.0000 -1.0000 -1.0000 -1.0000 -1.0000 -1.0000 -1.0000 -1.0000 0.2090 1.0000 0.9070 -0.8620 -0.4910 1.0000 1.0000 0.0290 -1.0000 -1.0000 -1.0000 -1.0000 -1.0000 -1.0000 -0.9720 0.4250 0.9910 1.0000 -0.3380 -1.0000 -0.9080 0.6700 1.0000 0.7510 -0.9280 -1.0000 -1.0000 -1.0000 -0.8550 -0.2790 0.5720 1.0000 0.9970 -0.0500 -1.0000 -1.0000 -1.0000 -0.0320 1.0000 1.0000 0.7180 0.5390 0.5390 0.5390 0.9620 1.0000 1.0000 0.8750 0.0220 -0.9970 -1.0000 -1.0000 -1.0000 -0.9310 0.2530 1.0000 1.0000 1.0000 1.0000 1.0000 1.0000 0.9550 0.4050 -0.5940 -1.0000 -1.0000 -1.0000 -1.0000 -1.0000 -1.0000 -0.9770 -0.4470 0.6800 1.0000 0.7980 0.3840 -0.1310 -0.8360 -1.0000 -1.0000 -1.0000 -1.0000 -1.0000 -1.0000 
8.0000 -1.0000 -1.0000 -0.0740 0.5220 0.5220 0.5220 0.5220 0.5220 0.5220 0.5220 0.5220 0.6960 0.3580 -0.8920 -1.0000 -1.0000 -1.0000 -1.0000 0.3330 1.0000 1.0000 1.0000 1.0000 1.0000 1.0000 1.0000 1.0000 1.0000 1.0000 -0.4060 -1.0000 -1.0000 -1.0000 -1.0000 -0.7190 0.7540 1.0000 0.3480 -0.2240 -0.2570 -0.7010 -0.7010 -0.4650 0.9100 1.0000 -0.2050 -1.0000 -1.0000 -1.0000 -1.0000 -1.0000 -0.6040 0.8130 0.7280 -0.8880 -1.0000 -1.0000 -1.0000 -0.2850 1.0000 0.5680 -0.9840 -1.0000 -1.0000 -1.0000 -1.0000 -1.0000 -1.0000 -0.5020 0.8850 0.6430 -0.8630 -1.0000 -0.6640 0.8820 0.9750 -0.4450 -1.0000 -1.0000 -1.0000 -1.0000 -1.0000 -1.0000 -1.0000 -1.0000 -0.6680 0.7550 0.8080 -0.6880 0.5270 1.0000 0.2330 -1.0000 -1.0000 -1.0000 -1.0000 -1.0000 -1.0000 -1.0000 -1.0000 -1.0000 -1.0000 -0.5890 0.8070 1.0000 1.0000 0.6010 -0.9210 -1.0000 -1.0000 -1.0000 -1.0000 -1.0000 -1.0000 -1.0000 -1.0000 -1.0000 -1.0000 -0.8950 0.3850 1.0000 1.0000 -0.4160 -1.0000 -1.0000 -1.0000 -1.0000 -1.0000 -1.0000 -1.0000 -1.0000 -1.0000 -1.0000 -0.8950 0.3590 1.0000 0.8460 0.6120 0.6300 -0.7970 -1.0000 -1.0000 -1.0000 -1.0000 -1.0000 -1.0000 -1.0000 -1.0000 -0.9530 0.4820 1.0000 0.6200 -0.7470 -0.6290 0.6780 0.5300 -0.8720 -1.0000 -1.0000 -1.0000 -1.0000 -1.0000 -1.0000 -0.9960 0.2000 1.0000 0.6900 -0.7610 -1.0000 -1.0000 -0.5330 0.8630 0.4780 -0.9940 -1.0000 -1.0000 -1.0000 -1.0000 -1.0000 -0.3720 1.0000 0.7550 -0.8360 -1.0000 -1.0000 -1.0000 -1.0000 -0.2250 1.0000 -0.3170 -1.0000 -1.0000 -1.0000 -1.0000 -0.9550 0.8150 1.0000 -0.2490 -1.0000 -1.0000 -1.0000 -1.0000 -1.0000 -0.8760 0.9730 0.3470 -1.0000 -1.0000 -1.0000 -1.0000 -0.7640 0.9950 0.9790 -0.7690 -1.0000 -1.0000 -0.9680 -0.6140 -0.2100 0.7530 1.0000 0.1190 -1.0000 -1.0000 -1.0000 -1.0000 -0.9750 0.5270 1.0000 0.9230 0.8210 0.8210 0.8370 1.0000 1.0000 0.9690 0.2080 -0.9600 -1.0000 -1.0000 -1.0000 -1.0000 -1.0000 -0.8880 0.0460 0.5840 1.0000 0.5530 0.5220 0.4700 -0.1610 -0.7990 -1.0000 -1.0000 -1.0000 -1.0000 
1.0000 -1.0000 -1.0000 -1.0000 -1.0000 -1.0000 -1.0000 -0.7900 0.8450 -0.0740 -1.0000 -1.0000 -1.0000 -1.0000 -1.0000 -1.0000 -1.0000 -1.0000 -1.0000 -1.0000 -1.0000 -1.0000 -1.0000 -0.3400 1.0000 0.7440 -0.8130 -1.0000 -1.0000 -1.0000 -1.0000 -1.0000 -1.0000 -1.0000 -1.0000 -1.0000 -1.0000 -1.0000 -1.0000 -0.3500 1.0000 1.0000 -0.5370 -1.0000 -1.0000 -1.0000 -1.0000 -1.0000 -1.0000 -1.0000 -1.0000 -1.0000 -1.0000 -1.0000 -1.0000 -0.4080 1.0000 1.0000 -0.2900 -1.0000 -1.0000 -1.0000 -1.0000 -1.0000 -1.0000 -1.0000 -1.0000 -1.0000 -1.0000 -1.0000 -1.0000 -0.0400 1.0000 1.0000 0.0050 -1.0000 -1.0000 -1.0000 -1.0000 -1.0000 -1.0000 -1.0000 -1.0000 -1.0000 -1.0000 -1.0000 -1.0000 -0.0040 1.0000 1.0000 -0.1270 -1.0000 -1.0000 -1.0000 -1.0000 -1.0000 -1.0000 -1.0000 -1.0000 -1.0000 -1.0000 -1.0000 -1.0000 -0.2040 1.0000 1.0000 -0.4470 -1.0000 -1.0000 -1.0000 -1.0000 -1.0000 -1.0000 -1.0000 -1.0000 -1.0000 -1.0000 -1.0000 -1.0000 -0.2620 1.0000 1.0000 -0.5780 -1.0000 -1.0000 -1.0000 -1.0000 -1.0000 -1.0000 -1.0000 -1.0000 -1.0000 -1.0000 -1.0000 -1.0000 -0.3200 1.0000 1.0000 -0.5200 -1.0000 -1.0000 -1.0000 -1.0000 -1.0000 -1.0000 -1.0000 -1.0000 -1.0000 -1.0000 -1.0000 -1.0000 -0.2830 1.0000 1.0000 -0.4620 -1.0000 -1.0000 -1.0000 -1.0000 -1.0000 -1.0000 -1.0000 -1.0000 -1.0000 -1.0000 -1.0000 -1.0000 -0.2940 1.0000 1.0000 -0.4040 -1.0000 -1.0000 -1.0000 -1.0000 -1.0000 -1.0000 -1.0000 -1.0000 -1.0000 -1.0000 -1.0000 -1.0000 -0.5410 1.0000 1.0000 -0.5360 -1.0000 -1.0000 -1.0000 -1.0000 -1.0000 -1.0000 -1.0000 -1.0000 -1.0000 -1.0000 -1.0000 -1.0000 -0.4100 1.0000 0.9790 -0.8360 -1.0000 -1.0000 -1.0000 -1.0000 -1.0000 -1.0000 -1.0000 -1.0000 -1.0000 -1.0000 -1.0000 -1.0000 -0.5630 1.0000 0.9300 -0.9180 -1.0000 -1.0000 -1.0000 -1.0000 -1.0000 -1.0000 -1.0000 -1.0000 -1.0000 -1.0000 -1.0000 -1.0000 -0.8990 0.9470 0.5220 -0.9730 -1.0000 -1.0000 -1.0000 -1.0000 -1.0000 -1.0000 -1.0000 -1.0000 -1.0000 -1.0000 -1.0000 -1.0000 -0.9410 0.3630 -0.0550 -1.0000 -1.0000 -1.0000 -1.0000 -1.0000 -1.0000 -1.0000 
4.0000 -1.0000 -1.0000 -1.0000 -1.0000 0.1250 0.8650 -0.9780 -1.0000 -1.0000 -1.0000 -1.0000 -1.0000 -1.0000 -1.0000 -1.0000 -1.0000 -1.0000 -1.0000 -1.0000 -0.5950 0.9480 0.3510 -1.0000 -1.0000 -1.0000 -1.0000 -1.0000 -1.0000 -1.0000 -1.0000 -1.0000 -1.0000 -1.0000 -1.0000 -0.9670 0.6480 1.0000 -0.5330 -1.0000 -0.9280 -0.1990 -0.9840 -1.0000 -1.0000 -1.0000 -1.0000 -1.0000 -1.0000 -1.0000 -1.0000 -0.3880 1.0000 0.3210 -0.9830 -1.0000 0.3290 1.0000 -0.5760 -1.0000 -1.0000 -1.0000 -1.0000 -1.0000 -1.0000 -1.0000 -1.0000 0.3980 0.9490 -0.6920 -1.0000 -0.1950 1.0000 -0.2990 -1.0000 -1.0000 -1.0000 -1.0000 -1.0000 -1.0000 -1.0000 -1.0000 -1.0000 0.7360 0.9450 -0.8290 -0.9140 0.8480 0.9560 -0.7910 -1.0000 -1.0000 -1.0000 -1.0000 -1.0000 -1.0000 -1.0000 -1.0000 -1.0000 0.1880 1.0000 0.1110 -0.0870 1.0000 0.2810 -1.0000 -1.0000 -1.0000 -1.0000 -0.6480 -0.5120 -1.0000 -1.0000 -1.0000 -1.0000 -0.6730 0.9150 1.0000 1.0000 1.0000 0.2640 -0.1110 -0.1110 -0.1110 0.3010 0.9280 0.6340 -1.0000 -1.0000 -1.0000 -1.0000 -1.0000 -0.6700 0.5860 1.0000 1.0000 1.0000 1.0000 1.0000 1.0000 0.9630 0.6360 -0.7380 -1.0000 -1.0000 -1.0000 -1.0000 -1.0000 -1.0000 -0.1280 1.0000 0.2160 -0.3330 -0.3330 -0.3330 -0.3600 -0.8150 -1.0000 -1.0000 -1.0000 -1.0000 -1.0000 -1.0000 -1.0000 -1.0000 0.3610 1.0000 -0.7560 -1.0000 -1.0000 -1.0000 -1.0000 -1.0000 -1.0000 -1.0000 -1.0000 -1.0000 -1.0000 -1.0000 -1.0000 -0.7990 0.9920 0.5070 -0.9970 -1.0000 -1.0000 -1.0000 -1.0000 -1.0000 -1.0000 -1.0000 -1.0000 -1.0000 -1.0000 -1.0000 -1.0000 -0.2680 1.0000 -0.2260 -1.0000 -1.0000 -1.0000 -1.0000 -1.0000 -1.0000 -1.0000 -1.0000 -1.0000 -1.0000 -1.0000 -1.0000 -1.0000 0.1690 0.8590 -0.9170 -1.0000 -1.0000 -1.0000 -1.0000 -1.0000 -1.0000 -1.0000 -1.0000 -1.0000 -1.0000 -1.0000 -1.0000 -1.0000 0.8060 0.2550 -1.0000 -1.0000 -1.0000 -1.0000 -1.0000 -1.0000 -1.0000 -1.0000 -1.0000 -1.0000 -1.0000 -1.0000 -1.0000 -1.0000 0.7670 -0.7920 -1.0000 -1.0000 -1.0000 -1.0000 -1.0000 -1.0000 -1.0000 -1.0000 -1.0000 -1.0000 -1.0000 
4.0000 -1.0000 -1.0000 -1.0000 -1.0000 -1.0000 -1.0000 -1.0000 -1.0000 -0.9240 0.8890 0.5050 -0.6780 -1.0000 -1.0000 -1.0000 -1.0000 -1.0000 -1.0000 -1.0000 -1.0000 -0.9850 -0.6730 -1.0000 -1.0000 -0.5080 1.0000 1.0000 0.8450 -0.6510 -1.0000 -1.0000 -1.0000 -1.0000 -1.0000 -1.0000 -1.0000 -0.3640 0.9760 -0.5600 -1.0000 -0.5160 1.0000 0.9700 -0.1720 -0.8250 -1.0000 -1.0000 -1.0000 -1.0000 -1.0000 -1.0000 -1.0000 0.4410 1.0000 0.2300 -1.0000 -0.0120 1.0000 0.9980 -0.5520 -1.0000 -1.0000 -1.0000 -1.0000 -1.0000 -1.0000 -1.0000 -0.9090 0.8880 1.0000 0.4550 -1.0000 0.0590 1.0000 0.9800 -0.7880 -1.0000 -1.0000 -1.0000 -1.0000 -1.0000 -1.0000 -1.0000 -0.1530 1.0000 1.0000 -0.0720 -0.9530 0.7660 1.0000 0.8940 -0.9100 -1.0000 -1.0000 -1.0000 -1.0000 -0.4980 0.9240 0.7120 0.8160 1.0000 0.9930 -0.6250 -0.9020 0.9130 1.0000 0.4240 -1.0000 -1.0000 -1.0000 -1.0000 -1.0000 -0.6520 0.9730 1.0000 1.0000 1.0000 0.9970 0.4420 0.1260 1.0000 1.0000 0.2820 -0.9530 -0.8990 -0.7360 -1.0000 -1.0000 -0.9140 0.8050 1.0000 1.0000 1.0000 1.0000 1.0000 1.0000 1.0000 1.0000 1.0000 0.7780 0.7660 0.9930 0.3410 -0.9080 -1.0000 -0.6380 0.5490 0.7880 -0.4640 -0.8870 -0.4970 0.6370 1.0000 0.9950 0.7540 0.3680 0.9230 0.9240 0.8870 -0.5190 -1.0000 -1.0000 -1.0000 -1.0000 -1.0000 -1.0000 -0.9980 0.5910 1.0000 0.8080 -0.9680 -1.0000 -1.0000 -1.0000 -1.0000 -1.0000 -1.0000 -1.0000 -1.0000 -1.0000 -1.0000 -1.0000 -0.8270 0.9480 1.0000 0.3130 -1.0000 -1.0000 -1.0000 -1.0000 -1.0000 -1.0000 -1.0000 -1.0000 -1.0000 -1.0000 -1.0000 -1.0000 -0.3410 1.0000 1.0000 -0.2140 -1.0000 -1.0000 -1.0000 -1.0000 -1.0000 -1.0000 -1.0000 -1.0000 -1.0000 -1.0000 -1.0000 -1.0000 -0.0190 1.0000 1.0000 0.1250 -1.0000 -1.0000 -1.0000 -1.0000 -1.0000 -1.0000 -1.0000 -1.0000 -1.0000 -1.0000 -1.0000 -1.0000 0.0290 1.0000 1.0000 0.9050 -0.9280 -1.0000 -1.0000 -1.0000 -1.0000 -1.0000 -1.0000 -1.0000 -1.0000 -1.0000 -1.0000 -1.0000 -0.8320 0.2690 0.8620 -0.5760 -0.9980 -1.0000 -1.0000 -1.0000 -1.0000 -1.0000 
8.0000 -1.0000 -0.9680 -0.4280 0.5110 1.0000 1.0000 1.0000 1.0000 0.9230 0.2050 -0.7180 -1.0000 -1.0000 -1.0000 -1.0000 -1.0000 -1.0000 -0.1570 0.9880 1.0000 1.0000 1.0000 1.0000 1.0000 1.0000 1.0000 0.9500 -0.3130 -1.0000 -1.0000 -1.0000 -1.0000 -1.0000 -0.6610 0.9510 1.0000 0.8830 0.6890 0.1230 -0.0220 0.3410 1.0000 1.0000 0.1470 -1.0000 -1.0000 -1.0000 -1.0000 -1.0000 -1.0000 -0.1680 1.0000 0.8720 -0.6630 -1.0000 -1.0000 -0.7890 0.7590 0.6890 -0.5820 -0.8220 -0.9560 -1.0000 -1.0000 -1.0000 -1.0000 -0.9990 0.2790 1.0000 0.9560 -0.5480 -1.0000 -0.9870 -0.1530 1.0000 1.0000 1.0000 0.6420 -0.7790 -1.0000 -1.0000 -1.0000 -1.0000 -0.9180 0.1720 1.0000 0.7860 -0.3570 0.1370 1.0000 1.0000 1.0000 1.0000 1.0000 -0.0900 -1.0000 -1.0000 -1.0000 -1.0000 -1.0000 -0.8730 0.9380 1.0000 1.0000 1.0000 1.0000 1.0000 1.0000 0.9940 0.1790 -0.7450 -1.0000 -1.0000 -1.0000 -1.0000 -0.9380 0.4230 0.9990 1.0000 1.0000 1.0000 1.0000 0.7420 0.0280 -0.5790 -0.9630 -1.0000 -1.0000 -1.0000 -1.0000 -0.4740 0.6490 0.9920 1.0000 1.0000 1.0000 0.9870 -0.4210 -0.8540 -1.0000 -1.0000 -1.0000 -1.0000 -1.0000 -1.0000 -1.0000 0.5850 1.0000 1.0000 0.9540 0.6670 1.0000 1.0000 -0.2520 -1.0000 -1.0000 -1.0000 -1.0000 -1.0000 -1.0000 -1.0000 -1.0000 0.3600 1.0000 0.8130 -0.5000 -0.9910 0.6170 1.0000 0.7670 -0.9570 -1.0000 -1.0000 -1.0000 -1.0000 -1.0000 -1.0000 -1.0000 0.3880 1.0000 0.1470 -1.0000 -1.0000 0.1800 1.0000 0.9690 -0.7130 -1.0000 -1.0000 -1.0000 -1.0000 -1.0000 -1.0000 -1.0000 0.0210 1.0000 0.7490 -0.8550 -1.0000 -0.4390 0.9990 1.0000 0.1290 -1.0000 -1.0000 -1.0000 -1.0000 -1.0000 -1.0000 -1.0000 -0.9710 -0.1180 0.9250 0.5230 -0.0220 0.2080 1.0000 1.0000 0.0690 -1.0000 -1.0000 -1.0000 -1.0000 -1.0000 -1.0000 -1.0000 -1.0000 -1.0000 -0.4890 0.6710 0.9800 1.0000 1.0000 1.0000 0.1840 -1.0000 -1.0000 -1.0000 -1.0000 -1.0000 -1.0000 -1.0000 -1.0000 -1.0000 -1.0000 -1.0000 -0.5120 0.2870 0.8320 1.0000 -0.0970 -1.0000 -1.0000 -1.0000 -1.0000 -1.0000 
9.0000 -1.0000 -1.0000 -1.0000 -1.0000 -0.9990 -0.4910 0.3840 0.8260 0.4980 -0.5390 -1.0000 -1.0000 -1.0000 -1.0000 -1.0000 -1.0000 -1.0000 -1.0000 -1.0000 -0.9990 0.0190 0.9600 1.0000 1.0000 1.0000 0.9940 -0.5190 -1.0000 -1.0000 -1.0000 -1.0000 -1.0000 -1.0000 -1.0000 -1.0000 -0.7090 0.9600 1.0000 0.4950 -0.2970 -0.0840 1.0000 0.5230 -1.0000 -1.0000 -1.0000 -1.0000 -1.0000 -1.0000 -1.0000 -1.0000 0.0490 1.0000 0.2700 -0.9170 -1.0000 -0.1750 1.0000 0.9470 -0.5180 -1.0000 -1.0000 -1.0000 -1.0000 -1.0000 -1.0000 -1.0000 0.4210 1.0000 -0.1140 -1.0000 -0.9980 0.4320 1.0000 1.0000 1.0000 0.0400 -1.0000 -1.0000 -1.0000 -1.0000 -1.0000 -1.0000 0.0830 1.0000 0.4130 -1.0000 -1.0000 0.3800 1.0000 1.0000 1.0000 0.2830 -1.0000 -1.0000 -1.0000 -1.0000 -1.0000 -1.0000 -0.8330 0.7260 0.9640 0.6920 0.6920 0.7990 1.0000 1.0000 0.9530 -0.4680 -1.0000 -1.0000 -1.0000 -1.0000 -1.0000 -1.0000 -1.0000 -0.7710 0.4330 1.0000 1.0000 1.0000 1.0000 0.9580 -0.3130 -0.9990 -1.0000 -1.0000 -1.0000 -1.0000 -1.0000 -1.0000 -1.0000 -1.0000 -1.0000 -0.6950 0.2800 1.0000 1.0000 -0.0990 -1.0000 -1.0000 -1.0000 -1.0000 -1.0000 -1.0000 -1.0000 -1.0000 -1.0000 -1.0000 -1.0000 -0.9820 0.2290 1.0000 0.8260 -0.9130 -1.0000 -1.0000 -1.0000 -1.0000 -1.0000 -1.0000 -1.0000 -1.0000 -1.0000 -1.0000 -1.0000 -0.5660 0.9890 1.0000 0.6340 -0.9980 -1.0000 -1.0000 -1.0000 -1.0000 -1.0000 -1.0000 -1.0000 -1.0000 -1.0000 -1.0000 -1.0000 0.2210 1.0000 1.0000 -0.0670 -1.0000 -1.0000 -1.0000 -1.0000 -1.0000 -1.0000 -1.0000 -1.0000 -1.0000 -1.0000 -1.0000 -0.9970 0.4480 1.0000 0.9240 -0.8370 -1.0000 -1.0000 -1.0000 -1.0000 -1.0000 -1.0000 -1.0000 -1.0000 -1.0000 -1.0000 -1.0000 -0.7170 0.9660 1.0000 0.3840 -1.0000 -1.0000 -1.0000 -1.0000 -1.0000 -1.0000 -1.0000 -1.0000 -1.0000 -1.0000 -1.0000 -1.0000 -0.4260 1.0000 1.0000 0.2490 -1.0000 -1.0000 -1.0000 -1.0000 -1.0000 -1.0000 -1.0000 -1.0000 -1.0000 -1.0000 -1.0000 -1.0000 -0.5750 1.0000 0.9870 -0.0640 -1.0000 -1.0000 -1.0000 -1.0000 -1.0000 -1.0000 -1.0000 
8.0000 -1.0000 -1.0000 -1.0000 -0.4900 0.4100 1.0000 1.0000 0.5940 -0.1630 -0.9370 -1.0000 -1.0000 -1.0000 -1.0000 -1.0000 -1.0000 -1.0000 -1.0000 -0.5420 0.8760 1.0000 1.0000 1.0000 1.0000 1.0000 0.5620 -0.7230 -1.0000 -1.0000 -1.0000 -1.0000 -1.0000 -1.0000 -1.0000 0.2590 1.0000 0.9880 0.2230 -0.6080 -0.6080 -0.2600 1.0000 0.8350 -0.8580 -1.0000 -1.0000 -1.0000 -1.0000 -1.0000 -1.0000 0.3360 1.0000 0.6050 -0.9830 -1.0000 -1.0000 -0.8220 0.9820 1.0000 0.8180 0.5560 -0.6610 -1.0000 -1.0000 -1.0000 -1.0000 -0.0310 1.0000 0.6190 -1.0000 -1.0000 -1.0000 -1.0000 -0.1660 1.0000 1.0000 1.0000 0.3850 -1.0000 -1.0000 -1.0000 -1.0000 -0.9330 0.7240 1.0000 -0.3990 -1.0000 -0.9590 -0.3290 0.8480 0.9990 1.0000 0.9500 -0.3060 -1.0000 -1.0000 -1.0000 -1.0000 -1.0000 -0.4360 0.9990 0.7510 -0.0590 0.6850 1.0000 1.0000 1.0000 0.4680 -0.5820 -1.0000 -1.0000 -1.0000 -1.0000 -1.0000 -1.0000 -1.0000 -0.1560 1.0000 1.0000 1.0000 1.0000 0.6410 -0.2370 -0.8680 -1.0000 -1.0000 -1.0000 -1.0000 -1.0000 -1.0000 -1.0000 -1.0000 -0.6250 0.9050 1.0000 1.0000 0.7110 -0.7360 -1.0000 -1.0000 -1.0000 -1.0000 -1.0000 -1.0000 -1.0000 -1.0000 -1.0000 -0.7730 0.3600 1.0000 1.0000 1.0000 0.8570 -0.8360 -1.0000 -1.0000 -1.0000 -1.0000 -1.0000 -1.0000 -1.0000 -1.0000 -1.0000 0.2750 1.0000 0.9790 0.0540 0.7110 1.0000 0.2490 -1.0000 -1.0000 -1.0000 -1.0000 -1.0000 -1.0000 -1.0000 -1.0000 -0.8690 0.7370 1.0000 -0.0460 -1.0000 -0.4550 0.9980 0.9920 -0.7620 -1.0000 -1.0000 -1.0000 -1.0000 -1.0000 -1.0000 -1.0000 -0.7330 0.9970 0.9900 -0.7150 -1.0000 -1.0000 0.5980 1.0000 -0.0090 -1.0000 -1.0000 -1.0000 -1.0000 -1.0000 -1.0000 -1.0000 -1.0000 0.3810 1.0000 0.1080 -0.6080 -0.6080 0.6540 1.0000 0.3570 -1.0000 -1.0000 -1.0000 -1.0000 -1.0000 -1.0000 -1.0000 -1.0000 -0.9180 0.3580 1.0000 1.0000 1.0000 1.0000 1.0000 0.5640 -1.0000 -1.0000 -1.0000 -1.0000 -1.0000 -1.0000 -1.0000 -1.0000 -1.0000 -0.9850 -0.3260 0.6050 1.0000 1.0000 0.8530 -0.3760 -1.0000 -1.0000 -1.0000 -1.0000 -1.0000 
9.0000 -1.0000 -1.0000 -1.0000 -1.0000 -1.0000 -1.0000 -1.0000 -0.9120 -0.5190 0.3650 0.9340 1.0000 1.0000 0.9180 0.1280 -0.9540 -1.0000 -1.0000 -1.0000 -1.0000 -1.0000 -0.8500 0.1590 0.8240 1.0000 1.0000 1.0000 1.0000 1.0000 1.0000 0.9760 -0.2580 -1.0000 -1.0000 -1.0000 -0.9730 -0.2960 0.7840 1.0000 0.7310 0.0180 -0.5680 -0.6080 -0.5350 0.5520 1.0000 1.0000 0.5310 -1.0000 -1.0000 -0.8740 0.2730 0.9940 0.5010 -0.3520 -0.8700 -1.0000 -1.0000 -1.0000 -1.0000 -0.8460 0.9480 1.0000 0.1390 -1.0000 -0.9110 0.6770 0.9970 0.1690 -0.9010 -1.0000 -1.0000 -1.0000 -1.0000 -1.0000 -1.0000 -0.4890 0.9710 0.7810 -0.8710 -0.9470 0.6370 0.9910 -0.0970 -0.9940 -1.0000 -1.0000 -1.0000 -1.0000 -1.0000 -0.9540 -0.1760 0.9540 0.8310 -0.4270 -1.0000 -0.0530 1.0000 0.9020 -0.9400 -1.0000 -1.0000 -1.0000 -1.0000 -0.9200 -0.0750 0.7220 0.8850 0.2480 -0.8180 -1.0000 -1.0000 0.5850 1.0000 0.9990 -0.5440 -1.0000 -1.0000 -1.0000 -0.9990 0.2340 1.0000 0.9750 0.1700 -0.0590 -0.0590 -0.7610 -1.0000 0.4860 1.0000 1.0000 0.9160 0.6840 0.0980 0.4900 0.6860 0.9610 1.0000 1.0000 1.0000 1.0000 1.0000 0.4750 -1.0000 -0.1550 0.9990 1.0000 1.0000 1.0000 1.0000 1.0000 1.0000 1.0000 1.0000 0.8150 0.6680 1.0000 1.0000 0.4760 -1.0000 -1.0000 -0.4220 0.3330 0.3330 0.3330 0.2670 -0.2940 -0.2940 -0.7430 -0.9220 -0.9400 -0.8580 0.9570 1.0000 0.1550 -1.0000 -1.0000 -1.0000 -1.0000 -1.0000 -1.0000 -1.0000 -1.0000 -1.0000 -1.0000 -1.0000 -1.0000 -0.7140 0.9410 1.0000 -0.3910 -1.0000 -1.0000 -1.0000 -1.0000 -1.0000 -1.0000 -1.0000 -1.0000 -1.0000 -1.0000 -1.0000 -1.0000 -0.4060 1.0000 0.9620 -0.7340 -1.0000 -1.0000 -1.0000 -1.0000 -1.0000 -1.0000 -1.0000 -1.0000 -1.0000 -1.0000 -1.0000 -1.0000 0.1590 1.0000 0.8090 -0.9480 -1.0000 -1.0000 -1.0000 -1.0000 -1.0000 -1.0000 -1.0000 -1.0000 -1.0000 -1.0000 -1.0000 -1.0000 0.0100 1.0000 0.9670 -0.4040 -1.0000 -1.0000 -1.0000 -1.0000 -1.0000 -1.0000 -1.0000 -1.0000 -1.0000 -1.0000 -1.0000 -1.0000 -0.7370 0.9830 0.9300 -0.3170 -1.0000 
6.0000 -1.0000 -1.0000 -1.0000 -1.0000 -1.0000 -1.0000 -0.7670 0.2090 0.9540 0.7520 -0.8470 -1.0000 -1.0000 -1.0000 -1.0000 -1.0000 -1.0000 -1.0000 -1.0000 -1.0000 -1.0000 -0.8130 0.7380 1.0000 1.0000 0.9060 -0.8790 -1.0000 -1.0000 -1.0000 -1.0000 -1.0000 -1.0000 -1.0000 -1.0000 -1.0000 -0.8390 0.5370 1.0000 0.0350 -0.3250 -0.3480 -1.0000 -1.0000 -1.0000 -1.0000 -1.0000 -1.0000 -1.0000 -1.0000 -1.0000 -1.0000 0.2800 1.0000 0.6080 -0.9650 -1.0000 -1.0000 -1.0000 -1.0000 -1.0000 -1.0000 -1.0000 -1.0000 -1.0000 -1.0000 -1.0000 -0.5490 0.9910 0.9790 -0.4980 -1.0000 -1.0000 -1.0000 -1.0000 -1.0000 -1.0000 -1.0000 -1.0000 -1.0000 -1.0000 -1.0000 -1.0000 0.0780 1.0000 0.4660 -1.0000 -1.0000 -1.0000 -1.0000 -1.0000 -1.0000 -1.0000 -1.0000 -1.0000 -1.0000 -1.0000 -1.0000 -0.9970 0.7110 1.0000 0.0190 -1.0000 -1.0000 -1.0000 -1.0000 -0.7160 -1.0000 -1.0000 -1.0000 -1.0000 -1.0000 -1.0000 -1.0000 -0.8070 0.9680 1.0000 -0.2380 -1.0000 -0.8500 0.0850 0.6410 0.9410 0.7200 -0.0670 -0.9900 -1.0000 -1.0000 -1.0000 -1.0000 -0.7600 0.9940 0.9770 -0.7140 -0.5480 0.8300 1.0000 0.8700 0.9410 1.0000 1.0000 -0.4540 -1.0000 -1.0000 -1.0000 -1.0000 -0.3190 1.0000 0.8790 -0.6910 0.7760 0.7910 -0.4600 -0.8890 -0.4950 0.9400 1.0000 0.1410 -1.0000 -1.0000 -1.0000 -1.0000 0.1270 1.0000 0.7730 0.3270 0.9680 -0.5810 -1.0000 -1.0000 -1.0000 0.3760 1.0000 0.0260 -1.0000 -1.0000 -1.0000 -1.0000 -0.1840 1.0000 0.9790 0.9740 0.6540 -0.9970 -1.0000 -1.0000 -0.9980 0.7260 0.9360 -0.7350 -1.0000 -1.0000 -1.0000 -1.0000 -0.4420 1.0000 1.0000 1.0000 0.2050 -1.0000 -1.0000 -0.9980 -0.3010 1.0000 0.0390 -1.0000 -1.0000 -1.0000 -1.0000 -1.0000 -0.9920 0.6710 1.0000 1.0000 0.7350 -0.5410 -0.3690 0.1870 0.9660 0.2570 -0.8950 -1.0000 -1.0000 -1.0000 -1.0000 -1.0000 -1.0000 -0.1990 1.0000 1.0000 1.0000 1.0000 1.0000 0.9620 0.1190 -0.9650 -1.0000 -1.0000 -1.0000 -1.0000 -1.0000 -1.0000 -1.0000 -0.9770 -0.1680 0.7410 1.0000 0.7380 0.1810 -0.5650 -0.9990 -1.0000 -1.0000 -1.0000 -1.0000 -1.0000 
7.0000 -1.0000 -1.0000 -1.0000 -0.4750 -0.3920 0.2320 0.9640 1.0000 1.0000 1.0000 1.0000 0.7240 0.1430 -0.8640 -1.0000 -1.0000 -1.0000 -0.8490 0.4910 0.9780 1.0000 1.0000 1.0000 1.0000 1.0000 1.0000 1.0000 1.0000 1.0000 0.0930 -1.0000 -1.0000 -1.0000 -0.3240 1.0000 1.0000 1.0000 0.3140 -0.1300 -0.1300 -0.1300 0.0990 0.8070 1.0000 1.0000 0.9970 -0.6910 -1.0000 -1.0000 -0.9640 -0.7390 0.1440 -0.1700 -0.9110 -1.0000 -1.0000 -1.0000 -1.0000 -0.6100 0.8940 1.0000 1.0000 -0.3580 -1.0000 -1.0000 -1.0000 -1.0000 -1.0000 -1.0000 -1.0000 -1.0000 -1.0000 -1.0000 -1.0000 -1.0000 0.3430 1.0000 0.9810 -0.3960 -1.0000 -1.0000 -1.0000 -1.0000 -1.0000 -1.0000 -1.0000 -1.0000 -1.0000 -1.0000 -1.0000 -1.0000 0.3100 1.0000 0.8510 -0.8980 -1.0000 -1.0000 -1.0000 -1.0000 -1.0000 -1.0000 -1.0000 -1.0000 -1.0000 -1.0000 -1.0000 -0.7800 0.8430 1.0000 0.0790 -1.0000 -1.0000 -1.0000 -1.0000 -1.0000 -1.0000 -1.0000 -1.0000 -1.0000 -1.0000 -1.0000 -1.0000 0.3600 1.0000 0.9170 -0.7130 -1.0000 -1.0000 -1.0000 -1.0000 -1.0000 -1.0000 -1.0000 -1.0000 -1.0000 -1.0000 -1.0000 -0.3030 1.0000 1.0000 -0.1320 -1.0000 -1.0000 -1.0000 -1.0000 -1.0000 -1.0000 -1.0000 -1.0000 -1.0000 -1.0000 -1.0000 -0.8160 0.8110 1.0000 0.3510 -0.9620 -1.0000 -1.0000 -1.0000 -1.0000 -1.0000 -1.0000 -1.0000 -1.0000 -1.0000 -1.0000 -0.9960 0.2880 1.0000 0.5260 -0.9490 -1.0000 -1.0000 -1.0000 -1.0000 -1.0000 -1.0000 -1.0000 -1.0000 -1.0000 -1.0000 -1.0000 -0.3760 0.9660 0.9080 -0.6280 -1.0000 -1.0000 -1.0000 -1.0000 -1.0000 -1.0000 -1.0000 -1.0000 -1.0000 -1.0000 -1.0000 -0.3860 0.8480 1.0000 -0.0180 -1.0000 -1.0000 -1.0000 -1.0000 -1.0000 -1.0000 -1.0000 -1.0000 -1.0000 -1.0000 -1.0000 -0.9890 0.5670 1.0000 0.6070 -0.9220 -1.0000 -1.0000 -1.0000 -1.0000 -1.0000 -1.0000 -1.0000 -1.0000 -1.0000 -1.0000 -1.0000 -0.5200 0.9720 1.0000 -0.0980 -1.0000 -1.0000 -1.0000 -1.0000 -1.0000 -1.0000 -1.0000 -1.0000 -1.0000 -1.0000 -1.0000 -1.0000 -0.6890 0.8040 0.4590 -0.9150 -1.0000 -1.0000 -1.0000 -1.0000 -1.0000 -1.0000 -1.0000 
6.0000 -1.0000 -1.0000 -1.0000 -1.0000 -1.0000 -1.0000 -0.9870 -0.4870 0.3070 0.8970 1.0000 0.7710 -0.6690 -1.0000 -1.0000 -1.0000 -1.0000 -1.0000 -1.0000 -1.0000 -1.0000 -0.6720 0.4200 1.0000 1.0000 0.8980 0.8460 1.0000 0.8050 -0.5770 -1.0000 -1.0000 -1.0000 -1.0000 -1.0000 -1.0000 -0.6130 0.7920 0.9460 0.4780 -0.5070 -0.7970 -0.9990 -0.5320 0.4160 -0.2220 -1.0000 -1.0000 -1.0000 -1.0000 -1.0000 -0.4360 0.8910 0.9310 -0.2660 -1.0000 -1.0000 -1.0000 -1.0000 -1.0000 -1.0000 -1.0000 -1.0000 -1.0000 -1.0000 -1.0000 -0.6280 0.8220 0.9180 -0.3250 -1.0000 -1.0000 -1.0000 -1.0000 -1.0000 -1.0000 -1.0000 -1.0000 -1.0000 -1.0000 -1.0000 -0.9460 0.3410 1.0000 0.2380 -1.0000 -1.0000 -1.0000 -1.0000 -1.0000 -1.0000 -1.0000 -1.0000 -1.0000 -1.0000 -1.0000 -1.0000 -0.7570 0.9950 1.0000 -0.5020 -1.0000 -1.0000 -1.0000 -1.0000 -1.0000 -1.0000 -1.0000 -1.0000 -1.0000 -1.0000 -1.0000 -1.0000 -0.2780 1.0000 0.7400 -0.9820 -1.0000 -1.0000 -1.0000 -1.0000 -1.0000 -1.0000 -1.0000 -1.0000 -1.0000 -1.0000 -1.0000 -0.9980 0.4800 1.0000 0.2290 -1.0000 -1.0000 -1.0000 -1.0000 -1.0000 -1.0000 -1.0000 -1.0000 -1.0000 -1.0000 -1.0000 -1.0000 -0.9920 0.7530 1.0000 0.4100 -1.0000 -1.0000 -1.0000 -1.0000 -1.0000 -1.0000 -0.9280 -0.8400 -0.8400 -0.8400 -0.9890 -1.0000 -0.9970 0.7560 1.0000 0.7660 -0.9700 -1.0000 -0.9990 -0.7620 -0.7600 -0.3750 0.6060 1.0000 1.0000 1.0000 -0.2380 -1.0000 -1.0000 0.1680 1.0000 0.9990 -0.4250 -0.3480 0.5990 0.9750 1.0000 0.8510 0.6800 0.7520 1.0000 1.0000 0.7110 -1.0000 -1.0000 -0.4230 1.0000 1.0000 1.0000 1.0000 0.8500 0.2200 -0.3700 -0.8100 -1.0000 -0.7160 0.6610 1.0000 0.6260 -0.9890 -1.0000 -0.9720 0.6000 1.0000 1.0000 1.0000 0.4170 0.1200 0.1200 0.2940 0.7600 0.8840 1.0000 0.8250 -0.6460 -1.0000 -1.0000 -1.0000 -0.6960 0.6840 1.0000 1.0000 1.0000 1.0000 1.0000 1.0000 1.0000 0.9940 0.0290 -0.8890 -1.0000 -1.0000 -1.0000 -1.0000 -1.0000 -0.5390 0.8090 1.0000 0.7040 0.3600 0.3600 0.2680 -0.2800 -0.7570 -0.9950 -1.0000 -1.0000 -1.0000 
1.0000 -1.0000 -1.0000 -1.0000 -1.0000 -1.0000 -1.0000 -0.9850 0.3710 0.5890 -0.9300 -1.0000 -1.0000 -1.0000 -1.0000 -1.0000 -1.0000 -1.0000 -1.0000 -1.0000 -1.0000 -1.0000 -1.0000 -0.6110 0.9970 1.0000 -0.4960 -1.0000 -1.0000 -1.0000 -1.0000 -1.0000 -1.0000 -1.0000 -1.0000 -1.0000 -1.0000 -1.0000 -1.0000 -0.9510 0.9780 1.0000 -0.5480 -1.0000 -1.0000 -1.0000 -1.0000 -1.0000 -1.0000 -1.0000 -1.0000 -1.0000 -1.0000 -1.0000 -1.0000 -0.7410 1.0000 1.0000 -0.2670 -1.0000 -1.0000 -1.0000 -1.0000 -1.0000 -1.0000 -1.0000 -1.0000 -1.0000 -1.0000 -1.0000 -1.0000 -0.5100 1.0000 1.0000 -0.3700 -1.0000 -1.0000 -1.0000 -1.0000 -1.0000 -1.0000 -1.0000 -1.0000 -1.0000 -1.0000 -1.0000 -1.0000 -0.2790 1.0000 1.0000 -0.6010 -1.0000 -1.0000 -1.0000 -1.0000 -1.0000 -1.0000 -1.0000 -1.0000 -1.0000 -1.0000 -1.0000 -1.0000 -0.4320 1.0000 1.0000 -0.8320 -1.0000 -1.0000 -1.0000 -1.0000 -1.0000 -1.0000 -1.0000 -1.0000 -1.0000 -1.0000 -1.0000 -1.0000 -0.4570 1.0000 0.9290 -0.9920 -1.0000 -1.0000 -1.0000 -1.0000 -1.0000 -1.0000 -1.0000 -1.0000 -1.0000 -1.0000 -1.0000 -1.0000 -0.2450 1.0000 0.9300 -0.7950 -1.0000 -1.0000 -1.0000 -1.0000 -1.0000 -1.0000 -1.0000 -1.0000 -1.0000 -1.0000 -1.0000 -1.0000 -0.6290 1.0000 0.9960 -0.8870 -1.0000 -1.0000 -1.0000 -1.0000 -1.0000 -1.0000 -1.0000 -1.0000 -1.0000 -1.0000 -1.0000 -1.0000 -0.3980 1.0000 0.9100 -0.9550 -1.0000 -1.0000 -1.0000 -1.0000 -1.0000 -1.0000 -1.0000 -1.0000 -1.0000 -1.0000 -1.0000 -1.0000 -0.6790 1.0000 1.0000 -0.7130 -1.0000 -1.0000 -1.0000 -1.0000 -1.0000 -1.0000 -1.0000 -1.0000 -1.0000 -1.0000 -1.0000 -1.0000 -0.8310 0.9230 0.9860 -0.9310 -1.0000 -1.0000 -1.0000 -1.0000 -1.0000 -1.0000 -1.0000 -1.0000 -1.0000 -1.0000 -1.0000 -1.0000 -0.9870 0.8490 0.8930 -0.9140 -1.0000 -1.0000 -1.0000 -1.0000 -1.0000 -1.0000 -1.0000 -1.0000 -1.0000 -1.0000 -1.0000 -1.0000 -1.0000 0.4270 1.0000 -0.7670 -1.0000 -1.0000 -1.0000 -1.0000 -1.0000 -1.0000 -1.0000 -1.0000 -1.0000 -1.0000 -1.0000 -1.0000 -1.0000 -0.0070 0.7660 -0.9690 -1.0000 -1.0000 -1.0000 -1.0000 -1.0000 -1.0000 
9.0000 -1.0000 -1.0000 -1.0000 -1.0000 -1.0000 -1.0000 -1.0000 -0.9050 -0.2610 0.7120 0.9680 -0.6600 -1.0000 -1.0000 -1.0000 -1.0000 -1.0000 -1.0000 -1.0000 -1.0000 -1.0000 -1.0000 -0.6180 0.6160 1.0000 1.0000 1.0000 0.1720 -1.0000 -1.0000 -1.0000 -1.0000 -1.0000 -1.0000 -1.0000 -1.0000 -1.0000 -0.1180 0.9440 1.0000 0.9100 0.5620 0.0900 0.6870 -0.6080 -1.0000 -1.0000 -1.0000 -1.0000 -1.0000 -1.0000 -1.0000 -0.4360 0.9580 1.0000 0.5440 -0.5070 -1.0000 -0.4100 1.0000 0.6570 -0.9940 -1.0000 -1.0000 -1.0000 -1.0000 -1.0000 -0.9510 0.6290 1.0000 0.5440 -0.9440 -1.0000 -0.8880 0.5170 1.0000 0.2260 -1.0000 -1.0000 -1.0000 -1.0000 -1.0000 -1.0000 0.0770 1.0000 0.9380 -0.7800 -1.0000 -0.9150 0.3240 1.0000 1.0000 -0.0730 -1.0000 -1.0000 -1.0000 -1.0000 -1.0000 -0.9940 0.6990 1.0000 0.3410 -0.9710 -0.5150 0.5850 1.0000 1.0000 1.0000 -0.2670 -1.0000 -1.0000 -1.0000 -1.0000 -1.0000 -1.0000 0.2630 1.0000 0.3370 0.8480 1.0000 1.0000 1.0000 1.0000 0.9920 -0.5580 -1.0000 -1.0000 -1.0000 -1.0000 -1.0000 -1.0000 -0.6950 0.7970 1.0000 1.0000 1.0000 0.2710 -0.0800 1.0000 0.6110 -0.9830 -1.0000 -1.0000 -1.0000 -1.0000 -1.0000 -1.0000 -1.0000 -0.8850 0.0280 -0.1140 -0.6990 -0.9910 0.3160 1.0000 -0.0100 -1.0000 -1.0000 -1.0000 -1.0000 -1.0000 -1.0000 -1.0000 -1.0000 -1.0000 -1.0000 -1.0000 -1.0000 -0.9170 0.9120 1.0000 -0.4790 -1.0000 -1.0000 -1.0000 -1.0000 -1.0000 -1.0000 -1.0000 -1.0000 -1.0000 -1.0000 -1.0000 -1.0000 -0.5860 0.9870 0.9400 -0.8870 -1.0000 -1.0000 -1.0000 -1.0000 -1.0000 -1.0000 -1.0000 -1.0000 -1.0000 -1.0000 -1.0000 -0.9510 0.3070 1.0000 0.4150 -1.0000 -1.0000 -1.0000 -1.0000 -1.0000 -1.0000 -1.0000 -1.0000 -1.0000 -1.0000 -1.0000 -1.0000 -0.3500 1.0000 0.9970 -0.4100 -1.0000 -1.0000 -1.0000 -1.0000 -1.0000 -1.0000 -1.0000 -1.0000 -1.0000 -1.0000 -1.0000 -0.9980 0.5070 1.0000 0.2690 -0.9760 -1.0000 -1.0000 -1.0000 -1.0000 -1.0000 -1.0000 -1.0000 -1.0000 -1.0000 -1.0000 -1.0000 -1.0000 -0.1270 0.9100 -0.6520 -1.0000 -1.0000 -1.0000 -1.0000 -1.0000 -1.0000 
7.0000 -1.0000 -1.0000 -0.6580 0.9870 0.3230 -0.2950 -0.3620 -0.0090 0.3190 0.3190 0.3190 0.3190 0.0360 -0.9880 -1.0000 -1.0000 -1.0000 -1.0000 -0.9060 0.9580 1.0000 1.0000 1.0000 1.0000 1.0000 1.0000 1.0000 1.0000 1.0000 -0.6260 -1.0000 -1.0000 -1.0000 -1.0000 -1.0000 -0.5840 0.2630 0.4470 0.4470 -0.0060 -0.2340 -0.2340 0.2330 1.0000 0.7740 -0.9500 -1.0000 -1.0000 -1.0000 -1.0000 -1.0000 -1.0000 -1.0000 -1.0000 -1.0000 -1.0000 -1.0000 -1.0000 0.2890 1.0000 0.2450 -1.0000 -1.0000 -1.0000 -1.0000 -1.0000 -1.0000 -1.0000 -1.0000 -1.0000 -1.0000 -1.0000 -1.0000 -0.4180 0.9820 1.0000 -0.3340 -1.0000 -1.0000 -1.0000 -1.0000 -1.0000 -1.0000 -1.0000 -1.0000 -1.0000 -1.0000 -1.0000 -1.0000 0.1430 1.0000 0.7510 -0.8960 -1.0000 -1.0000 -1.0000 -1.0000 -1.0000 -1.0000 -1.0000 -1.0000 -1.0000 -1.0000 -1.0000 -0.9170 0.8700 1.0000 -0.1880 -1.0000 -1.0000 -1.0000 -1.0000 -1.0000 -1.0000 -1.0000 -1.0000 -1.0000 -1.0000 -1.0000 -1.0000 -0.0040 1.0000 0.8970 -0.8950 -1.0000 -1.0000 -1.0000 -1.0000 -1.0000 -1.0000 -1.0000 -1.0000 -1.0000 -1.0000 -1.0000 -0.9930 0.5680 1.0000 0.4230 -1.0000 -1.0000 -1.0000 -1.0000 -1.0000 -1.0000 -1.0000 -1.0000 -1.0000 -1.0000 -1.0000 -1.0000 -0.7770 0.9310 0.9850 -0.3730 -1.0000 -1.0000 -1.0000 -1.0000 -1.0000 -1.0000 -1.0000 -1.0000 -1.0000 -1.0000 -1.0000 -1.0000 -0.0350 1.0000 0.7610 -0.9600 -1.0000 -1.0000 -1.0000 -1.0000 -1.0000 -1.0000 -1.0000 -1.0000 -1.0000 -1.0000 -1.0000 -0.9950 0.7130 1.0000 -0.0100 -1.0000 -1.0000 -1.0000 -1.0000 -1.0000 -1.0000 -1.0000 -1.0000 -1.0000 -1.0000 -1.0000 -1.0000 -0.9550 0.8170 0.9830 -0.7600 -1.0000 -1.0000 -1.0000 -1.0000 -1.0000 -1.0000 -1.0000 -1.0000 -1.0000 -1.0000 -1.0000 -1.0000 -0.7440 0.9820 0.7760 -0.9580 -1.0000 -1.0000 -1.0000 -1.0000 -1.0000 -1.0000 -1.0000 -1.0000 -1.0000 -1.0000 -1.0000 -1.0000 -0.6180 1.0000 0.0220 -1.0000 -1.0000 -1.0000 -1.0000 -1.0000 -1.0000 -1.0000 -1.0000 -1.0000 -1.0000 -1.0000 -1.0000 -1.0000 -0.8990 0.7300 -0.3550 -1.0000 -1.0000 -1.0000 -1.0000 -1.0000 -1.0000 -1.0000 
0.0000 -1.0000 -1.0000 -1.0000 -1.0000 -1.0000 -0.5390 -0.0160 -0.9030 -1.0000 -1.0000 -1.0000 -1.0000 -1.0000 -1.0000 -1.0000 -1.0000 -1.0000 -1.0000 -1.0000 -1.0000 -0.9350 0.8470 1.0000 0.5980 -0.3830 -1.0000 -1.0000 -1.0000 -1.0000 -1.0000 -1.0000 -1.0000 -1.0000 -1.0000 -1.0000 -1.0000 -0.8470 0.9390 1.0000 1.0000 0.9960 0.7790 -0.4130 -0.9280 -1.0000 -1.0000 -1.0000 -1.0000 -1.0000 -1.0000 -1.0000 -0.8980 -0.1100 0.8690 1.0000 1.0000 1.0000 1.0000 1.0000 0.6820 -0.5920 -1.0000 -1.0000 -1.0000 -1.0000 -1.0000 -1.0000 -0.0420 1.0000 1.0000 1.0000 0.6410 0.3790 1.0000 1.0000 1.0000 0.9060 -0.3920 -1.0000 -1.0000 -1.0000 -1.0000 -0.7100 0.9220 1.0000 1.0000 0.3920 -0.9540 -0.9920 -0.4210 -0.0790 0.2320 1.0000 0.9640 -0.6770 -1.0000 -1.0000 -0.7760 0.4030 1.0000 1.0000 1.0000 -0.1940 -1.0000 -1.0000 -1.0000 -1.0000 -0.9180 0.6520 1.0000 0.2760 -0.9310 -1.0000 0.0430 1.0000 1.0000 1.0000 0.0940 -0.9010 -1.0000 -1.0000 -1.0000 -1.0000 -1.0000 -0.6780 0.9960 1.0000 -0.5980 -0.9010 0.7410 1.0000 1.0000 0.5780 -0.9300 -1.0000 -1.0000 -1.0000 -1.0000 -1.0000 -1.0000 -0.6320 0.9990 1.0000 -0.2890 -0.0050 1.0000 1.0000 0.6780 -0.9020 -1.0000 -1.0000 -1.0000 -1.0000 -1.0000 -1.0000 -1.0000 -0.7740 0.9630 1.0000 0.5080 0.4030 1.0000 1.0000 -0.3790 -1.0000 -1.0000 -1.0000 -1.0000 -1.0000 -1.0000 -1.0000 -0.9770 -0.1990 0.9970 1.0000 0.5260 0.5820 1.0000 1.0000 -0.1370 -1.0000 -1.0000 -1.0000 -1.0000 -1.0000 -1.0000 -0.7570 -0.0300 1.0000 1.0000 0.9990 -0.2710 -0.5270 0.9890 1.0000 0.8500 0.5350 -0.2450 -0.1170 -0.1470 -0.2150 0.5360 0.7920 1.0000 1.0000 1.0000 0.9730 -0.7500 -1.0000 0.0270 0.9560 1.0000 1.0000 1.0000 1.0000 1.0000 1.0000 1.0000 1.0000 1.0000 0.9180 0.5330 -0.2280 -0.9920 -1.0000 -1.0000 -0.5290 0.7620 1.0000 1.0000 1.0000 1.0000 1.0000 1.0000 1.0000 0.6020 -0.3970 -1.0000 -1.0000 -1.0000 -1.0000 -1.0000 -1.0000 -0.8430 -0.6100 -0.6100 -0.3410 0.2360 0.2360 -0.0650 -0.6100 -0.9170 -1.0000 -1.0000 -1.0000 -1.0000 
8.0000 -1.0000 -1.0000 -1.0000 -1.0000 -1.0000 -0.9340 -0.8610 -0.6730 -0.3020 -0.0000 0.5960 0.8860 0.9050 -0.5630 -1.0000 -1.0000 -1.0000 -1.0000 -1.0000 -0.9520 -0.1300 0.5980 1.0000 1.0000 0.8680 0.7210 0.5260 0.3490 0.0070 -0.9080 -1.0000 -1.0000 -1.0000 -1.0000 -0.4580 0.7470 0.9950 0.7250 0.2230 -0.6710 -0.9460 -1.0000 -1.0000 -1.0000 -1.0000 -1.0000 -1.0000 -1.0000 -1.0000 -0.8690 0.8550 0.8120 -0.5570 -1.0000 -1.0000 -1.0000 -1.0000 -1.0000 -1.0000 -1.0000 -0.5410 -0.3860 -1.0000 -1.0000 -1.0000 -0.6420 1.0000 -0.1740 -1.0000 -1.0000 -1.0000 -1.0000 -1.0000 -1.0000 -1.0000 -1.0000 -0.0240 0.9740 -0.7490 -1.0000 -1.0000 -0.8680 0.8980 0.0160 -1.0000 -1.0000 -1.0000 -1.0000 -1.0000 -1.0000 -1.0000 -0.7000 0.7670 0.9190 -0.8670 -1.0000 -1.0000 -1.0000 -0.3530 0.8490 -0.5190 -1.0000 -1.0000 -1.0000 -1.0000 -1.0000 -0.2860 0.8370 1.0000 -0.1680 -1.0000 -1.0000 -1.0000 -1.0000 -1.0000 -0.3500 0.9030 -0.0260 -0.9280 -1.0000 -0.6500 0.4730 0.9820 0.9160 -0.2280 -0.9850 -1.0000 -1.0000 -1.0000 -1.0000 -1.0000 -1.0000 -0.7690 0.2700 0.7210 0.0920 0.9980 0.9740 0.2910 -0.6430 -1.0000 -1.0000 -1.0000 -1.0000 -1.0000 -1.0000 -1.0000 -1.0000 -0.9970 -0.2040 0.9460 1.0000 1.0000 -0.3030 -1.0000 -1.0000 -1.0000 -1.0000 -1.0000 -1.0000 -1.0000 -1.0000 -1.0000 -0.9980 -0.0870 0.9950 0.7710 -0.2100 -0.1330 0.7740 -0.5620 -1.0000 -1.0000 -1.0000 -1.0000 -1.0000 -1.0000 -1.0000 -1.0000 -0.2990 0.9910 0.5550 -0.7910 -1.0000 -1.0000 -0.5440 0.7590 -0.4030 -1.0000 -1.0000 -1.0000 -1.0000 -1.0000 -1.0000 -1.0000 0.2720 1.0000 -0.6120 -1.0000 -1.0000 -1.0000 -1.0000 -0.5050 0.7950 -0.7630 -1.0000 -1.0000 -1.0000 -1.0000 -1.0000 -1.0000 -0.2640 0.9500 -0.9430 -1.0000 -1.0000 -1.0000 -1.0000 -0.9950 0.7430 0.1070 -1.0000 -1.0000 -1.0000 -1.0000 -1.0000 -1.0000 -0.9920 0.2310 -0.0730 -0.9590 -1.0000 -1.0000 -1.0000 -0.4080 0.9360 0.0460 -1.0000 -1.0000 -1.0000 -1.0000 -1.0000 -1.0000 -1.0000 -0.9900 -0.2930 0.3490 0.3900 0.4870 0.5480 0.8310 0.2720 -0.9200 -1.0000 -1.0000 -1.0000 
0.0000 -1.0000 -1.0000 -1.0000 -1.0000 -1.0000 -0.3260 0.6480 1.0000 0.9720 -0.0060 -0.9460 -1.0000 -1.0000 -1.0000 -1.0000 -1.0000 -1.0000 -1.0000 -1.0000 -1.0000 -1.0000 0.3280 1.0000 1.0000 1.0000 1.0000 -0.2450 -1.0000 -1.0000 -1.0000 -1.0000 -1.0000 -1.0000 -1.0000 -1.0000 -1.0000 -1.0000 -0.0560 1.0000 1.0000 1.0000 1.0000 0.2720 -1.0000 -1.0000 -1.0000 -1.0000 -1.0000 -1.0000 -1.0000 -1.0000 -1.0000 -0.9750 0.8100 1.0000 0.8050 0.6630 1.0000 0.5610 -1.0000 -1.0000 -1.0000 -1.0000 -1.0000 -1.0000 -1.0000 -1.0000 -1.0000 -0.4840 0.9820 1.0000 0.3240 -0.3410 1.0000 0.9190 -0.8600 -1.0000 -1.0000 -1.0000 -1.0000 -1.0000 -1.0000 -1.0000 -1.0000 0.3500 1.0000 0.8870 -0.7210 -0.4350 0.9960 1.0000 -0.5760 -1.0000 -1.0000 -1.0000 -1.0000 -1.0000 -1.0000 -1.0000 -0.6850 0.9640 1.0000 0.4850 -1.0000 -0.9550 0.7710 1.0000 0.1490 -1.0000 -1.0000 -1.0000 -1.0000 -1.0000 -1.0000 -1.0000 -0.5510 0.9980 1.0000 -0.3300 -1.0000 -1.0000 -0.1960 1.0000 0.9140 -0.9050 -1.0000 -1.0000 -1.0000 -1.0000 -1.0000 -1.0000 0.2240 1.0000 0.9160 -0.7180 -1.0000 -1.0000 -0.9990 0.5820 1.0000 -0.4740 -1.0000 -1.0000 -1.0000 -1.0000 -1.0000 -1.0000 0.5440 1.0000 0.4210 -1.0000 -1.0000 -1.0000 -1.0000 0.0670 1.0000 0.6300 -0.9410 -1.0000 -1.0000 -1.0000 -1.0000 -0.9720 0.8550 1.0000 0.0820 -1.0000 -1.0000 -1.0000 -1.0000 -0.1460 1.0000 0.9140 -0.9360 -1.0000 -1.0000 -1.0000 -1.0000 -0.9030 0.9160 1.0000 -0.2770 -1.0000 -1.0000 -1.0000 -1.0000 0.1740 1.0000 0.0860 -0.9990 -1.0000 -1.0000 -1.0000 -1.0000 -0.9910 0.6590 1.0000 -0.1210 -1.0000 -1.0000 -0.9710 -0.4210 0.9140 1.0000 0.0520 -1.0000 -1.0000 -1.0000 -1.0000 -1.0000 -1.0000 -0.0010 1.0000 0.2330 -0.5860 0.1120 0.6650 1.0000 1.0000 0.8110 -0.6500 -1.0000 -1.0000 -1.0000 -1.0000 -1.0000 -1.0000 -0.8350 0.4800 1.0000 1.0000 1.0000 1.0000 0.9860 0.7930 -0.4220 -1.0000 -1.0000 -1.0000 -1.0000 -1.0000 -1.0000 -1.0000 -1.0000 -1.0000 -0.4270 0.4160 0.4880 0.7120 -0.0820 -0.9830 -1.0000 -1.0000 -1.0000 -1.0000 -1.0000 
4.0000 -1.0000 -1.0000 -1.0000 -1.0000 -1.0000 -1.0000 -1.0000 -1.0000 0.2220 0.8030 -0.6130 -1.0000 -1.0000 -1.0000 -1.0000 -1.0000 -1.0000 -0.8610 -0.6510 -1.0000 -1.0000 -1.0000 -1.0000 -0.9570 0.8820 0.6170 -0.8630 -1.0000 -1.0000 -1.0000 -1.0000 -1.0000 -1.0000 -0.7210 0.9030 0.2210 -0.6140 -1.0000 -1.0000 -0.9570 0.8540 0.3610 -1.0000 -1.0000 -1.0000 -1.0000 -1.0000 -1.0000 -1.0000 -1.0000 -0.0740 1.0000 0.9950 -0.0920 -1.0000 -0.9910 0.8370 0.4560 -1.0000 -1.0000 -1.0000 -1.0000 -1.0000 -1.0000 -1.0000 -1.0000 -0.5900 1.0000 1.0000 0.0200 -1.0000 -0.8050 0.9100 0.2410 -1.0000 -1.0000 -1.0000 -1.0000 -1.0000 -1.0000 -1.0000 -1.0000 -0.5970 1.0000 0.9070 -0.9000 -1.0000 -0.4580 1.0000 -0.0180 -1.0000 -1.0000 -1.0000 -1.0000 -1.0000 -1.0000 -1.0000 -1.0000 -0.1380 1.0000 0.2370 -1.0000 -1.0000 0.1560 1.0000 -0.1890 -1.0000 -1.0000 -1.0000 -0.2730 -0.8180 -1.0000 -1.0000 -0.9380 0.6360 0.9920 -0.7240 -1.0000 -1.0000 0.4160 1.0000 -0.2720 -0.9770 -0.5790 0.1540 0.8900 0.1880 -1.0000 -1.0000 -0.2230 1.0000 0.3440 -0.7670 -0.6840 -0.5170 0.9510 1.0000 1.0000 1.0000 1.0000 1.0000 0.9840 -0.1440 -1.0000 -1.0000 -0.0500 0.9980 0.9470 0.9650 1.0000 1.0000 1.0000 0.9450 0.7890 0.5910 0.3680 0.0550 -0.6910 -0.9980 -1.0000 -1.0000 -1.0000 -0.7250 -0.1040 0.0520 -0.3110 0.9350 0.9950 -0.1750 -1.0000 -1.0000 -1.0000 -1.0000 -1.0000 -1.0000 -1.0000 -1.0000 -1.0000 -1.0000 -1.0000 -1.0000 -0.3300 1.0000 0.5330 -0.9920 -1.0000 -1.0000 -1.0000 -1.0000 -1.0000 -1.0000 -1.0000 -1.0000 -1.0000 -1.0000 -1.0000 -1.0000 0.3500 1.0000 -0.3830 -1.0000 -1.0000 -1.0000 -1.0000 -1.0000 -1.0000 -1.0000 -1.0000 -1.0000 -1.0000 -1.0000 -1.0000 -1.0000 0.6980 0.8330 -0.9630 -1.0000 -1.0000 -1.0000 -1.0000 -1.0000 -1.0000 -1.0000 -1.0000 -1.0000 -1.0000 -1.0000 -1.0000 -1.0000 0.3590 0.6270 -0.9720 -1.0000 -1.0000 -1.0000 -1.0000 -1.0000 -1.0000 -1.0000 -1.0000 -1.0000 -1.0000 -1.0000 -1.0000 -1.0000 -0.7460 0.8130 0.1230 -1.0000 -1.0000 -1.0000 -1.0000 -1.0000 -1.0000 -1.0000 -1.0000 
6.0000 -1.0000 -1.0000 -1.0000 -1.0000 -1.0000 -1.0000 -1.0000 -1.0000 -0.7490 -0.0850 -1.0000 -1.0000 -1.0000 -1.0000 -1.0000 -1.0000 -1.0000 -1.0000 -1.0000 -1.0000 -1.0000 -1.0000 -1.0000 -0.5880 0.8120 0.9490 -0.7770 -1.0000 -1.0000 -1.0000 -1.0000 -1.0000 -1.0000 -1.0000 -1.0000 -1.0000 -1.0000 -1.0000 -0.4950 0.8340 1.0000 0.0370 -0.9300 -1.0000 -1.0000 -1.0000 -1.0000 -1.0000 -1.0000 -1.0000 -1.0000 -1.0000 -1.0000 -0.5010 0.8110 0.8310 -0.2260 -0.9890 -1.0000 -1.0000 -1.0000 -1.0000 -1.0000 -1.0000 -1.0000 -1.0000 -1.0000 -1.0000 -0.6420 0.8870 0.9140 -0.4140 -1.0000 -1.0000 -1.0000 -1.0000 -1.0000 -1.0000 -1.0000 -1.0000 -1.0000 -1.0000 -1.0000 -0.8820 0.7490 0.9210 -0.4930 -1.0000 -1.0000 -1.0000 -1.0000 -1.0000 -1.0000 -1.0000 -1.0000 -1.0000 -1.0000 -1.0000 -1.0000 0.0770 1.0000 0.0080 -1.0000 -1.0000 -1.0000 -1.0000 -1.0000 -1.0000 -1.0000 -1.0000 -1.0000 -1.0000 -1.0000 -1.0000 -0.8070 0.9430 0.5500 -0.9480 -1.0000 -1.0000 -1.0000 -0.7900 -0.5990 -0.7430 -1.0000 -1.0000 -1.0000 -1.0000 -1.0000 -1.0000 -0.1830 1.0000 -0.5860 -1.0000 -0.7960 0.1540 0.8320 1.0000 1.0000 0.9520 0.0040 -0.9490 -1.0000 -1.0000 -1.0000 -1.0000 0.3380 0.6970 -0.9640 -0.4610 0.9410 0.9420 0.1800 -0.4060 -0.6170 -0.3870 0.5370 0.2090 -1.0000 -1.0000 -1.0000 -1.0000 -0.0590 0.6450 -0.8650 0.8810 0.7770 -0.5770 -1.0000 -1.0000 -1.0000 -0.8420 0.8420 0.2590 -1.0000 -1.0000 -1.0000 -1.0000 -0.6850 0.8630 0.2780 0.9370 -0.6060 -1.0000 -1.0000 -0.9550 -0.7000 0.5240 0.8640 -0.6910 -1.0000 -1.0000 -1.0000 -1.0000 -1.0000 -0.3260 1.0000 0.8400 0.2750 0.1490 0.3490 0.7510 0.9750 0.4440 -0.6950 -1.0000 -1.0000 -1.0000 -1.0000 -1.0000 -1.0000 -1.0000 0.4010 -0.1500 0.2290 0.2340 0.2340 0.1490 -0.5640 -1.0000 -1.0000 -1.0000 -1.0000 -1.0000 -1.0000 -1.0000 -1.0000 -1.0000 -0.3340 -0.3120 -1.0000 -1.0000 -1.0000 -1.0000 -1.0000 -1.0000 -1.0000 -1.0000 -1.0000 -1.0000 -1.0000 -1.0000 -1.0000 -1.0000 -1.0000 0.1260 -0.9890 -1.0000 -1.0000 -1.0000 -1.0000 -1.0000 -1.0000 -1.0000 -1.0000 -1.0000 
8.0000 -1.0000 -1.0000 -1.0000 -0.9640 -0.1490 0.8430 1.0000 1.0000 0.7470 0.1330 -0.4910 -0.9780 -1.0000 -1.0000 -1.0000 -1.0000 -1.0000 -1.0000 -0.9040 0.2750 1.0000 0.9720 0.5570 0.5070 0.6190 0.9450 0.9950 0.5990 -0.8750 -1.0000 -1.0000 -1.0000 -1.0000 -1.0000 -0.1840 1.0000 0.5150 -0.7310 -1.0000 -1.0000 -1.0000 -1.0000 -0.4610 0.9860 -0.1080 -1.0000 -1.0000 -1.0000 -1.0000 -1.0000 0.2820 0.9330 -0.8290 -1.0000 -1.0000 -1.0000 -1.0000 -1.0000 -0.8030 0.9340 -0.3510 -1.0000 -1.0000 -1.0000 -1.0000 -1.0000 0.0940 0.8730 -0.9950 -1.0000 -1.0000 -1.0000 -1.0000 -1.0000 -0.9870 -0.7970 -1.0000 -1.0000 -1.0000 -1.0000 -1.0000 -1.0000 -0.2560 1.0000 -0.5440 -1.0000 -1.0000 -1.0000 -1.0000 -1.0000 -0.9440 -0.8040 -0.3970 -0.8100 -1.0000 -1.0000 -1.0000 -1.0000 -0.8830 0.7310 0.5510 -0.9880 -1.0000 -1.0000 -0.9900 -0.1800 0.6750 1.0000 1.0000 0.2590 -1.0000 -1.0000 -1.0000 -1.0000 -1.0000 -0.6900 0.8540 0.2440 -0.9980 -0.6180 0.6040 1.0000 0.9110 0.1660 -0.3590 -0.8920 -1.0000 -1.0000 -1.0000 -1.0000 -1.0000 -1.0000 -0.5450 0.9000 0.5020 0.9700 0.9870 0.1430 -0.7460 -1.0000 -1.0000 -1.0000 -1.0000 -1.0000 -1.0000 -1.0000 -1.0000 -1.0000 -0.9030 0.3680 1.0000 0.9290 -0.5810 -1.0000 -1.0000 -1.0000 -1.0000 -1.0000 -1.0000 -1.0000 -1.0000 -1.0000 -1.0000 -0.8720 0.5090 0.9870 0.1290 0.7730 -0.0430 -0.9890 -1.0000 -1.0000 -1.0000 -1.0000 -1.0000 -1.0000 -1.0000 -1.0000 -1.0000 0.4120 1.0000 -0.2140 -1.0000 -0.7250 0.8720 0.2570 -0.9740 -1.0000 -1.0000 -1.0000 -1.0000 -1.0000 -1.0000 -1.0000 -0.8090 0.9870 0.1220 -0.9920 -1.0000 -1.0000 -0.5190 0.9700 0.1520 -1.0000 -1.0000 -1.0000 -1.0000 -1.0000 -1.0000 -1.0000 -0.7810 0.9090 0.1240 -0.9200 -1.0000 -1.0000 -1.0000 0.2240 0.9260 -0.9200 -1.0000 -1.0000 -1.0000 -1.0000 -1.0000 -1.0000 -1.0000 -0.6720 0.6600 0.9320 0.5070 0.5070 0.5070 0.8670 0.9440 -0.8330 -1.0000 -1.0000 -1.0000 -1.0000 -1.0000 -1.0000 -1.0000 -1.0000 -0.9230 -0.3520 0.3820 0.7490 1.0000 0.7050 -0.2260 -1.0000 -1.0000 -1.0000 -1.0000 -1.0000 
0.0000 -1.0000 -1.0000 -1.0000 -1.0000 -1.0000 -1.0000 -1.0000 -0.8760 0.0360 0.8640 0.8390 -0.0890 -1.0000 -1.0000 -1.0000 -1.0000 -1.0000 -1.0000 -1.0000 -1.0000 -1.0000 -0.9260 0.0460 0.8400 1.0000 1.0000 1.0000 0.9640 -0.4300 -1.0000 -1.0000 -1.0000 -1.0000 -1.0000 -1.0000 -1.0000 -0.7570 0.5690 1.0000 1.0000 0.5410 -0.1700 0.3390 1.0000 0.2360 -1.0000 -1.0000 -1.0000 -1.0000 -1.0000 -1.0000 -0.9090 0.6740 1.0000 0.9550 0.4370 -0.8090 -1.0000 -0.6750 0.8610 0.8040 -0.9910 -1.0000 -1.0000 -1.0000 -1.0000 -0.9870 0.5330 1.0000 0.9150 -0.5260 -1.0000 -1.0000 -1.0000 -1.0000 0.2330 1.0000 -0.6110 -1.0000 -1.0000 -1.0000 -1.0000 -0.3880 0.9750 1.0000 0.3710 -1.0000 -1.0000 -1.0000 -1.0000 -1.0000 -0.3430 1.0000 -0.5580 -1.0000 -1.0000 -1.0000 -1.0000 0.5940 1.0000 0.8250 -0.8140 -1.0000 -1.0000 -1.0000 -1.0000 -1.0000 -0.8820 0.9620 -0.0610 -1.0000 -1.0000 -1.0000 -0.9130 0.8880 1.0000 -0.3270 -1.0000 -1.0000 -1.0000 -1.0000 -1.0000 -1.0000 -1.0000 0.5040 0.5150 -1.0000 -1.0000 -1.0000 -0.4290 1.0000 0.8320 -0.9030 -1.0000 -1.0000 -1.0000 -1.0000 -1.0000 -1.0000 -1.0000 0.0750 0.9660 -0.8750 -1.0000 -1.0000 -0.3220 1.0000 0.7500 -0.9970 -1.0000 -1.0000 -1.0000 -1.0000 -1.0000 -1.0000 -1.0000 -0.0230 1.0000 -0.3550 -1.0000 -1.0000 -0.2830 1.0000 0.8310 -0.9800 -1.0000 -1.0000 -1.0000 -1.0000 -1.0000 -1.0000 -1.0000 0.0610 1.0000 -0.3590 -1.0000 -1.0000 -0.8410 0.9810 0.9640 -0.8790 -1.0000 -1.0000 -1.0000 -1.0000 -1.0000 -1.0000 -1.0000 0.0090 1.0000 -0.2840 -1.0000 -1.0000 -1.0000 0.1880 1.0000 0.2100 -0.9670 -1.0000 -1.0000 -1.0000 -1.0000 -1.0000 -0.9610 0.5440 1.0000 -0.3790 -1.0000 -1.0000 -1.0000 -0.8330 0.7150 1.0000 0.6730 -0.1030 -0.5290 -0.7730 -0.7730 -0.3890 0.7400 1.0000 0.9560 -0.7150 -1.0000 -1.0000 -1.0000 -1.0000 -0.6340 0.6750 1.0000 1.0000 1.0000 1.0000 1.0000 1.0000 1.0000 1.0000 0.0050 -1.0000 -1.0000 -1.0000 -1.0000 -1.0000 -1.0000 -0.9550 -0.4640 0.3260 0.7520 1.0000 1.0000 0.6550 -0.0590 -0.5900 -0.9590 -1.0000 -1.0000 
0.0000 -1.0000 -1.0000 -1.0000 -1.0000 -1.0000 -0.9820 -0.6530 0.6080 0.9570 -0.1800 -1.0000 -1.0000 -1.0000 -1.0000 -1.0000 -1.0000 -1.0000 -1.0000 -1.0000 -1.0000 -1.0000 0.0380 1.0000 1.0000 1.0000 0.9520 -0.4100 -1.0000 -1.0000 -1.0000 -1.0000 -1.0000 -1.0000 -1.0000 -1.0000 -1.0000 -1.0000 -0.3050 0.9910 1.0000 1.0000 1.0000 0.4070 -1.0000 -1.0000 -1.0000 -1.0000 -1.0000 -1.0000 -1.0000 -1.0000 -1.0000 -1.0000 -0.7280 0.9250 1.0000 0.7530 0.1540 0.9660 -0.7740 -1.0000 -1.0000 -1.0000 -1.0000 -1.0000 -1.0000 -1.0000 -1.0000 -0.9850 0.2420 1.0000 0.9910 -0.3930 -0.9050 0.5710 0.4900 -1.0000 -1.0000 -1.0000 -1.0000 -1.0000 -1.0000 -1.0000 -1.0000 -0.3140 0.9970 1.0000 0.1880 -0.9920 -1.0000 -0.2110 0.8660 -0.9780 -1.0000 -1.0000 -1.0000 -1.0000 -1.0000 -1.0000 -0.8550 0.8140 1.0000 0.4620 -0.9870 -1.0000 -1.0000 -0.8640 0.9480 -0.0540 -1.0000 -1.0000 -1.0000 -1.0000 -1.0000 -1.0000 0.1330 1.0000 0.9160 -0.7060 -1.0000 -1.0000 -1.0000 -0.9460 0.8600 0.7040 -0.9960 -1.0000 -1.0000 -1.0000 -1.0000 -0.9910 0.7060 1.0000 0.2970 -1.0000 -1.0000 -1.0000 -1.0000 -0.9990 0.6860 1.0000 -0.7000 -1.0000 -1.0000 -1.0000 -1.0000 -0.6630 0.9820 1.0000 -0.3080 -1.0000 -1.0000 -1.0000 -1.0000 -1.0000 0.2440 1.0000 -0.6210 -1.0000 -1.0000 -1.0000 -1.0000 -0.0640 1.0000 0.8510 -0.9560 -1.0000 -1.0000 -1.0000 -1.0000 -1.0000 0.1650 1.0000 -0.2800 -1.0000 -1.0000 -1.0000 -1.0000 0.1990 1.0000 0.6310 -1.0000 -1.0000 -1.0000 -1.0000 -1.0000 -1.0000 0.4050 1.0000 0.1400 -1.0000 -1.0000 -1.0000 -1.0000 -0.2560 1.0000 0.9460 -0.8590 -1.0000 -1.0000 -1.0000 -0.9810 -0.0400 0.9650 1.0000 0.0140 -1.0000 -1.0000 -1.0000 -1.0000 -0.9050 0.8410 1.0000 0.5930 0.0080 -0.1700 0.0060 0.5430 1.0000 1.0000 0.6980 -0.9270 -1.0000 -1.0000 -1.0000 -1.0000 -1.0000 -0.7660 0.5040 1.0000 1.0000 1.0000 1.0000 1.0000 1.0000 0.5330 -0.7450 -1.0000 -1.0000 -1.0000 -1.0000 -1.0000 -1.0000 -1.0000 -0.9580 -0.4820 0.2930 0.3960 0.5790 0.7600 0.1460 -0.9780 -1.0000 -1.0000 -1.0000 -1.0000 
3.0000 -1.0000 -1.0000 -1.0000 -1.0000 -1.0000 -1.0000 -0.5690 0.1990 1.0000 1.0000 0.9040 0.4570 -0.0310 -0.9330 -1.0000 -1.0000 -1.0000 -1.0000 -0.9710 -0.3560 0.2880 0.7640 0.9260 1.0000 1.0000 0.8160 0.7970 0.9460 1.0000 0.4960 -1.0000 -1.0000 -1.0000 -1.0000 -0.2310 1.0000 1.0000 1.0000 0.9970 0.6490 -0.3720 -0.9560 -1.0000 -0.4350 0.9100 1.0000 -0.3370 -1.0000 -1.0000 -1.0000 -0.6140 0.5880 0.5930 0.1450 -0.4170 -0.8660 -0.5770 -0.0510 0.2030 0.8570 1.0000 0.9630 -0.6220 -1.0000 -1.0000 -1.0000 -1.0000 -0.9660 0.1220 0.3220 0.3590 0.9040 1.0000 1.0000 1.0000 1.0000 0.8900 -0.4890 -1.0000 -1.0000 -1.0000 -1.0000 -1.0000 -0.9330 0.7610 1.0000 1.0000 1.0000 1.0000 1.0000 0.7480 0.0270 -0.6370 -1.0000 -1.0000 -1.0000 -1.0000 -1.0000 -1.0000 -1.0000 -0.8510 -0.2310 -0.5250 -0.5220 0.3950 1.0000 0.8260 -0.8020 -1.0000 -1.0000 -1.0000 -1.0000 -1.0000 -1.0000 -1.0000 -1.0000 -1.0000 -1.0000 -1.0000 -1.0000 -0.9970 -0.2840 0.9240 0.7920 -0.5530 -1.0000 -1.0000 -1.0000 -1.0000 -1.0000 -1.0000 -1.0000 -1.0000 -1.0000 -1.0000 -1.0000 -1.0000 -1.0000 -0.6000 0.9440 0.9330 -0.5430 -1.0000 -1.0000 -1.0000 -1.0000 -1.0000 -1.0000 -1.0000 -1.0000 -1.0000 -1.0000 -1.0000 -1.0000 -1.0000 -0.4500 0.9470 0.8270 -0.9940 -1.0000 -1.0000 -1.0000 -1.0000 -1.0000 -1.0000 -1.0000 -1.0000 -1.0000 -1.0000 -1.0000 -1.0000 -1.0000 0.5600 1.0000 -0.1560 -1.0000 -1.0000 -1.0000 -1.0000 -1.0000 -1.0000 -1.0000 -1.0000 -1.0000 -1.0000 -1.0000 -1.0000 -0.7910 0.8760 1.0000 -0.1660 -1.0000 -1.0000 -0.4590 0.5640 -0.2460 -1.0000 -1.0000 -1.0000 -1.0000 -1.0000 -1.0000 -0.7650 0.5780 1.0000 0.9610 -0.7800 -1.0000 -1.0000 -0.4520 0.9170 0.9750 -0.1580 -0.6610 -0.8940 -0.7040 -0.6450 0.0340 0.8700 1.0000 1.0000 0.2890 -1.0000 -1.0000 -1.0000 -1.0000 -0.5970 0.5370 0.9330 1.0000 0.8670 0.9680 1.0000 1.0000 1.0000 0.9520 0.1870 -0.9190 -1.0000 -1.0000 -1.0000 -1.0000 -1.0000 -1.0000 -0.7880 -0.1980 0.4570 0.9680 0.9760 0.4570 0.0490 -0.5760 -1.0000 -1.0000 -1.0000 -1.0000 
0.0000 -1.0000 -1.0000 -1.0000 -1.0000 -1.0000 -1.0000 -1.0000 -1.0000 -0.9710 -0.9680 -1.0000 -1.0000 -1.0000 -1.0000 -1.0000 -1.0000 -1.0000 -1.0000 -1.0000 -1.0000 -0.9960 -0.6300 -0.0930 0.3110 0.6870 0.7260 -0.1100 -0.7850 -1.0000 -1.0000 -1.0000 -1.0000 -1.0000 -1.0000 -1.0000 -0.9960 0.0480 1.0000 1.0000 0.9980 0.9890 0.9890 0.9050 0.9020 -0.2720 -0.9980 -1.0000 -1.0000 -1.0000 -1.0000 -0.9500 0.4640 1.0000 1.0000 0.6030 -0.3970 -1.0000 -1.0000 -0.7420 -0.9560 0.7770 0.2940 -0.9110 -1.0000 -1.0000 -1.0000 0.0860 1.0000 0.9890 -0.1540 -0.9890 -1.0000 -1.0000 -1.0000 -1.0000 -1.0000 -0.5970 0.7510 0.5960 -0.9990 -1.0000 -0.4540 0.9820 1.0000 0.1190 -0.9990 -1.0000 -1.0000 -1.0000 -1.0000 -1.0000 -1.0000 -1.0000 -0.4520 1.0000 -0.2040 -0.9750 0.7320 1.0000 0.5980 -0.7360 -1.0000 -1.0000 -1.0000 -1.0000 -1.0000 -1.0000 -1.0000 -1.0000 -0.9140 0.9600 0.1150 -0.4330 1.0000 0.9700 -0.8500 -1.0000 -1.0000 -1.0000 -1.0000 -1.0000 -1.0000 -1.0000 -1.0000 -1.0000 -0.9440 0.9310 0.7380 0.1930 1.0000 0.3540 -0.9910 -1.0000 -1.0000 -1.0000 -1.0000 -1.0000 -1.0000 -1.0000 -1.0000 -1.0000 -0.7360 0.9820 0.6120 0.7280 1.0000 -0.4090 -1.0000 -1.0000 -1.0000 -1.0000 -1.0000 -1.0000 -1.0000 -1.0000 -1.0000 -1.0000 -0.3130 1.0000 0.4720 0.6700 1.0000 -0.5630 -1.0000 -1.0000 -1.0000 -1.0000 -1.0000 -1.0000 -1.0000 -1.0000 -1.0000 -0.9840 0.4260 1.0000 -0.0470 0.0630 1.0000 0.0500 -0.9960 -1.0000 -1.0000 -1.0000 -1.0000 -1.0000 -1.0000 -1.0000 -1.0000 -0.4020 1.0000 0.9290 -0.7750 -0.8640 0.7380 1.0000 0.4480 -0.3990 -1.0000 -1.0000 -1.0000 -1.0000 -1.0000 -1.0000 -0.5220 0.6040 1.0000 0.0600 -1.0000 -1.0000 -0.7730 0.4710 1.0000 0.9990 0.8500 0.4750 0.4750 0.4750 0.5590 0.9890 0.9960 1.0000 0.3530 -0.9980 -1.0000 -1.0000 -1.0000 -0.9930 -0.6520 0.2700 0.9230 0.6930 0.6050 0.8910 1.0000 0.6340 0.3740 -0.1890 -0.9730 -1.0000 -1.0000 -1.0000 -1.0000 -1.0000 -1.0000 -1.0000 -0.9090 -0.9690 -1.0000 -0.9180 -0.8810 -0.9870 -1.0000 -1.0000 -1.0000 -1.0000 -1.0000 
8.0000 -1.0000 -1.0000 -0.3840 0.7130 1.0000 1.0000 1.0000 0.8450 0.2410 -0.1680 -0.6890 -1.0000 -1.0000 -1.0000 -1.0000 -1.0000 -1.0000 -0.8350 0.9720 0.7510 0.0610 -0.2960 -0.2640 -0.2000 0.1000 0.4630 0.8270 0.6110 -0.2030 -0.9860 -1.0000 -1.0000 -1.0000 -0.5750 1.0000 -0.0650 -1.0000 -1.0000 -1.0000 -1.0000 -1.0000 -1.0000 -1.0000 -0.6560 0.5220 0.2990 -0.9640 -1.0000 -1.0000 -0.8250 0.9780 -0.2730 -1.0000 -1.0000 -1.0000 -1.0000 -1.0000 -1.0000 -1.0000 -1.0000 -0.6870 1.0000 -0.5930 -1.0000 -1.0000 -1.0000 0.4010 0.6340 -0.9950 -1.0000 -1.0000 -1.0000 -1.0000 -1.0000 -1.0000 -1.0000 -0.9350 -0.5050 -1.0000 -1.0000 -1.0000 -1.0000 -0.7280 0.8960 0.0310 -1.0000 -1.0000 -1.0000 -1.0000 -1.0000 -1.0000 -1.0000 -1.0000 -1.0000 -1.0000 -1.0000 -1.0000 -1.0000 -1.0000 -0.4880 0.9240 -0.3960 -1.0000 -1.0000 -1.0000 -1.0000 -1.0000 -1.0000 -1.0000 -1.0000 -1.0000 -1.0000 -1.0000 -1.0000 -1.0000 -1.0000 -0.3480 0.9280 0.0790 -0.1150 0.2410 0.6000 0.8380 1.0000 1.0000 0.6820 0.3140 -0.9000 -1.0000 -1.0000 -0.9310 -0.4140 0.2010 0.9750 1.0000 1.0000 0.9310 0.6000 0.2540 0.1380 -0.3790 -0.6000 -0.6000 -0.9750 -1.0000 -0.5870 0.7860 1.0000 0.9530 0.6000 -0.0040 0.6900 0.7710 -0.8110 -1.0000 -1.0000 -1.0000 -1.0000 -1.0000 -1.0000 -0.9750 0.6630 0.9750 -0.2530 -0.9310 -1.0000 -1.0000 -0.9090 0.3570 0.7580 -0.7660 -1.0000 -1.0000 -1.0000 -1.0000 -1.0000 -0.8540 0.9890 0.3840 -1.0000 -1.0000 -1.0000 -1.0000 -1.0000 -0.9000 0.6360 0.5410 -0.9960 -1.0000 -1.0000 -1.0000 -1.0000 -1.0000 0.3030 0.7160 -0.9800 -1.0000 -1.0000 -1.0000 -1.0000 -1.0000 -0.2570 1.0000 -0.5440 -1.0000 -1.0000 -1.0000 -1.0000 -1.0000 -0.8970 0.6470 0.3260 -0.8770 -1.0000 -1.0000 -1.0000 -0.9630 0.3140 1.0000 -0.3510 -1.0000 -1.0000 -1.0000 -1.0000 -1.0000 -1.0000 -0.8750 0.4340 0.8390 0.1480 -0.2000 0.0480 0.7250 1.0000 0.8440 -0.8840 -1.0000 -1.0000 -1.0000 -1.0000 -1.0000 -1.0000 -1.0000 -1.0000 -0.2950 0.4700 0.9910 1.0000 0.9980 0.3550 -0.7600 -1.0000 -1.0000 -1.0000 -1.0000 -1.0000 
0.0000 -1.0000 -1.0000 -1.0000 -1.0000 -1.0000 -0.7870 -0.0120 -0.2580 -0.7720 -1.0000 -1.0000 -1.0000 -1.0000 -1.0000 -1.0000 -1.0000 -1.0000 -1.0000 -1.0000 -1.0000 -0.8810 0.7190 1.0000 1.0000 0.9120 0.3260 -0.5180 -1.0000 -1.0000 -1.0000 -1.0000 -1.0000 -1.0000 -1.0000 -1.0000 -0.8830 0.2550 1.0000 1.0000 1.0000 1.0000 1.0000 0.9930 0.1870 -0.9130 -1.0000 -1.0000 -1.0000 -1.0000 -1.0000 -0.8450 0.7020 1.0000 1.0000 1.0000 1.0000 1.0000 1.0000 1.0000 1.0000 0.6010 -0.7290 -1.0000 -1.0000 -1.0000 -0.8260 0.5300 1.0000 1.0000 1.0000 0.9660 0.5270 1.0000 1.0000 0.1570 0.7420 1.0000 0.6460 -0.7630 -1.0000 -1.0000 -0.0280 1.0000 1.0000 0.9730 -0.0930 -0.8260 -0.9920 0.1310 -0.1690 -0.9650 -0.6810 0.9100 1.0000 0.3940 -0.9690 -0.9970 0.6950 1.0000 0.9680 -0.5300 -1.0000 -1.0000 -1.0000 -1.0000 -1.0000 -1.0000 -1.0000 -0.2550 1.0000 1.0000 -0.5010 -0.1470 0.9970 1.0000 0.6210 -0.9670 -1.0000 -1.0000 -1.0000 -1.0000 -1.0000 -1.0000 -1.0000 -0.8590 0.9690 1.0000 0.1050 0.1530 1.0000 0.9990 -0.0870 -1.0000 -1.0000 -1.0000 -1.0000 -1.0000 -1.0000 -1.0000 -1.0000 -1.0000 0.5040 1.0000 0.6960 0.4550 1.0000 0.7760 -0.9870 -1.0000 -1.0000 -1.0000 -1.0000 -1.0000 -1.0000 -1.0000 -1.0000 -0.9870 0.5810 1.0000 0.6350 0.6700 1.0000 0.8840 -0.9440 -1.0000 -1.0000 -1.0000 -1.0000 -1.0000 -1.0000 -1.0000 -0.9620 -0.5340 0.9480 1.0000 0.3620 0.0640 1.0000 0.9810 -0.8300 -1.0000 -1.0000 -1.0000 -1.0000 -1.0000 -1.0000 -0.9480 0.0680 1.0000 1.0000 1.0000 -0.1820 -0.5620 0.9490 1.0000 0.2250 -0.5010 -0.7770 -0.9730 -0.7990 -0.5570 0.1740 0.6410 1.0000 1.0000 1.0000 0.5290 -0.7950 -1.0000 -0.1370 0.9510 1.0000 1.0000 1.0000 0.6430 0.9370 1.0000 1.0000 1.0000 1.0000 0.9830 0.2550 -0.8640 -1.0000 -1.0000 -1.0000 -0.4670 0.7160 1.0000 1.0000 1.0000 1.0000 1.0000 1.0000 0.7830 0.3850 -0.5640 -0.9990 -1.0000 -1.0000 -1.0000 -1.0000 -1.0000 -0.9440 -0.3740 -0.0080 -0.0080 -0.0080 -0.0080 -0.3660 -0.8800 -1.0000 -1.0000 -1.0000 -1.0000 -1.0000 
9.0000 -1.0000 -1.0000 -1.0000 -1.0000 -1.0000 -1.0000 -0.7190 0.1230 0.6170 1.0000 0.7360 -0.4780 -1.0000 -1.0000 -1.0000 -1.0000 -1.0000 -1.0000 -1.0000 -1.0000 -1.0000 -0.2860 0.9650 0.9970 0.3470 0.2000 0.8560 0.4810 -1.0000 -1.0000 -1.0000 -1.0000 -1.0000 -1.0000 -1.0000 -1.0000 -0.4160 0.9920 0.6380 -0.7340 -1.0000 -0.9290 0.8650 -0.1360 -1.0000 -1.0000 -1.0000 -1.0000 -1.0000 -1.0000 -1.0000 -0.9320 0.9260 0.7840 -0.8580 -1.0000 -0.9990 0.6730 -0.1140 -1.0000 -1.0000 -1.0000 -1.0000 -1.0000 -1.0000 -1.0000 -1.0000 -0.5490 1.0000 -0.1710 -1.0000 -1.0000 -1.0000 -0.6590 0.0230 0.2810 -0.9250 -1.0000 -1.0000 -1.0000 -1.0000 -1.0000 -1.0000 -0.7640 0.9530 0.4870 -0.2000 0.0940 0.5040 0.9950 1.0000 1.0000 -0.5490 -1.0000 -1.0000 -1.0000 -1.0000 -1.0000 -1.0000 -1.0000 -0.1740 0.9000 1.0000 1.0000 0.7800 0.0480 0.8120 0.9260 -0.9320 -1.0000 -1.0000 -1.0000 -1.0000 -1.0000 -1.0000 -1.0000 -1.0000 -1.0000 -0.6300 -0.8100 -1.0000 -0.5860 0.9700 0.3760 -1.0000 -1.0000 -1.0000 -1.0000 -1.0000 -1.0000 -1.0000 -1.0000 -1.0000 -1.0000 -1.0000 -1.0000 -1.0000 0.4010 0.9650 -0.6860 -1.0000 -1.0000 -1.0000 -1.0000 -1.0000 -1.0000 -1.0000 -1.0000 -1.0000 -1.0000 -1.0000 -1.0000 -0.7660 0.9450 0.1820 -1.0000 -1.0000 -1.0000 -1.0000 -1.0000 -1.0000 -1.0000 -1.0000 -1.0000 -1.0000 -1.0000 -1.0000 -0.9900 0.5060 0.8890 -0.7250 -1.0000 -1.0000 -1.0000 -1.0000 -1.0000 -1.0000 -1.0000 -1.0000 -1.0000 -1.0000 -1.0000 -1.0000 -0.3870 1.0000 -0.0930 -1.0000 -1.0000 -1.0000 -1.0000 -1.0000 -1.0000 -1.0000 -1.0000 -1.0000 -1.0000 -1.0000 -1.0000 -1.0000 0.3110 0.8530 -0.8840 -1.0000 -1.0000 -1.0000 -1.0000 -1.0000 -1.0000 -1.0000 -1.0000 -1.0000 -1.0000 -1.0000 -1.0000 -0.9640 0.8120 0.1120 -1.0000 -1.0000 -1.0000 -1.0000 -1.0000 -1.0000 -1.0000 -1.0000 -1.0000 -1.0000 -1.0000 -1.0000 -1.0000 -0.6940 1.0000 -0.3450 -1.0000 -1.0000 -1.0000 -1.0000 -1.0000 -1.0000 -1.0000 -1.0000 -1.0000 -1.0000 -1.0000 -1.0000 -1.0000 -0.3970 0.9320 -0.6550 -1.0000 -1.0000 -1.0000 -1.0000 -1.0000 -1.0000 -1.0000 
0.0000 -1.0000 -1.0000 -1.0000 -1.0000 -1.0000 -0.9980 0.6420 1.0000 0.7450 0.2320 -0.7260 -1.0000 -1.0000 -1.0000 -1.0000 -1.0000 -1.0000 -1.0000 -1.0000 -0.7090 -0.5660 -1.0000 -0.4150 0.8610 1.0000 1.0000 0.9620 0.4370 -0.9240 -1.0000 -1.0000 -1.0000 -1.0000 -1.0000 -0.1320 0.9040 0.9900 0.4060 -0.7570 -0.8910 -0.8260 -0.1810 0.8500 1.0000 0.6420 -0.9380 -1.0000 -1.0000 -1.0000 -0.9810 0.6110 1.0000 1.0000 1.0000 0.6670 -0.9810 -1.0000 -1.0000 -0.5840 0.7620 1.0000 0.0240 -1.0000 -1.0000 -1.0000 -0.6150 0.9800 1.0000 1.0000 1.0000 0.9730 -0.6930 -1.0000 -1.0000 -1.0000 -0.3240 1.0000 0.9530 -0.6680 -1.0000 -1.0000 0.1010 1.0000 1.0000 1.0000 1.0000 0.3880 -0.9040 -1.0000 -1.0000 -1.0000 -0.8200 0.9010 1.0000 0.0000 -1.0000 -1.0000 0.3230 1.0000 1.0000 0.5500 0.2170 -0.5310 -1.0000 -1.0000 -1.0000 -1.0000 -0.7340 0.9770 1.0000 0.5650 -1.0000 -0.9970 0.6320 1.0000 0.9970 -0.6130 -1.0000 -1.0000 -1.0000 -1.0000 -1.0000 -1.0000 -0.6760 0.9890 1.0000 0.7250 -0.9890 -0.9890 0.7250 1.0000 0.9410 -0.8700 -1.0000 -1.0000 -1.0000 -1.0000 -1.0000 -1.0000 0.0790 1.0000 1.0000 0.3940 -1.0000 -1.0000 0.5650 1.0000 0.9770 -0.7340 -1.0000 -1.0000 -1.0000 -1.0000 -1.0000 -0.5840 0.8230 1.0000 1.0000 0.1420 -1.0000 -1.0000 0.0000 1.0000 1.0000 -0.2840 -1.0000 -1.0000 -1.0000 -1.0000 -0.7490 0.7820 1.0000 1.0000 0.9920 -0.5860 -1.0000 -1.0000 -0.5880 0.9940 1.0000 0.3710 -1.0000 -1.0000 -1.0000 -0.4790 0.5790 1.0000 1.0000 0.9650 -0.0490 -0.9730 -1.0000 -1.0000 -0.9510 0.5800 1.0000 0.8700 -0.6940 -0.7390 -0.0990 0.8230 1.0000 1.0000 1.0000 0.4450 -0.9930 -1.0000 -1.0000 -1.0000 -1.0000 -0.9380 0.7020 1.0000 1.0000 1.0000 1.0000 1.0000 1.0000 1.0000 0.3920 -0.8860 -1.0000 -1.0000 -1.0000 -1.0000 -1.0000 -1.0000 -0.7420 0.4370 0.9920 1.0000 1.0000 1.0000 0.9970 0.8160 -0.8900 -1.0000 -1.0000 -1.0000 -1.0000 -1.0000 -1.0000 -1.0000 -1.0000 -1.0000 -0.3450 0.5330 0.9960 0.3510 -0.2300 -0.9550 -1.0000 -1.0000 -1.0000 -1.0000 -1.0000 
3.0000 -1.0000 -1.0000 -0.8900 -0.2600 0.1210 0.5020 1.0000 1.0000 1.0000 0.6230 0.2540 -0.6010 -1.0000 -1.0000 -1.0000 -1.0000 -1.0000 -1.0000 0.5100 1.0000 1.0000 1.0000 1.0000 0.9120 0.5000 0.7130 1.0000 1.0000 -0.1360 -1.0000 -1.0000 -1.0000 -1.0000 -1.0000 0.6720 1.0000 0.4870 0.1970 0.2260 -0.9570 -1.0000 -1.0000 -0.4650 0.8880 0.9170 -0.5900 -1.0000 -1.0000 -1.0000 -1.0000 -1.0000 -0.7500 -1.0000 -1.0000 -1.0000 -1.0000 -1.0000 -1.0000 -1.0000 0.2100 1.0000 -0.2100 -1.0000 -1.0000 -1.0000 -1.0000 -1.0000 -1.0000 -1.0000 -1.0000 -1.0000 -1.0000 -1.0000 -1.0000 -0.5420 0.9140 0.9780 -0.7240 -1.0000 -1.0000 -1.0000 -1.0000 -1.0000 -1.0000 -1.0000 -1.0000 -1.0000 -1.0000 -1.0000 -0.3580 0.8920 1.0000 -0.0330 -1.0000 -1.0000 -1.0000 -1.0000 -1.0000 -1.0000 -1.0000 -1.0000 -1.0000 -1.0000 -1.0000 -0.3000 0.9940 1.0000 0.0500 -0.9950 -1.0000 -1.0000 -1.0000 -1.0000 -1.0000 -1.0000 -1.0000 -1.0000 -1.0000 -1.0000 -0.1430 1.0000 1.0000 1.0000 0.9020 0.0720 -0.9560 -1.0000 -1.0000 -1.0000 -1.0000 -1.0000 -1.0000 -1.0000 -1.0000 -1.0000 -0.1060 1.0000 1.0000 1.0000 1.0000 1.0000 0.1060 -1.0000 -1.0000 -1.0000 -1.0000 -1.0000 -1.0000 -1.0000 -1.0000 -1.0000 -1.0000 -1.0000 -0.8220 -0.9280 -0.5690 1.0000 0.8190 -1.0000 -1.0000 -1.0000 -1.0000 -1.0000 -1.0000 -1.0000 -1.0000 -1.0000 -1.0000 -1.0000 -1.0000 -0.9850 0.0780 1.0000 0.4080 -1.0000 -1.0000 -1.0000 -1.0000 -1.0000 -1.0000 -1.0000 -1.0000 -1.0000 -1.0000 -1.0000 -0.6340 0.6380 1.0000 0.8780 -0.8830 -1.0000 -1.0000 -1.0000 -1.0000 -1.0000 -1.0000 -1.0000 -1.0000 -1.0000 -0.9040 -0.1670 0.9870 1.0000 0.5530 -0.7190 -1.0000 -1.0000 -1.0000 -1.0000 -1.0000 -1.0000 -1.0000 -1.0000 -0.5510 -0.0860 0.9650 1.0000 1.0000 -0.0780 -1.0000 -1.0000 -1.0000 -1.0000 -1.0000 -1.0000 -1.0000 -0.5160 0.3130 0.5680 1.0000 1.0000 0.9480 0.3180 -0.6310 -1.0000 -1.0000 -1.0000 -1.0000 -1.0000 -1.0000 -1.0000 -1.0000 0.0260 1.0000 0.5950 0.5000 0.1740 -0.7960 -1.0000 -1.0000 -1.0000 -1.0000 -1.0000 -1.0000 -1.0000 -1.0000 
8.0000 -1.0000 -1.0000 -1.0000 -0.9860 -0.4100 0.3330 0.9980 0.9040 0.4630 -0.2030 -0.9600 -1.0000 -1.0000 -1.0000 -1.0000 -1.0000 -1.0000 -1.0000 -0.9800 0.1100 0.9950 1.0000 1.0000 1.0000 1.0000 1.0000 0.6060 -0.6200 -1.0000 -1.0000 -1.0000 -1.0000 -1.0000 -1.0000 -0.4980 0.9980 1.0000 0.5790 -0.2000 -0.3930 -0.7140 -0.1580 0.7360 0.9460 -0.4240 -1.0000 -1.0000 -1.0000 -1.0000 -1.0000 -0.5120 1.0000 0.9320 -0.9050 -1.0000 -1.0000 -1.0000 -1.0000 -0.7010 0.9060 0.6510 -0.9800 -1.0000 -1.0000 -1.0000 -1.0000 -0.9990 0.1250 1.0000 0.3400 -0.9510 -1.0000 -1.0000 -0.2600 0.8700 1.0000 1.0000 -0.3570 -1.0000 -1.0000 -1.0000 -1.0000 -1.0000 -0.9120 0.2480 1.0000 0.1220 -0.6830 0.3430 0.9830 1.0000 0.8120 -0.3430 -0.9470 -1.0000 -1.0000 -1.0000 -1.0000 -1.0000 -1.0000 -0.9700 -0.0520 1.0000 1.0000 1.0000 1.0000 0.4020 -0.6430 -1.0000 -1.0000 -1.0000 -1.0000 -1.0000 -1.0000 -1.0000 -1.0000 -1.0000 -0.4740 0.9440 1.0000 1.0000 0.3980 -0.9030 -1.0000 -1.0000 -1.0000 -1.0000 -1.0000 -1.0000 -1.0000 -1.0000 -1.0000 -0.2660 1.0000 1.0000 0.9970 0.8960 0.8580 -0.4980 -1.0000 -1.0000 -1.0000 -1.0000 -1.0000 -1.0000 -1.0000 -1.0000 -0.5240 0.9530 1.0000 0.7630 -0.5180 -0.6680 0.7610 0.8690 -0.8620 -1.0000 -1.0000 -1.0000 -1.0000 -1.0000 -1.0000 -0.9090 0.7480 1.0000 0.8090 -0.6760 -1.0000 -1.0000 -0.3520 1.0000 0.0850 -1.0000 -1.0000 -1.0000 -1.0000 -1.0000 -1.0000 -0.3190 1.0000 1.0000 -0.2060 -1.0000 -1.0000 -1.0000 -0.9850 0.8400 0.9340 -0.7710 -1.0000 -1.0000 -1.0000 -1.0000 -1.0000 -0.5070 0.9990 0.9830 -0.7820 -1.0000 -1.0000 -1.0000 -0.9600 0.7320 1.0000 -0.5410 -1.0000 -1.0000 -1.0000 -1.0000 -1.0000 -0.9200 0.7610 0.9900 -0.6350 -1.0000 -1.0000 -0.6880 0.2270 1.0000 0.9180 -0.8040 -1.0000 -1.0000 -1.0000 -1.0000 -1.0000 -1.0000 -0.6560 0.7790 0.8570 0.2570 0.2180 0.8900 1.0000 1.0000 0.1660 -1.0000 -1.0000 -1.0000 -1.0000 -1.0000 -1.0000 -1.0000 -1.0000 -0.8760 0.0190 0.9100 1.0000 1.0000 0.6590 -0.3620 -0.9650 -1.0000 -1.0000 -1.0000 -1.0000 
0.0000 -1.0000 -1.0000 -1.0000 -1.0000 -0.8720 -0.1020 0.1390 0.1390 -0.7200 -1.0000 -1.0000 -1.0000 -1.0000 -1.0000 -1.0000 -1.0000 -1.0000 -1.0000 -1.0000 -1.0000 -0.1250 1.0000 1.0000 1.0000 0.8600 -0.5360 -1.0000 -1.0000 -1.0000 -1.0000 -1.0000 -1.0000 -1.0000 -1.0000 -1.0000 -1.0000 -0.1790 1.0000 1.0000 1.0000 1.0000 0.9740 0.3700 -0.8430 -1.0000 -1.0000 -1.0000 -1.0000 -1.0000 -1.0000 -1.0000 -0.3250 0.8460 1.0000 1.0000 1.0000 1.0000 1.0000 1.0000 0.7870 -0.4920 -1.0000 -1.0000 -1.0000 -1.0000 -1.0000 -0.7220 0.7950 1.0000 1.0000 1.0000 1.0000 1.0000 1.0000 1.0000 1.0000 0.8160 -0.5480 -1.0000 -1.0000 -1.0000 -0.9180 0.7300 1.0000 1.0000 0.9050 -0.4150 0.9430 1.0000 0.8920 0.2210 0.9540 1.0000 0.8110 -0.7460 -1.0000 -1.0000 0.0470 1.0000 1.0000 1.0000 -0.0790 -1.0000 0.1150 0.8790 -0.4630 -1.0000 -0.1700 1.0000 1.0000 0.0710 -1.0000 -0.7620 0.8940 1.0000 1.0000 0.7400 -0.9040 -1.0000 -0.9980 -0.6780 -1.0000 -1.0000 -0.9960 0.3450 1.0000 0.8450 -0.6180 -0.1060 1.0000 1.0000 0.9930 0.2370 -1.0000 -1.0000 -1.0000 -1.0000 -1.0000 -1.0000 -1.0000 -0.7780 0.9720 1.0000 0.0660 0.3380 1.0000 1.0000 0.4880 -0.9720 -1.0000 -1.0000 -1.0000 -1.0000 -1.0000 -1.0000 -1.0000 -0.6750 0.9950 1.0000 0.5810 0.6130 1.0000 1.0000 0.2400 -1.0000 -1.0000 -1.0000 -1.0000 -1.0000 -1.0000 -1.0000 -0.7250 0.6100 1.0000 1.0000 0.4610 0.4030 1.0000 1.0000 0.1300 -0.9970 -1.0000 -1.0000 -1.0000 -0.9960 -0.9420 -0.1660 0.7260 1.0000 1.0000 0.9950 -0.3150 -0.4350 1.0000 1.0000 1.0000 0.3680 0.2360 0.2360 0.2360 0.2730 0.9970 1.0000 1.0000 1.0000 0.9990 0.2780 -1.0000 -0.9870 0.0470 0.9930 1.0000 1.0000 1.0000 1.0000 1.0000 1.0000 1.0000 1.0000 1.0000 0.9560 0.1850 -0.9600 -1.0000 -1.0000 -1.0000 -0.4180 0.4010 0.9510 1.0000 1.0000 1.0000 1.0000 1.0000 0.7650 0.1840 -0.8640 -1.0000 -1.0000 -1.0000 -1.0000 -1.0000 -1.0000 -1.0000 -0.7240 -0.2650 0.1390 0.1390 0.1390 -0.5850 -0.8070 -1.0000 -1.0000 -1.0000 -1.0000 -1.0000 
1.0000 -1.0000 -1.0000 -1.0000 -1.0000 -1.0000 -1.0000 -0.4170 0.9510 -0.0320 -0.9720 -1.0000 -1.0000 -1.0000 -1.0000 -1.0000 -1.0000 -1.0000 -1.0000 -1.0000 -1.0000 -1.0000 -1.0000 -0.2010 1.0000 1.0000 -0.0910 -1.0000 -1.0000 -1.0000 -1.0000 -1.0000 -1.0000 -1.0000 -1.0000 -1.0000 -1.0000 -1.0000 -1.0000 0.0150 1.0000 0.5610 -0.9730 -1.0000 -1.0000 -1.0000 -1.0000 -1.0000 -1.0000 -1.0000 -1.0000 -1.0000 -1.0000 -1.0000 -1.0000 -0.0260 1.0000 0.7200 -0.9930 -1.0000 -1.0000 -1.0000 -1.0000 -1.0000 -1.0000 -1.0000 -1.0000 -1.0000 -1.0000 -1.0000 -1.0000 -0.2860 1.0000 0.6400 -1.0000 -1.0000 -1.0000 -1.0000 -1.0000 -1.0000 -1.0000 -1.0000 -1.0000 -1.0000 -1.0000 -1.0000 -1.0000 -0.6180 1.0000 0.6810 -1.0000 -1.0000 -1.0000 -1.0000 -1.0000 -1.0000 -1.0000 -1.0000 -1.0000 -1.0000 -1.0000 -1.0000 -1.0000 -0.4580 1.0000 0.8270 -0.9750 -1.0000 -1.0000 -1.0000 -1.0000 -1.0000 -1.0000 -1.0000 -1.0000 -1.0000 -1.0000 -1.0000 -1.0000 -0.2580 1.0000 0.7650 -1.0000 -1.0000 -1.0000 -1.0000 -1.0000 -1.0000 -1.0000 -1.0000 -1.0000 -1.0000 -1.0000 -1.0000 -1.0000 0.0140 1.0000 0.6200 -0.9990 -1.0000 -1.0000 -1.0000 -1.0000 -1.0000 -1.0000 -1.0000 -1.0000 -1.0000 -1.0000 -1.0000 -1.0000 -0.0760 1.0000 0.4700 -1.0000 -1.0000 -1.0000 -1.0000 -1.0000 -1.0000 -1.0000 -1.0000 -1.0000 -1.0000 -1.0000 -1.0000 -1.0000 -0.1500 1.0000 0.3830 -1.0000 -1.0000 -1.0000 -1.0000 -1.0000 -1.0000 -1.0000 -1.0000 -1.0000 -1.0000 -1.0000 -1.0000 -1.0000 -0.1110 1.0000 0.3920 -1.0000 -1.0000 -1.0000 -1.0000 -1.0000 -1.0000 -1.0000 -1.0000 -1.0000 -1.0000 -1.0000 -1.0000 -1.0000 -0.1530 1.0000 0.2160 -1.0000 -1.0000 -1.0000 -1.0000 -1.0000 -1.0000 -1.0000 -1.0000 -1.0000 -1.0000 -1.0000 -1.0000 -1.0000 -0.2110 1.0000 0.2580 -1.0000 -1.0000 -1.0000 -1.0000 -1.0000 -1.0000 -1.0000 -1.0000 -1.0000 -1.0000 -1.0000 -1.0000 -1.0000 -0.6230 0.9910 0.5700 -0.9960 -1.0000 -1.0000 -1.0000 -1.0000 -1.0000 -1.0000 -1.0000 -1.0000 -1.0000 -1.0000 -1.0000 -1.0000 -1.0000 -0.3290 0.8720 -0.7610 -1.0000 -1.0000 -1.0000 -1.0000 -1.0000 -1.0000 
2.0000 -1.0000 -1.0000 -1.0000 -1.0000 -1.0000 -1.0000 -1.0000 -1.0000 -1.0000 -1.0000 -1.0000 -1.0000 -1.0000 -1.0000 -1.0000 -1.0000 -1.0000 -1.0000 -1.0000 -1.0000 -1.0000 -1.0000 -0.7590 0.3120 0.4380 0.0620 -0.6890 -1.0000 -1.0000 -1.0000 -1.0000 -1.0000 -1.0000 -1.0000 -1.0000 -1.0000 -1.0000 -0.3530 0.8490 1.0000 1.0000 1.0000 0.9600 -0.4980 -1.0000 -1.0000 -1.0000 -1.0000 -1.0000 -1.0000 -1.0000 -0.7330 0.3930 0.9890 1.0000 0.7150 0.0410 -0.4170 0.7880 0.1980 -1.0000 -1.0000 -1.0000 -1.0000 -1.0000 -1.0000 -0.7180 0.9420 1.0000 1.0000 0.0930 -0.9520 -1.0000 -0.9980 0.6830 0.6670 -1.0000 -1.0000 -1.0000 -1.0000 -1.0000 -1.0000 -0.9030 0.5870 0.3170 -0.5780 -0.9980 -1.0000 -1.0000 -0.9470 0.9270 0.5040 -1.0000 -1.0000 -1.0000 -1.0000 -1.0000 -1.0000 -1.0000 -0.9930 -0.9980 -1.0000 -1.0000 -1.0000 -1.0000 -0.4890 0.9980 0.0990 -1.0000 -1.0000 -1.0000 -1.0000 -1.0000 -1.0000 -1.0000 -0.9610 -0.5020 -0.7940 -1.0000 -1.0000 -1.0000 0.1760 1.0000 -0.4440 -1.0000 -1.0000 -1.0000 -1.0000 -1.0000 -1.0000 -0.5510 0.7180 1.0000 0.9910 -0.4250 -1.0000 -0.7760 0.8690 0.7480 -0.9830 -1.0000 -1.0000 -1.0000 -1.0000 -1.0000 -0.5300 0.9770 0.7380 0.0770 0.7820 0.7670 -0.9970 0.1310 1.0000 -0.1490 -1.0000 -1.0000 -1.0000 -1.0000 -1.0000 -0.5060 0.7530 0.5810 -0.9590 -1.0000 0.1280 1.0000 0.0570 0.9700 0.5320 -0.9750 -1.0000 -1.0000 -1.0000 -0.6950 -0.3970 0.7490 1.0000 -0.1460 -1.0000 -1.0000 -0.4480 1.0000 1.0000 0.8900 -0.7470 -1.0000 -1.0000 -1.0000 -0.5540 0.8460 0.7210 0.0220 1.0000 -0.5680 -0.9620 -0.4270 0.5800 1.0000 1.0000 0.6960 -0.4380 -0.6540 -0.5070 -0.1920 0.9420 1.0000 -0.0760 -0.7090 0.8790 0.6470 0.9030 1.0000 0.9700 0.3270 0.2000 0.9750 1.0000 1.0000 1.0000 1.0000 0.9960 0.4040 -0.9270 -1.0000 -0.7020 0.2370 0.4380 -0.0770 -0.7800 -1.0000 -1.0000 -0.7710 -0.0190 0.4380 0.4380 0.3670 -0.3120 -1.0000 -1.0000 -1.0000 -1.0000 -1.0000 -1.0000 -1.0000 -1.0000 -1.0000 -1.0000 -1.0000 -1.0000 -1.0000 -1.0000 -1.0000 -1.0000 -1.0000 -1.0000 
2.0000 -1.0000 -1.0000 -1.0000 -1.0000 -1.0000 -1.0000 -1.0000 -1.0000 -1.0000 -1.0000 -0.9970 -0.9300 -1.0000 -1.0000 -1.0000 -1.0000 -1.0000 -1.0000 -1.0000 -1.0000 -1.0000 -1.0000 -1.0000 -1.0000 -0.9940 -0.4420 0.4780 0.9990 -0.0410 -1.0000 -1.0000 -1.0000 -1.0000 -1.0000 -1.0000 -1.0000 -1.0000 -1.0000 -1.0000 -0.5290 0.6180 1.0000 1.0000 1.0000 0.6400 -1.0000 -1.0000 -1.0000 -1.0000 -1.0000 -1.0000 -1.0000 -1.0000 -0.9820 0.0540 0.9410 1.0000 1.0000 0.8870 1.0000 -0.0290 -1.0000 -1.0000 -1.0000 -1.0000 -1.0000 -1.0000 -1.0000 -1.0000 0.1060 1.0000 1.0000 0.5780 -0.5620 0.5550 0.9750 -0.7950 -1.0000 -1.0000 -1.0000 -1.0000 -1.0000 -1.0000 -1.0000 -1.0000 -0.5420 0.4010 -0.1020 -0.9150 -0.4350 0.9790 0.0370 -1.0000 -1.0000 -1.0000 -1.0000 -1.0000 -1.0000 -1.0000 -1.0000 -0.8440 -0.2060 -0.1860 -0.8650 -0.8870 0.7220 0.8250 -0.9480 -1.0000 -1.0000 -1.0000 -1.0000 -1.0000 -1.0000 -0.8170 0.0560 0.8950 1.0000 1.0000 0.1340 0.1700 0.9890 -0.4030 -1.0000 -1.0000 -1.0000 -1.0000 -1.0000 -0.9210 0.2610 0.9220 0.8640 0.1660 -0.2130 1.0000 0.9350 1.0000 0.1100 -1.0000 -1.0000 -1.0000 -1.0000 -1.0000 -1.0000 0.0120 1.0000 0.5610 -0.8020 -1.0000 -0.2330 1.0000 0.9790 0.0190 -0.9820 -1.0000 -1.0000 -1.0000 -1.0000 -1.0000 -1.0000 0.7200 0.6770 -0.2820 -0.2250 0.3860 0.9750 1.0000 0.7810 -0.9610 -1.0000 -1.0000 -1.0000 -1.0000 -1.0000 -1.0000 -1.0000 0.5660 1.0000 1.0000 0.9990 0.9310 0.3810 0.5960 1.0000 -0.0510 -0.9930 -1.0000 -1.0000 -1.0000 -1.0000 -1.0000 -1.0000 -0.8570 -0.2530 -0.3390 -0.5590 -0.9980 -1.0000 -0.5370 0.9960 1.0000 0.5320 0.0460 -0.2900 -0.4660 -0.8580 -0.2970 -0.1590 -1.0000 -1.0000 -1.0000 -1.0000 -1.0000 -1.0000 -1.0000 -0.3520 0.8330 1.0000 1.0000 1.0000 1.0000 1.0000 1.0000 0.6380 -1.0000 -1.0000 -1.0000 -1.0000 -1.0000 -1.0000 -1.0000 -1.0000 -0.8910 -0.2330 0.4170 0.5590 0.9870 1.0000 1.0000 0.3800 -1.0000 -1.0000 -1.0000 -1.0000 -1.0000 -1.0000 -1.0000 -1.0000 -1.0000 -1.0000 -1.0000 -1.0000 -0.9330 -0.9290 -0.9290 -0.9920 
9.0000 -1.0000 -1.0000 -1.0000 -0.9990 -0.7130 -0.0600 0.0590 0.1780 0.7210 1.0000 1.0000 0.7140 -0.1610 -0.0720 -0.9360 -1.0000 -1.0000 -1.0000 -0.1870 0.5620 0.9860 1.0000 1.0000 1.0000 1.0000 1.0000 1.0000 1.0000 1.0000 1.0000 0.6480 -0.8720 -1.0000 -0.1790 0.9830 1.0000 1.0000 0.8340 0.7930 0.3050 -0.1270 -0.2940 0.1590 0.5710 1.0000 1.0000 1.0000 -0.2330 -0.7510 0.9160 1.0000 0.2800 -0.8040 -0.9380 -0.9460 -1.0000 -1.0000 -1.0000 -1.0000 0.3490 1.0000 1.0000 0.0310 -0.8470 -0.2480 1.0000 0.3450 -1.0000 -1.0000 -1.0000 -1.0000 -1.0000 -1.0000 -1.0000 -0.7240 0.9360 1.0000 1.0000 -0.7080 -1.0000 -0.4360 1.0000 0.0900 -1.0000 -1.0000 -1.0000 -1.0000 -1.0000 -1.0000 -1.0000 0.0210 1.0000 1.0000 0.6690 -0.9630 -1.0000 -0.9630 0.3150 0.8400 -0.1530 -0.7480 -1.0000 -1.0000 -1.0000 -1.0000 -0.6210 0.8110 1.0000 0.8360 -0.4090 -1.0000 -1.0000 -1.0000 -0.9580 0.0750 0.9980 0.9720 0.8760 0.4160 0.8020 0.8820 0.9730 1.0000 0.8530 -0.5080 -1.0000 -1.0000 -1.0000 -1.0000 -1.0000 -1.0000 -0.6180 0.2050 0.5480 0.8820 0.8820 0.0920 0.6480 1.0000 0.0930 -1.0000 -1.0000 -1.0000 -1.0000 -1.0000 -1.0000 -1.0000 -1.0000 -1.0000 -1.0000 -1.0000 -1.0000 -0.9520 0.7640 0.9990 -0.7690 -1.0000 -1.0000 -1.0000 -1.0000 -1.0000 -1.0000 -1.0000 -1.0000 -1.0000 -1.0000 -1.0000 -1.0000 -0.8540 0.9480 0.8780 -0.9300 -1.0000 -1.0000 -1.0000 -1.0000 -1.0000 -1.0000 -1.0000 -1.0000 -1.0000 -1.0000 -1.0000 -1.0000 -0.4850 1.0000 0.1390 -1.0000 -1.0000 -1.0000 -1.0000 -1.0000 -1.0000 -1.0000 -1.0000 -1.0000 -1.0000 -1.0000 -1.0000 -1.0000 0.1020 1.0000 -0.2260 -1.0000 -1.0000 -1.0000 -1.0000 -1.0000 -1.0000 -1.0000 -1.0000 -1.0000 -1.0000 -1.0000 -1.0000 -0.9960 0.6850 0.9680 -0.7820 -1.0000 -1.0000 -1.0000 -1.0000 -1.0000 -1.0000 -1.0000 -1.0000 -1.0000 -1.0000 -1.0000 -1.0000 -0.7170 0.9920 0.7910 -0.9970 -1.0000 -1.0000 -1.0000 -1.0000 -1.0000 -1.0000 -1.0000 -1.0000 -1.0000 -1.0000 -1.0000 -1.0000 -0.7770 0.8640 0.1510 -1.0000 -1.0000 -1.0000 -1.0000 -1.0000 -1.0000 
0.0000 -1.0000 -1.0000 -1.0000 -0.7650 -0.4600 -0.1400 -0.1400 -0.4530 -0.7230 -0.8440 -1.0000 -1.0000 -1.0000 -1.0000 -1.0000 -1.0000 -1.0000 -1.0000 -0.0890 0.9420 1.0000 1.0000 1.0000 1.0000 1.0000 0.8780 0.4240 -0.4320 -1.0000 -1.0000 -1.0000 -1.0000 -1.0000 -1.0000 0.5720 1.0000 1.0000 0.5390 0.6660 1.0000 1.0000 1.0000 1.0000 0.9940 0.2480 -0.9950 -1.0000 -1.0000 -1.0000 -1.0000 -0.1820 0.8320 1.0000 0.8030 0.9720 1.0000 1.0000 0.8980 -0.3650 0.6620 1.0000 -0.0500 -1.0000 -1.0000 -1.0000 -1.0000 -1.0000 -0.9170 0.6150 1.0000 1.0000 0.8920 0.1770 -0.5520 -1.0000 -0.8820 0.9080 0.9580 -0.6950 -1.0000 -1.0000 -1.0000 -1.0000 -0.2620 0.9970 1.0000 0.4090 -0.9040 -1.0000 -1.0000 -1.0000 -1.0000 -0.3830 1.0000 0.6310 -0.9990 -1.0000 -0.9950 0.1810 0.9810 1.0000 0.6700 -0.9050 -1.0000 -1.0000 -1.0000 -1.0000 -1.0000 -0.9990 0.7660 1.0000 -0.6880 -1.0000 -0.2860 1.0000 1.0000 0.6250 -0.7710 -1.0000 -1.0000 -1.0000 -1.0000 -1.0000 -1.0000 -1.0000 0.2230 1.0000 -0.1440 -0.7290 0.8670 1.0000 0.6310 -0.6880 -1.0000 -1.0000 -1.0000 -1.0000 -1.0000 -1.0000 -1.0000 -1.0000 -0.3210 1.0000 0.4000 0.2230 1.0000 0.9960 -0.5620 -1.0000 -1.0000 -1.0000 -1.0000 -1.0000 -1.0000 -1.0000 -1.0000 -1.0000 -0.2320 1.0000 0.7120 0.6980 1.0000 0.3420 -0.9920 -1.0000 -1.0000 -1.0000 -1.0000 -1.0000 -1.0000 -1.0000 -1.0000 -1.0000 0.3670 1.0000 0.4300 0.6010 1.0000 0.0600 -1.0000 -1.0000 -1.0000 -1.0000 -1.0000 -1.0000 -1.0000 -1.0000 -0.8810 0.0800 0.9780 0.9860 -0.2930 -0.2250 1.0000 0.7280 -0.3650 -0.8580 -1.0000 -1.0000 -1.0000 -1.0000 -0.6270 -0.0650 0.8030 1.0000 1.0000 0.2340 -1.0000 -0.9830 0.1890 0.9980 1.0000 0.8830 0.8020 0.5110 0.5830 0.8020 0.9860 1.0000 0.9970 0.8170 0.1150 -0.8930 -1.0000 -1.0000 -1.0000 -0.1920 0.7060 1.0000 1.0000 1.0000 1.0000 1.0000 0.9610 0.1120 -0.4800 -0.9980 -1.0000 -1.0000 -1.0000 -1.0000 -1.0000 -1.0000 -0.9430 -0.7210 -0.1520 -0.1400 -0.3510 -0.2690 -0.6920 -1.0000 -1.0000 -1.0000 -1.0000 -1.0000 -1.0000 
6.0000 -1.0000 -1.0000 -1.0000 -1.0000 -1.0000 -1.0000 -1.0000 -0.8670 0.3070 0.6900 -0.7960 -1.0000 -1.0000 -1.0000 -1.0000 -1.0000 -1.0000 -1.0000 -1.0000 -1.0000 -1.0000 -1.0000 -0.7330 0.7200 0.9780 -0.1570 -0.9740 -1.0000 -1.0000 -1.0000 -1.0000 -1.0000 -1.0000 -1.0000 -1.0000 -1.0000 -1.0000 -0.8770 0.7060 1.0000 0.0200 -1.0000 -1.0000 -1.0000 -1.0000 -1.0000 -1.0000 -1.0000 -1.0000 -1.0000 -1.0000 -1.0000 -1.0000 0.0390 1.0000 0.4790 -0.9630 -1.0000 -1.0000 -1.0000 -1.0000 -1.0000 -1.0000 -1.0000 -1.0000 -1.0000 -1.0000 -1.0000 -0.8580 0.9010 0.9650 -0.6440 -1.0000 -1.0000 -1.0000 -1.0000 -1.0000 -1.0000 -1.0000 -1.0000 -1.0000 -1.0000 -1.0000 -0.9910 0.3610 1.0000 0.2290 -1.0000 -1.0000 -1.0000 -1.0000 -1.0000 -1.0000 -1.0000 -1.0000 -1.0000 -1.0000 -1.0000 -1.0000 -0.4640 0.9990 0.7940 -0.8480 -1.0000 -1.0000 -1.0000 -1.0000 -1.0000 -1.0000 -1.0000 -1.0000 -1.0000 -1.0000 -1.0000 -0.9980 0.6550 1.0000 -0.4110 -1.0000 -1.0000 -1.0000 -1.0000 -1.0000 -1.0000 -1.0000 -1.0000 -1.0000 -1.0000 -1.0000 -1.0000 -0.4570 1.0000 0.7670 -0.9620 -1.0000 -1.0000 -1.0000 -0.9900 -0.8240 -0.4550 -0.8650 -1.0000 -1.0000 -1.0000 -1.0000 -1.0000 0.0480 1.0000 -0.2860 -1.0000 -1.0000 -0.9870 -0.3240 0.5460 1.0000 1.0000 0.7120 -0.6760 -1.0000 -1.0000 -1.0000 -1.0000 0.4350 0.9850 -0.7760 -0.9910 -0.5540 0.5480 1.0000 0.8810 0.3190 -0.1520 0.8210 0.5440 -1.0000 -1.0000 -1.0000 -1.0000 0.5860 0.8650 -0.8320 0.3810 1.0000 0.9740 0.0500 -0.8870 -1.0000 -0.2810 0.9880 0.1570 -1.0000 -1.0000 -1.0000 -1.0000 0.0920 1.0000 0.7650 1.0000 0.6510 -0.5160 -0.8110 -0.4740 0.2330 0.9820 0.6380 -0.9110 -1.0000 -1.0000 -1.0000 -1.0000 -0.8310 0.6930 1.0000 1.0000 0.9030 0.8180 0.9260 1.0000 0.5420 -0.0140 -0.8630 -1.0000 -1.0000 -1.0000 -1.0000 -1.0000 -1.0000 -0.3520 1.0000 1.0000 1.0000 0.7500 0.5760 -0.1870 -0.9870 -1.0000 -1.0000 -1.0000 -1.0000 -1.0000 -1.0000 -1.0000 -1.0000 -0.9880 -0.0410 0.6540 0.6110 -0.3150 -1.0000 -1.0000 -1.0000 -1.0000 -1.0000 -1.0000 -1.0000 -1.0000 
6.0000 -1.0000 -1.0000 -1.0000 -1.0000 -1.0000 -1.0000 -1.0000 -0.9980 0.1950 -0.9660 -1.0000 -1.0000 -1.0000 -1.0000 -1.0000 -1.0000 -1.0000 -1.0000 -1.0000 -1.0000 -1.0000 -1.0000 -1.0000 -0.1700 0.9910 -0.3200 -1.0000 -1.0000 -1.0000 -1.0000 -1.0000 -1.0000 -1.0000 -1.0000 -1.0000 -1.0000 -1.0000 -1.0000 -0.8110 0.8910 0.8970 -0.6610 -1.0000 -1.0000 -1.0000 -1.0000 -1.0000 -1.0000 -1.0000 -1.0000 -1.0000 -1.0000 -1.0000 -1.0000 0.1610 1.0000 0.1680 -1.0000 -1.0000 -1.0000 -1.0000 -1.0000 -1.0000 -1.0000 -1.0000 -1.0000 -1.0000 -1.0000 -1.0000 -0.9790 0.7580 0.9980 -0.7360 -1.0000 -1.0000 -1.0000 -1.0000 -1.0000 -1.0000 -1.0000 -1.0000 -1.0000 -1.0000 -1.0000 -1.0000 -0.4580 0.9930 0.9940 -0.6350 -1.0000 -1.0000 -1.0000 -1.0000 -1.0000 -1.0000 -1.0000 -1.0000 -1.0000 -1.0000 -1.0000 -1.0000 0.3510 1.0000 0.5130 -0.5680 -1.0000 -1.0000 -1.0000 -1.0000 -1.0000 -1.0000 -1.0000 -1.0000 -1.0000 -1.0000 -1.0000 -0.7260 0.9060 0.8830 -0.8230 -1.0000 -1.0000 -1.0000 -1.0000 -1.0000 -1.0000 -1.0000 -1.0000 -1.0000 -1.0000 -1.0000 -1.0000 -0.1190 1.0000 0.3580 -1.0000 -1.0000 -1.0000 -1.0000 -1.0000 -1.0000 -1.0000 -1.0000 -1.0000 -1.0000 -1.0000 -1.0000 -0.7970 0.9030 1.0000 -0.4700 -1.0000 -0.7960 -0.3110 -0.7260 -0.9660 -1.0000 -1.0000 -1.0000 -1.0000 -1.0000 -1.0000 -1.0000 -0.2170 1.0000 0.3070 -0.8900 -0.1800 0.7400 1.0000 1.0000 0.7150 -0.6430 -1.0000 -1.0000 -1.0000 -1.0000 -1.0000 -1.0000 0.1070 1.0000 0.3550 0.8530 1.0000 0.7630 0.3600 -0.0790 0.7700 0.2260 -1.0000 -1.0000 -1.0000 -1.0000 -1.0000 -1.0000 0.2330 1.0000 1.0000 0.9080 -0.2800 -0.9640 -1.0000 -0.3830 0.9560 -0.3480 -1.0000 -1.0000 -1.0000 -1.0000 -1.0000 -1.0000 -0.0080 1.0000 0.9480 -0.4570 -1.0000 -0.8940 0.0600 0.9670 0.8860 -0.8840 -1.0000 -1.0000 -1.0000 -1.0000 -1.0000 -1.0000 -0.8320 0.8920 0.9960 0.5940 0.6240 0.9580 1.0000 0.2840 -0.7980 -1.0000 -1.0000 -1.0000 -1.0000 -1.0000 -1.0000 -1.0000 -1.0000 -0.7300 0.3960 0.9550 1.0000 0.6250 -0.3380 -0.9710 -1.0000 -1.0000 -1.0000 -1.0000 -1.0000 
5.0000 -1.0000 -1.0000 -1.0000 -0.4490 1.0000 1.0000 1.0000 1.0000 1.0000 0.8400 0.3860 0.1110 -0.2160 -0.7230 -1.0000 -1.0000 -1.0000 -1.0000 -1.0000 -0.2750 1.0000 0.5920 0.1110 0.4080 0.4340 0.5560 0.5560 0.7890 1.0000 0.9560 0.4780 -0.8880 -1.0000 -1.0000 -1.0000 0.0460 1.0000 -0.1450 -1.0000 -1.0000 -1.0000 -1.0000 -1.0000 -1.0000 -0.9550 -0.1910 0.3330 -0.7180 -1.0000 -1.0000 -1.0000 0.0220 1.0000 -0.3190 -1.0000 -1.0000 -1.0000 -1.0000 -1.0000 -1.0000 -1.0000 -1.0000 -1.0000 -1.0000 -1.0000 -1.0000 -1.0000 0.2940 1.0000 -0.1460 -0.7890 -0.7780 -0.7780 -0.9140 -1.0000 -1.0000 -1.0000 -1.0000 -1.0000 -1.0000 -1.0000 -1.0000 -1.0000 0.1720 1.0000 0.9230 0.9780 1.0000 1.0000 0.8730 0.4710 -0.2610 -0.9970 -1.0000 -1.0000 -1.0000 -1.0000 -1.0000 -1.0000 0.0490 1.0000 0.8960 0.7780 0.5400 0.3330 0.3330 0.7190 0.9800 0.4900 -0.8230 -1.0000 -1.0000 -1.0000 -1.0000 -1.0000 -0.9560 -0.3840 -0.8700 -1.0000 -1.0000 -1.0000 -1.0000 -1.0000 -0.6320 0.9160 0.4690 -1.0000 -1.0000 -1.0000 -1.0000 -1.0000 -1.0000 -1.0000 -1.0000 -1.0000 -1.0000 -1.0000 -1.0000 -1.0000 -1.0000 0.2230 0.9970 -0.6640 -1.0000 -1.0000 -1.0000 -1.0000 -1.0000 -1.0000 -1.0000 -1.0000 -1.0000 -1.0000 -1.0000 -1.0000 -1.0000 -0.5910 1.0000 0.0480 -1.0000 -1.0000 -1.0000 -1.0000 -1.0000 -1.0000 -1.0000 -1.0000 -1.0000 -1.0000 -1.0000 -1.0000 -1.0000 -0.5650 1.0000 0.2690 -1.0000 -0.7540 0.1710 0.3330 -0.0480 -0.3570 -1.0000 -1.0000 -1.0000 -1.0000 -1.0000 -1.0000 -1.0000 0.0030 1.0000 0.1940 -1.0000 -0.7820 0.9710 1.0000 0.9450 0.1740 -0.9990 -1.0000 -1.0000 -1.0000 -1.0000 -1.0000 -0.6520 0.9640 0.9040 -0.7720 -1.0000 -1.0000 -0.4320 0.7200 0.9550 0.1770 -0.5930 -1.0000 -1.0000 -1.0000 -1.0000 -0.4890 0.7530 1.0000 0.0690 -1.0000 -1.0000 -1.0000 -1.0000 -0.9530 0.0840 0.9730 1.0000 0.8550 0.5560 0.6020 1.0000 1.0000 0.9780 0.1940 -0.7570 -1.0000 -1.0000 -1.0000 -1.0000 -1.0000 -1.0000 -0.7720 0.0150 0.4690 0.6260 1.0000 0.8300 0.4940 -0.3430 -1.0000 -1.0000 -1.0000 -1.0000 
9.0000 -1.0000 -1.0000 -1.0000 -0.9380 -0.4890 0.1250 0.6750 1.0000 1.0000 1.0000 0.3730 -0.5510 -1.0000 -1.0000 -1.0000 -1.0000 -1.0000 -1.0000 -0.9060 0.2890 0.9990 1.0000 1.0000 1.0000 1.0000 1.0000 1.0000 0.9550 0.2070 -0.8710 -1.0000 -1.0000 -1.0000 -0.7500 0.4790 1.0000 1.0000 1.0000 0.9670 0.9400 0.2400 0.2100 0.2100 0.7000 1.0000 0.5820 -0.9820 -1.0000 -1.0000 0.1760 1.0000 1.0000 1.0000 0.8320 -0.5410 -1.0000 -1.0000 -1.0000 -1.0000 -0.1240 1.0000 1.0000 -0.3900 -1.0000 -1.0000 0.1520 1.0000 1.0000 0.8280 -0.3650 -1.0000 -1.0000 -1.0000 -1.0000 -0.2760 0.8570 1.0000 1.0000 0.1710 -1.0000 -1.0000 -0.1320 1.0000 1.0000 -0.1690 -0.9070 -0.9070 -0.9070 -0.4220 0.4040 0.9260 1.0000 1.0000 1.0000 -0.1680 -1.0000 -1.0000 -0.9290 0.7350 1.0000 1.0000 1.0000 1.0000 1.0000 1.0000 1.0000 1.0000 1.0000 1.0000 0.8890 -0.8630 -1.0000 -1.0000 -1.0000 -0.8640 0.2320 0.9740 1.0000 1.0000 1.0000 1.0000 1.0000 1.0000 1.0000 0.8620 -0.4560 -1.0000 -1.0000 -1.0000 -1.0000 -1.0000 -1.0000 -0.6960 -0.6280 -0.6280 -0.6280 0.4340 1.0000 1.0000 0.9560 -0.2920 -1.0000 -1.0000 -1.0000 -1.0000 -1.0000 -1.0000 -1.0000 -1.0000 -1.0000 -1.0000 -0.6430 0.8680 1.0000 1.0000 0.4600 -1.0000 -1.0000 -1.0000 -1.0000 -1.0000 -1.0000 -1.0000 -1.0000 -1.0000 -1.0000 -1.0000 0.1000 1.0000 1.0000 0.8240 -0.8800 -1.0000 -1.0000 -1.0000 -1.0000 -1.0000 -1.0000 -1.0000 -1.0000 -1.0000 -1.0000 -0.6030 0.8390 1.0000 1.0000 0.1540 -1.0000 -1.0000 -1.0000 -1.0000 -1.0000 -1.0000 -1.0000 -1.0000 -1.0000 -1.0000 -0.9600 0.7630 1.0000 1.0000 0.9940 -0.6110 -1.0000 -1.0000 -1.0000 -1.0000 -1.0000 -1.0000 -1.0000 -1.0000 -1.0000 -0.8170 0.3470 0.9970 1.0000 1.0000 0.1010 -0.9920 -1.0000 -1.0000 -1.0000 -1.0000 -1.0000 -1.0000 -1.0000 -1.0000 -1.0000 -0.2170 1.0000 1.0000 0.9960 0.1770 -0.8400 -1.0000 -1.0000 -1.0000 -1.0000 -1.0000 -1.0000 -1.0000 -1.0000 -1.0000 -1.0000 -0.8220 0.5940 0.4660 0.1920 -0.9490 -1.0000 -1.0000 -1.0000 -1.0000 -1.0000 -1.0000 -1.0000 
2.0000 -1.0000 -1.0000 -1.0000 -1.0000 -1.0000 -0.9720 -0.6210 -0.9770 -1.0000 -1.0000 -1.0000 -1.0000 -1.0000 -1.0000 -1.0000 -1.0000 -1.0000 -1.0000 -1.0000 -0.4070 0.5620 0.6440 1.0000 0.6520 0.6190 -0.2870 -0.9790 -1.0000 -1.0000 -1.0000 -1.0000 -1.0000 -1.0000 -1.0000 -0.3600 0.9860 1.0000 1.0000 1.0000 1.0000 1.0000 1.0000 0.2050 -0.7530 -1.0000 -1.0000 -1.0000 -1.0000 -1.0000 -1.0000 0.0830 1.0000 1.0000 1.0000 1.0000 1.0000 1.0000 1.0000 1.0000 0.9090 -0.0380 -0.9890 -1.0000 -1.0000 -1.0000 -1.0000 -0.9290 0.2630 0.9560 1.0000 1.0000 1.0000 1.0000 0.9850 0.3730 0.9870 1.0000 0.0830 -1.0000 -1.0000 -1.0000 -1.0000 -1.0000 -1.0000 -0.8830 -0.2980 -0.2980 -0.2980 -0.2980 -0.4720 -1.0000 0.4050 1.0000 0.8930 -1.0000 -1.0000 -1.0000 -1.0000 -1.0000 -1.0000 -1.0000 -1.0000 -1.0000 -1.0000 -1.0000 -1.0000 -1.0000 0.5960 1.0000 0.9210 -0.9330 -1.0000 -1.0000 -1.0000 -1.0000 -0.3950 -0.2430 0.4720 -0.1110 -1.0000 -1.0000 -1.0000 -0.3350 0.9620 1.0000 0.2440 -1.0000 -1.0000 -1.0000 -0.3500 0.9220 1.0000 1.0000 1.0000 1.0000 1.0000 0.6490 0.7790 1.0000 1.0000 0.8860 -0.5700 -1.0000 -1.0000 -0.0750 0.9850 1.0000 0.9550 0.1520 0.2430 0.9730 1.0000 1.0000 1.0000 1.0000 0.6430 -0.4610 -1.0000 -1.0000 -1.0000 0.8800 1.0000 1.0000 0.8960 0.4900 1.0000 1.0000 1.0000 1.0000 1.0000 1.0000 -0.1750 -1.0000 -1.0000 -1.0000 -1.0000 0.6830 1.0000 1.0000 1.0000 1.0000 1.0000 1.0000 1.0000 0.6300 0.5680 0.9840 0.5790 -0.4950 -1.0000 -1.0000 -1.0000 -0.4590 0.8110 0.9690 1.0000 0.8530 0.5190 0.0820 -0.6340 -0.9470 -1.0000 0.4000 1.0000 0.9040 -0.3720 -1.0000 -1.0000 -1.0000 -1.0000 -0.5320 -0.4050 -0.9370 -1.0000 -1.0000 -1.0000 -1.0000 -1.0000 -0.9500 -0.1830 0.6770 0.9670 0.2030 -0.6600 -1.0000 -1.0000 -1.0000 -1.0000 -1.0000 -1.0000 -1.0000 -1.0000 -1.0000 -1.0000 -1.0000 -1.0000 -0.8840 -0.1340 0.5550 0.6590 -1.0000 -1.0000 -1.0000 -1.0000 -1.0000 -1.0000 -1.0000 -1.0000 -1.0000 -1.0000 -1.0000 -1.0000 -1.0000 -1.0000 -1.0000 -0.8560 
0.0000 -1.0000 -1.0000 -1.0000 -1.0000 -1.0000 -1.0000 -1.0000 -1.0000 -1.0000 -1.0000 -1.0000 -1.0000 -1.0000 -1.0000 -1.0000 -1.0000 -1.0000 -1.0000 -1.0000 -1.0000 -1.0000 -1.0000 -1.0000 -1.0000 -0.7610 -0.2330 -0.5560 -1.0000 -1.0000 -1.0000 -1.0000 -1.0000 -1.0000 -1.0000 -1.0000 -1.0000 -1.0000 -1.0000 -1.0000 -1.0000 -0.7600 0.9990 0.9370 0.0610 -0.7640 -1.0000 -1.0000 -1.0000 -1.0000 -1.0000 -1.0000 -1.0000 -0.9340 -0.0210 -0.5950 -1.0000 -1.0000 -0.5240 0.8270 1.0000 0.8390 -0.5220 -1.0000 -1.0000 -1.0000 -1.0000 -0.9920 -0.6800 0.8540 1.0000 0.9850 -0.3200 -1.0000 -1.0000 0.2320 1.0000 1.0000 0.3880 -1.0000 -1.0000 -1.0000 -0.9490 -0.4190 0.9830 1.0000 1.0000 1.0000 0.5310 -1.0000 -1.0000 -0.6640 0.7700 1.0000 0.9000 -0.9550 -1.0000 -0.8700 0.3660 1.0000 1.0000 1.0000 1.0000 0.4800 -0.6270 -1.0000 -1.0000 -1.0000 0.1710 1.0000 1.0000 -0.3240 -1.0000 0.0350 1.0000 1.0000 1.0000 1.0000 0.8300 -0.7410 -1.0000 -1.0000 -1.0000 -1.0000 -0.3870 1.0000 1.0000 0.9340 -0.9270 0.4740 1.0000 1.0000 1.0000 0.9860 -0.3330 -1.0000 -1.0000 -1.0000 -1.0000 -1.0000 -0.9370 0.2700 1.0000 1.0000 -0.4360 0.4670 1.0000 1.0000 0.8830 -0.0090 -0.9840 -1.0000 -1.0000 -1.0000 -1.0000 -1.0000 -1.0000 -0.4480 1.0000 1.0000 0.1220 0.5280 1.0000 1.0000 0.9480 -0.9100 -1.0000 -1.0000 -1.0000 -1.0000 -1.0000 -1.0000 -1.0000 -0.1810 1.0000 1.0000 0.6800 -0.8480 0.9420 1.0000 1.0000 0.8780 0.5340 -0.0930 -0.0930 -0.0930 -0.0930 -0.0930 0.0870 0.9000 1.0000 1.0000 0.3610 -1.0000 -0.4690 0.9760 1.0000 1.0000 1.0000 1.0000 1.0000 1.0000 1.0000 1.0000 1.0000 1.0000 1.0000 0.9730 -0.5650 -1.0000 -1.0000 -0.4860 0.3620 0.8210 0.8340 1.0000 1.0000 1.0000 1.0000 1.0000 1.0000 1.0000 0.9090 -0.0400 -1.0000 -1.0000 -1.0000 -1.0000 -1.0000 -1.0000 -0.9870 -0.2410 -0.2330 -0.2330 -0.2330 -0.2330 -0.2330 -0.2330 -0.5710 -1.0000 -1.0000 -1.0000 -1.0000 -1.0000 -1.0000 -1.0000 -1.0000 -1.0000 -1.0000 -1.0000 -1.0000 -1.0000 -1.0000 -1.0000 -1.0000 -1.0000 -1.0000 
9.0000 -1.0000 -1.0000 -1.0000 -1.0000 -1.0000 -1.0000 -0.9910 0.0190 0.9550 1.0000 0.1970 -1.0000 -1.0000 -1.0000 -1.0000 -1.0000 -1.0000 -1.0000 -1.0000 -1.0000 -1.0000 -1.0000 -0.2360 1.0000 1.0000 1.0000 0.9960 0.0270 -1.0000 -1.0000 -1.0000 -1.0000 -1.0000 -1.0000 -1.0000 -1.0000 -1.0000 -0.7550 0.8940 1.0000 0.9360 1.0000 1.0000 0.6160 -1.0000 -1.0000 -1.0000 -1.0000 -1.0000 -1.0000 -1.0000 -1.0000 -0.9470 0.4240 1.0000 0.8500 -0.1550 1.0000 1.0000 0.7970 -0.9940 -1.0000 -1.0000 -1.0000 -1.0000 -1.0000 -1.0000 -1.0000 -0.2560 1.0000 0.9860 -0.6760 -0.2320 1.0000 1.0000 1.0000 -0.3040 -1.0000 -1.0000 -1.0000 -1.0000 -1.0000 -1.0000 -0.9660 0.7790 1.0000 0.4390 -0.7030 0.6690 1.0000 1.0000 1.0000 -0.4450 -1.0000 -1.0000 -1.0000 -1.0000 -1.0000 -1.0000 -0.3910 1.0000 1.0000 0.3010 0.9440 1.0000 1.0000 1.0000 0.7800 -0.9370 -1.0000 -1.0000 -1.0000 -1.0000 -1.0000 -1.0000 -0.1210 1.0000 1.0000 1.0000 1.0000 1.0000 1.0000 1.0000 -0.0390 -1.0000 -1.0000 -1.0000 -1.0000 -1.0000 -1.0000 -1.0000 -0.8540 0.5980 1.0000 0.8310 0.1930 0.9340 1.0000 1.0000 -0.5580 -1.0000 -1.0000 -1.0000 -1.0000 -1.0000 -1.0000 -1.0000 -1.0000 -0.9770 -0.5500 -0.8810 -0.9680 0.9050 1.0000 0.7740 -0.9430 -1.0000 -1.0000 -1.0000 -1.0000 -1.0000 -1.0000 -1.0000 -1.0000 -1.0000 -1.0000 -1.0000 -0.7610 0.9880 1.0000 0.0330 -1.0000 -1.0000 -1.0000 -1.0000 -1.0000 -1.0000 -1.0000 -1.0000 -1.0000 -1.0000 -1.0000 -1.0000 -0.4460 1.0000 0.9960 -0.6600 -1.0000 -1.0000 -1.0000 -1.0000 -1.0000 -1.0000 -1.0000 -1.0000 -1.0000 -1.0000 -1.0000 -1.0000 -0.0050 1.0000 0.8670 -0.9720 -1.0000 -1.0000 -1.0000 -1.0000 -1.0000 -1.0000 -1.0000 -1.0000 -1.0000 -1.0000 -1.0000 -0.9780 0.5990 1.0000 0.9440 0.1930 -1.0000 -1.0000 -1.0000 -1.0000 -1.0000 -1.0000 -1.0000 -1.0000 -1.0000 -1.0000 -1.0000 -0.8480 0.9940 1.0000 1.0000 0.8960 -0.9020 -1.0000 -1.0000 -1.0000 -1.0000 -1.0000 -1.0000 -1.0000 -1.0000 -1.0000 -1.0000 -0.9990 0.0610 1.0000 0.7050 -0.6340 -1.0000 -1.0000 -1.0000 -1.0000 -1.0000 
1.0000 -1.0000 -1.0000 -1.0000 -1.0000 -1.0000 -1.0000 -0.2280 0.9510 -0.1680 -1.0000 -1.0000 -1.0000 -1.0000 -1.0000 -1.0000 -1.0000 -1.0000 -1.0000 -1.0000 -1.0000 -1.0000 -1.0000 -0.3190 1.0000 0.9720 -0.7640 -1.0000 -1.0000 -1.0000 -1.0000 -1.0000 -1.0000 -1.0000 -1.0000 -1.0000 -1.0000 -1.0000 -1.0000 -0.8240 0.9690 1.0000 -0.4780 -1.0000 -1.0000 -1.0000 -1.0000 -1.0000 -1.0000 -1.0000 -1.0000 -1.0000 -1.0000 -1.0000 -1.0000 -0.9670 0.7980 1.0000 0.0570 -1.0000 -1.0000 -1.0000 -1.0000 -1.0000 -1.0000 -1.0000 -1.0000 -1.0000 -1.0000 -1.0000 -1.0000 -0.9320 0.8940 1.0000 0.3710 -1.0000 -1.0000 -1.0000 -1.0000 -1.0000 -1.0000 -1.0000 -1.0000 -1.0000 -1.0000 -1.0000 -1.0000 -0.8810 0.7520 1.0000 -0.2050 -1.0000 -1.0000 -1.0000 -1.0000 -1.0000 -1.0000 -1.0000 -1.0000 -1.0000 -1.0000 -1.0000 -1.0000 -0.9850 0.7640 1.0000 0.3310 -1.0000 -1.0000 -1.0000 -1.0000 -1.0000 -1.0000 -1.0000 -1.0000 -1.0000 -1.0000 -1.0000 -1.0000 -0.6430 0.9980 1.0000 -0.0220 -1.0000 -1.0000 -1.0000 -1.0000 -1.0000 -1.0000 -1.0000 -1.0000 -1.0000 -1.0000 -1.0000 -1.0000 -0.7260 0.9900 1.0000 0.2910 -1.0000 -1.0000 -1.0000 -1.0000 -1.0000 -1.0000 -1.0000 -1.0000 -1.0000 -1.0000 -1.0000 -1.0000 -0.1600 1.0000 1.0000 0.1600 -1.0000 -1.0000 -1.0000 -1.0000 -1.0000 -1.0000 -1.0000 -1.0000 -1.0000 -1.0000 -1.0000 -1.0000 0.4150 1.0000 1.0000 0.2510 -1.0000 -1.0000 -1.0000 -1.0000 -1.0000 -1.0000 -1.0000 -1.0000 -1.0000 -1.0000 -1.0000 -1.0000 0.3240 1.0000 1.0000 0.1200 -1.0000 -1.0000 -1.0000 -1.0000 -1.0000 -1.0000 -1.0000 -1.0000 -1.0000 -1.0000 -1.0000 -1.0000 0.4550 1.0000 1.0000 0.4260 -0.9930 -1.0000 -1.0000 -1.0000 -1.0000 -1.0000 -1.0000 -1.0000 -1.0000 -1.0000 -1.0000 -0.9800 0.7880 1.0000 1.0000 0.7280 -0.9800 -1.0000 -1.0000 -1.0000 -1.0000 -1.0000 -1.0000 -1.0000 -1.0000 -1.0000 -1.0000 -1.0000 0.0500 1.0000 1.0000 0.3930 -0.9990 -1.0000 -1.0000 -1.0000 -1.0000 -1.0000 -1.0000 -1.0000 -1.0000 -1.0000 -1.0000 -1.0000 -0.9600 -0.0210 0.7160 -0.6250 -1.0000 -1.0000 -1.0000 -1.0000 -1.0000 -1.0000 
4.0000 -1.0000 -1.0000 -1.0000 -1.0000 -1.0000 -1.0000 -1.0000 -0.8480 -0.3720 -1.0000 -1.0000 -1.0000 -1.0000 -0.1060 -1.0000 -1.0000 -1.0000 -1.0000 -1.0000 -1.0000 -1.0000 -0.9940 -0.2110 0.8150 0.9960 -0.2990 -1.0000 -1.0000 -0.7660 0.9570 -0.8130 -1.0000 -1.0000 -1.0000 -1.0000 -1.0000 -0.9320 0.1200 0.9970 1.0000 0.6870 -0.8140 -1.0000 -1.0000 0.3730 1.0000 -0.2070 -1.0000 -1.0000 -1.0000 -1.0000 -0.6530 0.6020 1.0000 0.9560 0.2410 -0.8220 -1.0000 -1.0000 -0.2270 0.9950 1.0000 -0.4220 -1.0000 -1.0000 -0.9950 -0.5600 0.8700 1.0000 0.7670 -0.5370 -1.0000 -1.0000 -1.0000 -0.7260 0.8700 1.0000 0.9450 -0.9060 -1.0000 -1.0000 -0.4910 1.0000 1.0000 0.4440 -0.8650 -1.0000 -0.9980 -0.4560 0.0900 0.8810 1.0000 1.0000 0.3670 -1.0000 -1.0000 -1.0000 -0.1810 1.0000 1.0000 0.5060 0.3100 0.4640 0.8620 0.9930 1.0000 1.0000 1.0000 0.9470 -0.3660 -1.0000 -1.0000 -1.0000 -0.7670 0.8510 1.0000 1.0000 1.0000 1.0000 1.0000 1.0000 1.0000 1.0000 1.0000 0.3760 -1.0000 -1.0000 -1.0000 -1.0000 -1.0000 -0.7970 -0.0450 0.1030 0.1030 0.1030 -0.0710 -0.4480 0.1990 1.0000 0.9920 -0.3830 -1.0000 -1.0000 -1.0000 -1.0000 -1.0000 -1.0000 -1.0000 -1.0000 -1.0000 -1.0000 -1.0000 -0.6570 0.9220 1.0000 0.5910 -0.9960 -1.0000 -1.0000 -1.0000 -1.0000 -1.0000 -1.0000 -1.0000 -1.0000 -1.0000 -1.0000 -1.0000 0.5070 1.0000 1.0000 -0.2860 -1.0000 -1.0000 -1.0000 -1.0000 -1.0000 -1.0000 -1.0000 -1.0000 -1.0000 -1.0000 -1.0000 -0.4980 0.9820 1.0000 0.6300 -0.9680 -1.0000 -1.0000 -1.0000 -1.0000 -1.0000 -1.0000 -1.0000 -1.0000 -1.0000 -1.0000 -0.9930 0.3580 1.0000 1.0000 0.7650 -0.9950 -1.0000 -1.0000 -1.0000 -1.0000 -1.0000 -1.0000 -1.0000 -1.0000 -1.0000 -1.0000 -0.8370 0.9870 1.0000 1.0000 0.8860 -0.8750 -1.0000 -1.0000 -1.0000 -1.0000 -1.0000 -1.0000 -1.0000 -1.0000 -1.0000 -1.0000 -0.6810 0.9520 1.0000 0.9980 -0.2300 -1.0000 -1.0000 -1.0000 -1.0000 -1.0000 -1.0000 -1.0000 -1.0000 -1.0000 -1.0000 -1.0000 -1.0000 -0.5290 0.8080 0.0950 -0.9880 -1.0000 -1.0000 -1.0000 -1.0000 -1.0000 
1.0000 -1.0000 -1.0000 -1.0000 -1.0000 -1.0000 -1.0000 -0.9790 0.6010 0.5160 -0.7280 -1.0000 -1.0000 -1.0000 -1.0000 -1.0000 -1.0000 -1.0000 -1.0000 -1.0000 -1.0000 -1.0000 -1.0000 -0.5820 0.9930 1.0000 0.3160 -1.0000 -1.0000 -1.0000 -1.0000 -1.0000 -1.0000 -1.0000 -1.0000 -1.0000 -1.0000 -1.0000 -1.0000 -0.2590 1.0000 1.0000 -0.0880 -1.0000 -1.0000 -1.0000 -1.0000 -1.0000 -1.0000 -1.0000 -1.0000 -1.0000 -1.0000 -1.0000 -1.0000 -0.3520 1.0000 0.9810 -0.7470 -1.0000 -1.0000 -1.0000 -1.0000 -1.0000 -1.0000 -1.0000 -1.0000 -1.0000 -1.0000 -1.0000 -1.0000 -0.2060 1.0000 0.9450 -0.8580 -1.0000 -1.0000 -1.0000 -1.0000 -1.0000 -1.0000 -1.0000 -1.0000 -1.0000 -1.0000 -1.0000 -1.0000 -0.2260 1.0000 0.9640 -0.8570 -1.0000 -1.0000 -1.0000 -1.0000 -1.0000 -1.0000 -1.0000 -1.0000 -1.0000 -1.0000 -1.0000 -1.0000 -0.1350 1.0000 0.9320 -0.9160 -1.0000 -1.0000 -1.0000 -1.0000 -1.0000 -1.0000 -1.0000 -1.0000 -1.0000 -1.0000 -1.0000 -1.0000 -0.1180 1.0000 0.9880 -0.6940 -1.0000 -1.0000 -1.0000 -1.0000 -1.0000 -1.0000 -1.0000 -1.0000 -1.0000 -1.0000 -1.0000 -1.0000 -0.1190 1.0000 0.9720 -0.8250 -1.0000 -1.0000 -1.0000 -1.0000 -1.0000 -1.0000 -1.0000 -1.0000 -1.0000 -1.0000 -1.0000 -1.0000 -0.3770 1.0000 0.9700 -0.7110 -1.0000 -1.0000 -1.0000 -1.0000 -1.0000 -1.0000 -1.0000 -1.0000 -1.0000 -1.0000 -1.0000 -1.0000 -0.0940 1.0000 1.0000 -0.2710 -1.0000 -1.0000 -1.0000 -1.0000 -1.0000 -1.0000 -1.0000 -1.0000 -1.0000 -1.0000 -1.0000 -1.0000 0.0710 1.0000 1.0000 -0.2150 -1.0000 -1.0000 -1.0000 -1.0000 -1.0000 -1.0000 -1.0000 -1.0000 -1.0000 -1.0000 -1.0000 -1.0000 0.3730 1.0000 1.0000 -0.1490 -1.0000 -1.0000 -1.0000 -1.0000 -1.0000 -1.0000 -1.0000 -1.0000 -1.0000 -1.0000 -1.0000 -1.0000 0.1690 1.0000 1.0000 -0.4420 -1.0000 -1.0000 -1.0000 -1.0000 -1.0000 -1.0000 -1.0000 -1.0000 -1.0000 -1.0000 -1.0000 -1.0000 -0.2270 1.0000 1.0000 -0.2020 -1.0000 -1.0000 -1.0000 -1.0000 -1.0000 -1.0000 -1.0000 -1.0000 -1.0000 -1.0000 -1.0000 -1.0000 -0.9910 -0.0850 0.9720 -0.0910 -1.0000 -1.0000 -1.0000 -1.0000 -1.0000 -1.0000 
2.0000 -1.0000 -1.0000 -1.0000 -1.0000 -1.0000 -1.0000 -0.9820 0.6490 0.0130 -1.0000 -1.0000 -1.0000 -1.0000 -1.0000 -1.0000 -1.0000 -1.0000 -1.0000 -1.0000 -1.0000 -1.0000 -1.0000 -0.2740 0.9830 0.9720 -0.8360 -1.0000 -1.0000 -1.0000 -1.0000 -1.0000 -1.0000 -1.0000 -1.0000 -1.0000 -1.0000 -0.8470 0.3040 0.9450 1.0000 0.8940 -0.8710 -1.0000 -1.0000 -1.0000 -1.0000 -1.0000 -1.0000 -1.0000 -1.0000 -1.0000 -0.9410 0.5710 1.0000 1.0000 1.0000 1.0000 0.5190 -0.9940 -1.0000 -1.0000 -1.0000 -1.0000 -1.0000 -1.0000 -1.0000 -1.0000 -0.8960 0.9060 1.0000 1.0000 0.5840 1.0000 1.0000 -0.3570 -1.0000 -1.0000 -1.0000 -1.0000 -1.0000 -1.0000 -1.0000 -1.0000 -1.0000 -0.7200 -0.1610 -0.2270 -0.9110 0.4500 1.0000 0.6640 -0.9850 -1.0000 -1.0000 -1.0000 -1.0000 -1.0000 -1.0000 -1.0000 -1.0000 -1.0000 -1.0000 -1.0000 -1.0000 -0.3360 1.0000 0.9660 -0.7180 -1.0000 -1.0000 -1.0000 -1.0000 -1.0000 -1.0000 -1.0000 -1.0000 -1.0000 -1.0000 -1.0000 -1.0000 -0.8770 0.9720 1.0000 -0.3160 -1.0000 -1.0000 -1.0000 -1.0000 -1.0000 -1.0000 -1.0000 -1.0000 -1.0000 -1.0000 -1.0000 -1.0000 -0.8180 0.9760 1.0000 -0.1300 -1.0000 -1.0000 -1.0000 -1.0000 -1.0000 -1.0000 -1.0000 -1.0000 -1.0000 -1.0000 -1.0000 -1.0000 -0.7770 0.9980 1.0000 0.1730 -1.0000 -1.0000 -1.0000 -1.0000 -1.0000 -1.0000 -1.0000 -1.0000 -1.0000 -1.0000 -1.0000 -1.0000 -0.4990 1.0000 1.0000 0.0430 -1.0000 -1.0000 -1.0000 -1.0000 -1.0000 -1.0000 -1.0000 -0.9260 -0.2910 0.0410 -0.2260 -0.2260 0.6880 1.0000 1.0000 0.4210 -0.2770 -0.9320 -1.0000 -1.0000 -1.0000 -0.9870 -0.4630 0.6000 1.0000 1.0000 1.0000 1.0000 1.0000 1.0000 1.0000 1.0000 1.0000 0.5630 -0.9850 -1.0000 -1.0000 -0.8110 0.9880 1.0000 1.0000 1.0000 1.0000 1.0000 1.0000 1.0000 1.0000 1.0000 1.0000 0.9710 -0.7570 -1.0000 -1.0000 -0.8540 0.7280 1.0000 1.0000 1.0000 1.0000 1.0000 0.9010 0.4190 0.5820 0.9820 1.0000 0.3510 -1.0000 -1.0000 -1.0000 -1.0000 -0.6540 0.5600 1.0000 1.0000 0.7890 0.0850 -0.7070 -1.0000 -1.0000 -0.7060 -0.5490 -0.9300 -1.0000 -1.0000 
7.0000 -1.0000 -0.1010 1.0000 0.9210 0.3070 -0.4770 -0.7460 -0.7460 -0.9660 -0.8210 -0.7460 -0.7460 -0.5920 0.2750 0.0740 -0.8610 -0.8690 0.9250 1.0000 1.0000 1.0000 1.0000 1.0000 1.0000 0.7280 0.8910 1.0000 1.0000 1.0000 1.0000 1.0000 0.4050 -0.1270 1.0000 1.0000 0.8900 0.8460 1.0000 1.0000 1.0000 1.0000 1.0000 1.0000 1.0000 1.0000 1.0000 1.0000 -0.0100 0.5210 1.0000 1.0000 -0.5340 -0.9540 -0.6000 -0.6000 -0.1770 -0.0180 -0.0180 -0.0180 0.3790 1.0000 1.0000 0.8070 -0.7830 0.6300 1.0000 0.9570 -0.8010 -1.0000 -1.0000 -1.0000 -1.0000 -1.0000 -1.0000 -0.8890 0.7380 1.0000 1.0000 0.0580 -1.0000 -0.2300 0.6360 -0.1380 -1.0000 -1.0000 -1.0000 -1.0000 -1.0000 -1.0000 -1.0000 -0.2900 1.0000 1.0000 0.8740 -0.8460 -1.0000 -1.0000 -1.0000 -1.0000 -1.0000 -1.0000 -1.0000 -1.0000 -1.0000 -1.0000 -0.9270 0.6350 1.0000 1.0000 -0.3070 -1.0000 -1.0000 -1.0000 -1.0000 -1.0000 -1.0000 -1.0000 -1.0000 -1.0000 -1.0000 -1.0000 -0.5810 1.0000 1.0000 0.6430 -0.9160 -1.0000 -1.0000 -1.0000 -1.0000 -1.0000 -1.0000 -1.0000 -1.0000 -1.0000 -1.0000 -0.7180 0.6110 1.0000 0.9100 -0.6570 -1.0000 -1.0000 -1.0000 -1.0000 -1.0000 -1.0000 -1.0000 -1.0000 -1.0000 -1.0000 -0.9880 0.6080 1.0000 0.9870 -0.2710 -1.0000 -1.0000 -1.0000 -1.0000 -1.0000 -1.0000 -1.0000 -1.0000 -1.0000 -1.0000 -1.0000 -0.3900 0.9760 1.0000 0.6890 -0.9800 -1.0000 -1.0000 -1.0000 -1.0000 -1.0000 -1.0000 -1.0000 -1.0000 -1.0000 -1.0000 -0.5370 0.8510 1.0000 0.9980 -0.4880 -1.0000 -1.0000 -1.0000 -1.0000 -1.0000 -1.0000 -1.0000 -1.0000 -1.0000 -1.0000 -0.7020 0.7220 1.0000 1.0000 0.4820 -0.9910 -1.0000 -1.0000 -1.0000 -1.0000 -1.0000 -1.0000 -1.0000 -1.0000 -1.0000 -0.9250 0.6090 1.0000 1.0000 1.0000 -0.0100 -1.0000 -1.0000 -1.0000 -1.0000 -1.0000 -1.0000 -1.0000 -1.0000 -1.0000 -1.0000 -0.5830 1.0000 1.0000 1.0000 0.4850 -0.9680 -1.0000 -1.0000 -1.0000 -1.0000 -1.0000 -1.0000 -1.0000 -1.0000 -1.0000 -1.0000 -0.9710 0.2210 0.9950 0.8300 -0.7870 -1.0000 -1.0000 -1.0000 -1.0000 -1.0000 -1.0000 -1.0000 
1.0000 -1.0000 -1.0000 -1.0000 -1.0000 -1.0000 -1.0000 0.5410 0.8550 -0.3980 -1.0000 -1.0000 -1.0000 -1.0000 -1.0000 -1.0000 -1.0000 -1.0000 -1.0000 -1.0000 -1.0000 -1.0000 -1.0000 -0.5900 0.9820 0.7840 -0.9810 -1.0000 -1.0000 -1.0000 -1.0000 -1.0000 -1.0000 -1.0000 -1.0000 -1.0000 -1.0000 -1.0000 -1.0000 -0.8240 0.9670 1.0000 -0.5540 -1.0000 -1.0000 -1.0000 -1.0000 -1.0000 -1.0000 -1.0000 -1.0000 -1.0000 -1.0000 -1.0000 -1.0000 -0.5980 0.9950 0.9950 -0.6560 -1.0000 -1.0000 -1.0000 -1.0000 -1.0000 -1.0000 -1.0000 -1.0000 -1.0000 -1.0000 -1.0000 -1.0000 -0.2140 1.0000 0.9280 -0.8790 -1.0000 -1.0000 -1.0000 -1.0000 -1.0000 -1.0000 -1.0000 -1.0000 -1.0000 -1.0000 -1.0000 -1.0000 -0.0580 1.0000 0.8280 -0.9600 -1.0000 -1.0000 -1.0000 -1.0000 -1.0000 -1.0000 -1.0000 -1.0000 -1.0000 -1.0000 -1.0000 -0.8480 0.6360 1.0000 0.7340 -0.9850 -1.0000 -1.0000 -1.0000 -1.0000 -1.0000 -1.0000 -1.0000 -1.0000 -1.0000 -1.0000 -1.0000 -0.7480 0.9860 1.0000 0.1500 -1.0000 -1.0000 -1.0000 -1.0000 -1.0000 -1.0000 -1.0000 -1.0000 -1.0000 -1.0000 -1.0000 -1.0000 -0.3230 1.0000 1.0000 -0.0300 -1.0000 -1.0000 -1.0000 -1.0000 -1.0000 -1.0000 -1.0000 -1.0000 -1.0000 -1.0000 -1.0000 -1.0000 0.0790 1.0000 0.9990 -0.2090 -1.0000 -1.0000 -1.0000 -1.0000 -1.0000 -1.0000 -1.0000 -1.0000 -1.0000 -1.0000 -1.0000 -1.0000 0.1980 1.0000 1.0000 -0.3790 -1.0000 -1.0000 -1.0000 -1.0000 -1.0000 -1.0000 -1.0000 -1.0000 -1.0000 -1.0000 -1.0000 -1.0000 0.1820 1.0000 1.0000 -0.1900 -1.0000 -1.0000 -1.0000 -1.0000 -1.0000 -1.0000 -1.0000 -1.0000 -1.0000 -1.0000 -1.0000 -1.0000 0.2760 1.0000 1.0000 0.9970 0.1240 -0.9330 -1.0000 -1.0000 -1.0000 -1.0000 -1.0000 -1.0000 -1.0000 -1.0000 -1.0000 -1.0000 0.1860 1.0000 1.0000 1.0000 1.0000 0.1730 -1.0000 -1.0000 -1.0000 -1.0000 -1.0000 -1.0000 -1.0000 -1.0000 -1.0000 -1.0000 -0.4150 0.9940 1.0000 1.0000 0.7070 -0.5640 -1.0000 -1.0000 -1.0000 -1.0000 -1.0000 -1.0000 -1.0000 -1.0000 -1.0000 -1.0000 -1.0000 -0.2480 0.8170 0.9120 -0.5480 -1.0000 -1.0000 -1.0000 -1.0000 -1.0000 -1.0000 
0.0000 -1.0000 -1.0000 -1.0000 0.0680 1.0000 0.2190 -1.0000 -1.0000 -1.0000 -1.0000 -1.0000 -1.0000 -1.0000 -1.0000 -1.0000 -1.0000 -1.0000 -1.0000 0.1710 0.9930 1.0000 0.9480 -0.8990 -1.0000 -1.0000 -1.0000 -1.0000 -1.0000 -1.0000 -1.0000 -1.0000 -1.0000 -1.0000 -0.9960 0.4460 1.0000 1.0000 1.0000 0.9300 0.9150 0.6560 0.0590 -0.7140 -1.0000 -1.0000 -1.0000 -1.0000 -1.0000 -1.0000 -0.7500 0.9930 1.0000 1.0000 1.0000 1.0000 1.0000 1.0000 1.0000 0.9450 0.2320 -0.9080 -1.0000 -1.0000 -1.0000 -1.0000 -1.0000 -0.3480 0.8640 1.0000 1.0000 1.0000 1.0000 1.0000 1.0000 1.0000 1.0000 0.6210 -0.7110 -1.0000 -1.0000 -1.0000 -1.0000 -1.0000 -0.5860 0.9390 1.0000 1.0000 0.7080 -0.7870 -0.2230 0.6810 1.0000 1.0000 0.8790 -0.8930 -1.0000 -1.0000 -1.0000 -0.9520 0.4880 1.0000 1.0000 0.8540 -0.3510 -1.0000 -1.0000 -0.8300 0.8520 1.0000 1.0000 -0.3440 -1.0000 -1.0000 -1.0000 -0.1790 1.0000 1.0000 0.9660 -0.4140 -1.0000 -1.0000 -1.0000 -1.0000 -0.1270 1.0000 1.0000 0.2540 -1.0000 -1.0000 -1.0000 0.5560 1.0000 1.0000 0.1510 -1.0000 -1.0000 -1.0000 -1.0000 -1.0000 0.1730 1.0000 1.0000 0.7480 -0.9970 -1.0000 -0.5580 0.9360 1.0000 0.9500 -0.6490 -1.0000 -1.0000 -1.0000 -1.0000 -0.8870 0.7950 1.0000 1.0000 0.6830 -1.0000 -1.0000 0.4020 1.0000 1.0000 0.1020 -1.0000 -1.0000 -1.0000 -1.0000 -0.6940 0.3220 0.9990 1.0000 0.9910 -0.2170 -1.0000 -0.9970 0.5250 1.0000 1.0000 -0.4010 -1.0000 -1.0000 -0.9640 -0.4120 0.8830 1.0000 1.0000 0.9820 0.3270 -0.9940 -1.0000 -1.0000 0.7120 1.0000 1.0000 -0.4780 -0.1920 0.1030 0.5710 1.0000 1.0000 1.0000 0.9790 0.2680 -1.0000 -1.0000 -1.0000 -1.0000 0.1140 1.0000 1.0000 1.0000 1.0000 1.0000 1.0000 1.0000 1.0000 0.9520 -0.2640 -1.0000 -1.0000 -1.0000 -1.0000 -1.0000 -0.7840 0.8070 1.0000 1.0000 1.0000 1.0000 1.0000 0.9720 0.4300 -0.7100 -1.0000 -1.0000 -1.0000 -1.0000 -1.0000 -1.0000 -1.0000 -0.7580 0.1550 0.6740 0.3190 0.3190 0.2000 -0.7400 -1.0000 -1.0000 -1.0000 -1.0000 -1.0000 -1.0000 -1.0000 
9.0000 -1.0000 -1.0000 -1.0000 -1.0000 -1.0000 -1.0000 -0.5290 0.2750 0.8010 0.8010 0.2780 -0.5550 -1.0000 -1.0000 -1.0000 -1.0000 -1.0000 -1.0000 -1.0000 -1.0000 -0.8890 0.4240 0.6430 0.0070 -0.4230 0.0620 0.7030 0.8880 -0.8550 -1.0000 -1.0000 -1.0000 -1.0000 -1.0000 -1.0000 -0.7590 0.6220 -0.1740 -0.9900 -1.0000 -1.0000 -1.0000 -0.7800 0.9680 -0.0350 -1.0000 -1.0000 -1.0000 -1.0000 -1.0000 -1.0000 0.2460 -0.0390 -1.0000 -1.0000 -1.0000 -1.0000 -1.0000 -1.0000 0.6750 -0.1050 -1.0000 -1.0000 -1.0000 -1.0000 -1.0000 -0.9460 0.8750 -0.3710 -1.0000 -1.0000 -1.0000 -1.0000 -1.0000 -0.8600 0.7630 -0.6160 -1.0000 -1.0000 -1.0000 -1.0000 -1.0000 -0.9880 0.8180 -0.0100 -1.0000 -1.0000 -1.0000 -1.0000 -1.0000 -0.0860 0.5480 -0.9970 -1.0000 -1.0000 -1.0000 -1.0000 -1.0000 -1.0000 -0.0680 0.8780 -0.7270 -1.0000 -1.0000 -1.0000 -0.6660 0.5930 -0.0700 0.6290 -0.9410 -1.0000 -1.0000 -1.0000 -1.0000 -1.0000 -0.9130 0.8240 0.7370 -0.1800 -0.4480 -0.4090 0.7230 0.6160 0.9360 -0.1810 -1.0000 -1.0000 -1.0000 -1.0000 -1.0000 -1.0000 -1.0000 -0.5810 0.6800 1.0000 1.0000 0.9960 0.8140 1.0000 -0.1370 -1.0000 -1.0000 -1.0000 -1.0000 -1.0000 -1.0000 -1.0000 -1.0000 -1.0000 -0.9940 -0.9770 -0.9770 -0.9750 0.4710 0.4930 -0.9520 -1.0000 -1.0000 -1.0000 -1.0000 -1.0000 -1.0000 -1.0000 -1.0000 -1.0000 -1.0000 -1.0000 -1.0000 -0.5500 0.9930 -0.5000 -1.0000 -1.0000 -1.0000 -1.0000 -1.0000 -1.0000 -1.0000 -1.0000 -1.0000 -1.0000 -1.0000 -1.0000 -1.0000 0.0710 0.5110 -0.9950 -1.0000 -1.0000 -1.0000 -1.0000 -1.0000 -1.0000 -1.0000 -1.0000 -1.0000 -1.0000 -1.0000 -1.0000 -0.9550 0.8780 -0.2130 -1.0000 -1.0000 -1.0000 -1.0000 -1.0000 -1.0000 -1.0000 -1.0000 -1.0000 -1.0000 -1.0000 -1.0000 -1.0000 -0.3640 0.9600 -0.8860 -1.0000 -1.0000 -1.0000 -1.0000 -1.0000 -1.0000 -1.0000 -1.0000 -1.0000 -1.0000 -1.0000 -1.0000 -1.0000 0.2260 0.7640 -0.7590 -1.0000 -1.0000 -1.0000 -1.0000 -1.0000 -1.0000 -1.0000 -1.0000 -1.0000 -1.0000 -1.0000 -1.0000 -1.0000 0.1740 0.0990 -0.9480 -1.0000 -1.0000 -1.0000 -1.0000 -1.0000 -1.0000 
0.0000 -1.0000 -1.0000 -0.6700 0.5520 0.9460 0.2480 -0.6660 -1.0000 -1.0000 -1.0000 -1.0000 -1.0000 -1.0000 -1.0000 -1.0000 -1.0000 -1.0000 -0.8620 0.7150 1.0000 1.0000 1.0000 0.9380 -0.5500 -1.0000 -1.0000 -1.0000 -1.0000 -1.0000 -1.0000 -1.0000 -1.0000 -1.0000 0.0950 1.0000 0.3230 -0.2930 0.6810 1.0000 0.9050 0.4150 -0.1010 -0.4390 -0.9960 -1.0000 -1.0000 -1.0000 -1.0000 -0.8120 0.9860 0.9630 -0.9100 -1.0000 -0.4180 1.0000 1.0000 1.0000 1.0000 1.0000 0.9630 0.6290 0.1130 -0.4020 -0.9610 0.0560 1.0000 0.1700 -1.0000 -0.8770 0.6940 0.9780 0.2960 0.8490 1.0000 1.0000 1.0000 1.0000 1.0000 1.0000 0.1430 0.5920 1.0000 -0.0240 -1.0000 -0.4640 1.0000 0.1670 -1.0000 -0.3930 1.0000 1.0000 -0.1410 -0.1440 0.6880 1.0000 0.7240 0.6060 1.0000 -0.1410 -1.0000 -0.9100 0.0440 -0.9030 -1.0000 -0.9930 0.4750 1.0000 -0.0620 -1.0000 0.4400 1.0000 0.3910 0.7190 1.0000 0.1110 -1.0000 -1.0000 -1.0000 -1.0000 -1.0000 -1.0000 -0.6420 0.0840 -0.8250 -0.9880 0.8360 1.0000 -0.2910 0.2750 1.0000 0.6410 -0.9380 -1.0000 -1.0000 -1.0000 -1.0000 -1.0000 -1.0000 -1.0000 -1.0000 -0.0920 1.0000 0.6000 -0.9510 -0.3650 1.0000 0.9980 -0.7690 -1.0000 -1.0000 -1.0000 -1.0000 -1.0000 -1.0000 -1.0000 -0.7680 0.8590 1.0000 -0.4200 -1.0000 -0.8520 0.9440 1.0000 -0.0790 -1.0000 -1.0000 -1.0000 -1.0000 -1.0000 -1.0000 -0.9050 0.6510 1.0000 0.2120 -0.9680 -1.0000 -1.0000 -0.0130 1.0000 0.7800 -0.6630 -1.0000 -1.0000 -1.0000 -1.0000 -1.0000 0.1250 1.0000 0.4270 -0.9040 -1.0000 -1.0000 -1.0000 -0.8570 0.7210 1.0000 0.8710 -0.6970 -1.0000 -1.0000 -0.9960 -0.1300 0.9870 0.7880 -0.8190 -1.0000 -1.0000 -1.0000 -1.0000 -1.0000 -0.6490 0.9030 1.0000 0.7710 -0.2810 -0.7730 0.0350 1.0000 0.8340 -0.6500 -1.0000 -1.0000 -1.0000 -1.0000 -1.0000 -1.0000 -1.0000 -0.3250 0.9960 1.0000 1.0000 1.0000 1.0000 0.8940 -0.4300 -1.0000 -1.0000 -1.0000 -1.0000 -1.0000 -1.0000 -1.0000 -1.0000 -1.0000 -0.4340 0.3960 0.6670 1.0000 0.2670 -0.8000 -1.0000 -1.0000 -1.0000 -1.0000 -1.0000 -1.0000 
8.0000 -1.0000 -1.0000 -0.0720 0.9130 1.0000 0.7240 -0.0720 -0.2340 0.7430 1.0000 1.0000 0.5350 -0.7450 -1.0000 -1.0000 -1.0000 -1.0000 -0.2360 0.9970 0.6860 0.5560 0.7420 1.0000 1.0000 0.8350 0.5560 0.8200 1.0000 0.8480 -0.6880 -1.0000 -1.0000 -1.0000 0.0520 1.0000 -0.4970 -1.0000 -0.6600 0.9640 0.7900 0.5330 -1.0000 -0.7180 0.8000 1.0000 0.7220 -0.9420 -1.0000 -1.0000 -0.5110 1.0000 0.4210 -1.0000 -0.5330 0.3920 -0.5800 0.1240 -1.0000 -1.0000 -0.9390 0.6510 1.0000 -0.4470 -1.0000 -1.0000 -0.9850 0.4030 0.9890 -0.1260 -0.9930 -0.9420 -1.0000 -1.0000 -1.0000 -1.0000 -1.0000 0.1570 1.0000 0.0350 -1.0000 -1.0000 -1.0000 -0.8300 0.6850 0.8920 -0.6430 -1.0000 -1.0000 -1.0000 -1.0000 -1.0000 -1.0000 0.0610 1.0000 -0.0780 -1.0000 -1.0000 -1.0000 -1.0000 -0.7430 0.9460 0.7980 -0.7360 -1.0000 -1.0000 -1.0000 -1.0000 -1.0000 0.1110 1.0000 -0.4260 -1.0000 -1.0000 -1.0000 -1.0000 -1.0000 -0.1500 1.0000 0.7150 -0.8000 -1.0000 -1.0000 -1.0000 -0.6300 0.9030 0.7350 -0.9360 -1.0000 -1.0000 -1.0000 -1.0000 -1.0000 -0.9710 -0.0170 0.9840 0.8090 -0.5970 -0.9740 -0.5780 0.7680 0.9840 -0.2020 -1.0000 -1.0000 -1.0000 -1.0000 -1.0000 -1.0000 -1.0000 -1.0000 0.2240 1.0000 0.8920 0.7460 1.0000 0.8510 -0.1990 -1.0000 -1.0000 -1.0000 -1.0000 -1.0000 -1.0000 -0.7300 0.0790 0.5700 0.9170 1.0000 1.0000 1.0000 0.5690 -0.6510 -1.0000 -1.0000 -1.0000 -1.0000 -1.0000 -1.0000 -0.8530 0.7550 1.0000 0.8840 0.4290 0.0680 0.3290 1.0000 0.3850 -1.0000 -1.0000 -1.0000 -1.0000 -1.0000 -1.0000 -1.0000 -0.0660 1.0000 0.6970 -0.9390 -1.0000 -1.0000 -0.9630 0.3770 0.9750 -0.5840 -1.0000 -1.0000 -1.0000 -1.0000 -1.0000 -1.0000 -0.8480 0.8640 1.0000 0.5790 -0.4330 -0.9370 -1.0000 -0.5200 1.0000 0.3260 -1.0000 -1.0000 -1.0000 -1.0000 -1.0000 -1.0000 -1.0000 -0.8090 0.3150 0.9880 1.0000 0.9970 0.5560 0.6580 1.0000 0.3970 -1.0000 -1.0000 -1.0000 -1.0000 -1.0000 -1.0000 -1.0000 -1.0000 -1.0000 -0.7040 0.1210 0.6910 1.0000 1.0000 0.5020 -0.8960 -1.0000 -1.0000 -1.0000 -1.0000 
0.0000 -1.0000 -1.0000 -1.0000 -1.0000 -0.9570 -0.9430 -0.4330 -0.2030 -0.2030 -0.2120 -0.9250 -0.9620 -1.0000 -1.0000 -1.0000 -1.0000 -1.0000 -1.0000 -0.9540 -0.0110 0.7760 1.0000 1.0000 1.0000 1.0000 1.0000 1.0000 0.8140 0.0900 -0.6250 -1.0000 -1.0000 -1.0000 -0.7160 0.5230 1.0000 1.0000 1.0000 1.0000 1.0000 1.0000 1.0000 1.0000 1.0000 1.0000 0.8770 -0.3850 -1.0000 -0.6920 0.8310 1.0000 0.9350 0.1900 0.5250 0.9790 -0.3870 0.1220 0.1310 0.8440 0.9590 1.0000 1.0000 0.8760 -0.8070 0.0340 1.0000 0.9530 -0.5860 -0.6100 0.5140 0.5440 -1.0000 -1.0000 -1.0000 -1.0000 -0.3100 0.8830 1.0000 1.0000 0.0780 0.6420 1.0000 1.0000 0.9190 0.9610 1.0000 0.2100 -1.0000 -1.0000 -1.0000 -1.0000 -1.0000 -0.4540 1.0000 1.0000 0.4030 -0.2690 1.0000 1.0000 1.0000 0.9220 0.4640 -0.7500 -1.0000 -1.0000 -1.0000 -1.0000 -1.0000 -0.7100 0.9960 1.0000 0.6330 -0.6810 0.9890 1.0000 0.7610 -0.4910 -1.0000 -1.0000 -1.0000 -1.0000 -1.0000 -1.0000 -1.0000 -0.8680 0.9530 1.0000 0.5600 -0.0920 1.0000 1.0000 0.0110 -1.0000 -1.0000 -1.0000 -1.0000 -1.0000 -1.0000 -1.0000 -1.0000 -0.9190 0.8640 1.0000 0.2340 -0.6770 1.0000 1.0000 0.8270 -0.8460 -1.0000 -1.0000 -1.0000 -1.0000 -1.0000 -1.0000 -1.0000 -0.3230 1.0000 0.9990 -0.4970 -0.9990 0.4320 1.0000 1.0000 0.3870 -0.8580 -1.0000 -1.0000 -1.0000 -1.0000 -1.0000 -0.9690 0.4070 1.0000 0.7350 -0.9650 -1.0000 -0.7410 0.9170 1.0000 1.0000 0.5850 -0.6440 -1.0000 -1.0000 -1.0000 -1.0000 -0.0810 1.0000 0.9830 -0.2050 -1.0000 -1.0000 -1.0000 -0.4140 0.9230 1.0000 1.0000 0.9510 0.2630 0.1220 0.1220 0.2020 0.9370 1.0000 0.0850 -0.9940 -1.0000 -1.0000 -1.0000 -1.0000 -0.0830 0.9640 1.0000 1.0000 1.0000 1.0000 1.0000 1.0000 0.9990 0.5090 -0.8670 -1.0000 -1.0000 -1.0000 -1.0000 -1.0000 -1.0000 -0.5030 0.4230 1.0000 1.0000 1.0000 1.0000 0.9960 -0.0030 -0.9640 -1.0000 -1.0000 -1.0000 -1.0000 -1.0000 -1.0000 -1.0000 -1.0000 -0.9950 -0.9430 -0.3450 -0.2050 -0.9100 -0.9430 -0.9950 -1.0000 -1.0000 -1.0000 -1.0000 
7.0000 -1.0000 -1.0000 -1.0000 -0.9450 -0.9430 -0.9430 -0.9650 -0.9660 -0.9430 -0.6330 -0.3220 0.1460 0.2450 0.4020 0.1720 -0.7570 -0.9660 -0.0540 0.4900 0.9810 1.0000 1.0000 0.8710 0.8610 1.0000 0.9720 0.9230 0.7870 0.5270 0.5270 0.8000 0.4530 0.4000 1.0000 0.8650 0.1250 -0.0290 -0.4180 -0.3090 -0.2850 -0.5090 -0.7920 -1.0000 -1.0000 -1.0000 -0.9470 0.5350 0.7560 0.4530 0.2370 -0.8180 -1.0000 -1.0000 -1.0000 -1.0000 -1.0000 -1.0000 -1.0000 -1.0000 -1.0000 -1.0000 -0.5220 1.0000 -0.0950 -0.9100 -0.9800 -1.0000 -1.0000 -1.0000 -1.0000 -1.0000 -1.0000 -1.0000 -1.0000 -1.0000 -1.0000 -0.9090 0.6620 0.5760 -0.9250 -1.0000 -1.0000 -1.0000 -1.0000 -1.0000 -1.0000 -1.0000 -1.0000 -1.0000 -1.0000 -1.0000 -0.9810 0.2350 0.8730 -0.6920 -1.0000 -1.0000 -1.0000 -1.0000 -1.0000 -1.0000 -1.0000 -1.0000 -1.0000 -1.0000 -1.0000 -0.9870 0.2680 0.9400 -0.4220 -1.0000 -1.0000 -1.0000 -1.0000 -1.0000 -1.0000 -1.0000 -1.0000 -1.0000 -1.0000 -1.0000 -1.0000 0.0730 0.9620 -0.3940 -1.0000 -1.0000 -1.0000 -1.0000 -1.0000 -1.0000 -1.0000 -1.0000 -1.0000 -1.0000 -1.0000 -1.0000 -0.2800 0.9880 -0.1800 -1.0000 -1.0000 -1.0000 -1.0000 -1.0000 -1.0000 -1.0000 -1.0000 -1.0000 -1.0000 -1.0000 -1.0000 -0.6190 0.9470 0.2540 -0.9830 -1.0000 -1.0000 -1.0000 -1.0000 -1.0000 -1.0000 -1.0000 -1.0000 -1.0000 -1.0000 -1.0000 -1.0000 0.4770 0.8530 -0.8450 -1.0000 -1.0000 -1.0000 -1.0000 -1.0000 -1.0000 -1.0000 -1.0000 -1.0000 -1.0000 -1.0000 -1.0000 -0.7250 0.9830 0.1500 -1.0000 -1.0000 -1.0000 -1.0000 -1.0000 -1.0000 -1.0000 -1.0000 -1.0000 -1.0000 -1.0000 -1.0000 -1.0000 0.0850 0.9870 -0.7240 -1.0000 -1.0000 -1.0000 -1.0000 -1.0000 -1.0000 -1.0000 -1.0000 -1.0000 -1.0000 -1.0000 -1.0000 -1.0000 0.7550 0.4910 -1.0000 -1.0000 -1.0000 -1.0000 -1.0000 -1.0000 -1.0000 -1.0000 -1.0000 -1.0000 -1.0000 -1.0000 -1.0000 -0.9660 0.9440 0.1900 -1.0000 -1.0000 -1.0000 -1.0000 -1.0000 -1.0000 -1.0000 -1.0000 -1.0000 -1.0000 -1.0000 -1.0000 -1.0000 -1.0000 0.0830 -0.2670 -1.0000 -1.0000 -1.0000 -1.0000 -1.0000 -1.0000 -1.0000 
9.0000 -1.0000 -1.0000 -1.0000 -1.0000 -1.0000 -1.0000 -1.0000 -0.7510 0.0650 0.9360 -0.1980 -1.0000 -1.0000 -1.0000 -1.0000 -1.0000 -1.0000 -1.0000 -1.0000 -1.0000 -1.0000 -0.9870 0.0850 0.8850 0.5730 0.0570 0.9220 -0.8650 -1.0000 -1.0000 -1.0000 -1.0000 -1.0000 -1.0000 -1.0000 -1.0000 -1.0000 0.0540 0.9970 0.5170 -0.7750 -0.9630 0.8730 -0.3760 -1.0000 -1.0000 -1.0000 -1.0000 -1.0000 -1.0000 -1.0000 -1.0000 -0.4010 0.9960 -0.2610 -0.9930 -1.0000 -1.0000 0.3430 -0.0780 -1.0000 -1.0000 -1.0000 -1.0000 -1.0000 -1.0000 -1.0000 -1.0000 -0.7590 -0.2680 -0.9380 -1.0000 -1.0000 -0.5230 0.6920 -0.3860 -1.0000 -1.0000 -1.0000 -1.0000 -1.0000 -1.0000 -1.0000 -1.0000 0.0410 0.0290 -0.8690 -0.4650 0.3670 0.9510 1.0000 0.0870 -1.0000 -1.0000 -1.0000 -1.0000 -1.0000 -1.0000 -1.0000 -1.0000 -0.9580 0.2050 0.9570 1.0000 0.9270 0.0800 0.8840 -0.2950 -1.0000 -1.0000 -1.0000 -1.0000 -1.0000 -1.0000 -1.0000 -1.0000 -1.0000 -0.9710 -0.2830 -0.2110 -0.9090 -0.3530 1.0000 -0.2930 -1.0000 -1.0000 -1.0000 -1.0000 -1.0000 -1.0000 -1.0000 -1.0000 -1.0000 -1.0000 -1.0000 -1.0000 -1.0000 0.1620 0.9110 -0.8270 -1.0000 -1.0000 -1.0000 -1.0000 -1.0000 -1.0000 -1.0000 -1.0000 -1.0000 -1.0000 -1.0000 -1.0000 -0.9870 0.7520 0.1450 -1.0000 -1.0000 -1.0000 -1.0000 -1.0000 -1.0000 -1.0000 -1.0000 -1.0000 -1.0000 -1.0000 -1.0000 -1.0000 -0.0470 1.0000 -0.4920 -1.0000 -1.0000 -1.0000 -1.0000 -1.0000 -1.0000 -1.0000 -1.0000 -1.0000 -1.0000 -1.0000 -1.0000 -0.9560 0.8480 0.9500 -0.7490 -1.0000 -1.0000 -1.0000 -1.0000 -1.0000 -1.0000 -1.0000 -1.0000 -1.0000 -1.0000 -1.0000 -1.0000 -0.5490 0.9900 -0.1680 -1.0000 -1.0000 -1.0000 -1.0000 -1.0000 -1.0000 -1.0000 -1.0000 -1.0000 -1.0000 -1.0000 -1.0000 -1.0000 0.3940 0.7900 -0.9380 -1.0000 -1.0000 -1.0000 -1.0000 -1.0000 -1.0000 -1.0000 -1.0000 -1.0000 -1.0000 -1.0000 -1.0000 -0.9310 0.8540 -0.0730 -1.0000 -1.0000 -1.0000 -1.0000 -1.0000 -1.0000 -1.0000 -1.0000 -1.0000 -1.0000 -1.0000 -1.0000 -1.0000 -0.8020 0.8150 -0.8760 -1.0000 -1.0000 -1.0000 -1.0000 -1.0000 -1.0000 -1.0000 
1.0000 -1.0000 -1.0000 -1.0000 -1.0000 -1.0000 -1.0000 -0.9250 0.8200 0.4720 -0.5550 -1.0000 -1.0000 -1.0000 -1.0000 -1.0000 -1.0000 -1.0000 -1.0000 -1.0000 -1.0000 -1.0000 -1.0000 -0.8340 0.7510 1.0000 0.9140 -0.6140 -1.0000 -1.0000 -1.0000 -1.0000 -1.0000 -1.0000 -1.0000 -1.0000 -1.0000 -1.0000 -1.0000 0.1920 1.0000 1.0000 0.9250 -0.3850 -1.0000 -1.0000 -1.0000 -1.0000 -1.0000 -1.0000 -1.0000 -1.0000 -1.0000 -1.0000 -0.7620 0.8110 1.0000 1.0000 0.8900 -0.8940 -1.0000 -1.0000 -1.0000 -1.0000 -1.0000 -1.0000 -1.0000 -1.0000 -1.0000 -1.0000 -0.8310 0.9260 1.0000 1.0000 0.9350 -0.8020 -1.0000 -1.0000 -1.0000 -1.0000 -1.0000 -1.0000 -1.0000 -1.0000 -1.0000 -1.0000 -0.8680 0.8800 1.0000 1.0000 0.6190 -0.8730 -1.0000 -1.0000 -1.0000 -1.0000 -1.0000 -1.0000 -1.0000 -1.0000 -1.0000 -1.0000 -0.4740 0.9250 1.0000 0.9060 -0.1740 -1.0000 -1.0000 -1.0000 -1.0000 -1.0000 -1.0000 -1.0000 -1.0000 -1.0000 -1.0000 -1.0000 -0.3190 1.0000 1.0000 0.7010 -0.9830 -1.0000 -1.0000 -1.0000 -1.0000 -1.0000 -1.0000 -1.0000 -1.0000 -1.0000 -1.0000 -1.0000 -0.4540 1.0000 1.0000 0.8100 -0.9560 -1.0000 -1.0000 -1.0000 -1.0000 -1.0000 -1.0000 -1.0000 -1.0000 -1.0000 -1.0000 -1.0000 -0.5900 1.0000 1.0000 0.8790 -0.8900 -1.0000 -1.0000 -1.0000 -1.0000 -1.0000 -1.0000 -1.0000 -1.0000 -1.0000 -1.0000 -1.0000 -0.8410 0.6970 1.0000 0.9180 -0.8190 -1.0000 -1.0000 -1.0000 -1.0000 -1.0000 -1.0000 -1.0000 -1.0000 -1.0000 -1.0000 -1.0000 -1.0000 0.3030 1.0000 0.6620 -0.8970 -1.0000 -1.0000 -1.0000 -1.0000 -1.0000 -1.0000 -1.0000 -1.0000 -1.0000 -1.0000 -1.0000 -1.0000 -0.4190 0.9850 0.9930 -0.6750 -1.0000 -1.0000 -1.0000 -1.0000 -1.0000 -1.0000 -1.0000 -1.0000 -1.0000 -1.0000 -1.0000 -1.0000 -0.9870 0.4240 0.9990 -0.2840 -1.0000 -1.0000 -1.0000 -1.0000 -1.0000 -1.0000 -1.0000 -1.0000 -1.0000 -1.0000 -1.0000 -1.0000 -1.0000 0.0670 1.0000 0.5040 -1.0000 -1.0000 -1.0000 -1.0000 -1.0000 -1.0000 -1.0000 -1.0000 -1.0000 -1.0000 -1.0000 -1.0000 -1.0000 -0.8720 0.1520 0.9720 -0.5180 -1.0000 -1.0000 -1.0000 -1.0000 -1.0000 
3.0000 -1.0000 -1.0000 -0.1320 0.9970 0.9220 0.3600 0.3600 -0.1090 -0.6960 -1.0000 -1.0000 -1.0000 -1.0000 -1.0000 -1.0000 -1.0000 -1.0000 -1.0000 0.2130 1.0000 0.9100 0.8400 0.9430 1.0000 0.9190 0.2060 -0.9010 -1.0000 -1.0000 -1.0000 -1.0000 -1.0000 -1.0000 -1.0000 -0.8020 0.0900 -0.5470 -1.0000 -0.7280 -0.5200 0.2510 0.9100 0.4740 -0.8060 -1.0000 -1.0000 -1.0000 -1.0000 -1.0000 -1.0000 -1.0000 -1.0000 -1.0000 -1.0000 -1.0000 -1.0000 -1.0000 -0.7100 0.6190 0.5990 -0.8720 -1.0000 -1.0000 -1.0000 -1.0000 -1.0000 -1.0000 -1.0000 -1.0000 -1.0000 -1.0000 -1.0000 -1.0000 -0.7320 0.2960 1.0000 -0.0080 -1.0000 -1.0000 -1.0000 -1.0000 -1.0000 -1.0000 -0.9980 -0.6950 -0.6670 -0.5200 -0.3510 0.4100 0.9030 1.0000 1.0000 -0.0990 -1.0000 -1.0000 -1.0000 -1.0000 -1.0000 -1.0000 -0.4620 0.9420 0.9390 1.0000 1.0000 1.0000 1.0000 0.9340 0.4340 -0.7880 -1.0000 -1.0000 -1.0000 -1.0000 -1.0000 -1.0000 -0.6560 0.8080 1.0000 1.0000 0.6800 0.5010 0.5720 -0.4620 -1.0000 -1.0000 -1.0000 -1.0000 -1.0000 -1.0000 -1.0000 -1.0000 -1.0000 -1.0000 -1.0000 -1.0000 -1.0000 -1.0000 -0.9970 0.1780 -0.6190 -1.0000 -1.0000 -1.0000 -1.0000 -1.0000 -1.0000 -1.0000 -1.0000 -1.0000 -1.0000 -1.0000 -1.0000 -1.0000 -0.9120 0.0880 0.9700 0.0600 -0.2000 -0.8610 -1.0000 -1.0000 -1.0000 -1.0000 -1.0000 -0.9490 -0.7600 -0.5060 -0.1200 0.0760 0.7490 1.0000 1.0000 1.0000 1.0000 -0.1530 -1.0000 -1.0000 -1.0000 -0.7960 -0.1690 0.6360 1.0000 1.0000 1.0000 0.9240 0.6800 0.9860 1.0000 0.8540 -0.4070 -0.9440 -1.0000 -1.0000 -0.5910 0.8600 1.0000 0.8960 0.6000 0.3040 -0.0560 -0.5550 0.2400 0.9620 1.0000 0.5130 -0.9970 -1.0000 -1.0000 -1.0000 -0.0760 1.0000 0.9700 0.1550 -0.3320 0.1200 0.4550 0.8430 1.0000 1.0000 0.9600 -0.1500 -1.0000 -1.0000 -1.0000 -1.0000 -0.8470 0.7360 1.0000 1.0000 1.0000 1.0000 1.0000 1.0000 1.0000 0.6940 -0.3820 -1.0000 -1.0000 -1.0000 -1.0000 -1.0000 -1.0000 -0.9190 -0.1020 0.8780 1.0000 0.4310 0.3600 0.3600 -0.1990 -0.9530 -1.0000 -1.0000 -1.0000 -1.0000 -1.0000 
0.0000 -1.0000 -1.0000 -1.0000 -1.0000 -1.0000 -1.0000 -0.9900 0.6530 0.7380 -0.9010 -1.0000 -1.0000 -1.0000 -1.0000 -1.0000 -1.0000 -1.0000 -1.0000 -1.0000 -1.0000 -1.0000 -1.0000 -1.0000 0.2960 1.0000 0.9150 -0.2130 -1.0000 -1.0000 -1.0000 -1.0000 -1.0000 -1.0000 -1.0000 -1.0000 -1.0000 -1.0000 -1.0000 -1.0000 -0.0700 1.0000 1.0000 0.9280 -0.8580 -1.0000 -1.0000 -1.0000 -1.0000 -1.0000 -1.0000 -1.0000 -1.0000 -1.0000 -0.9990 0.5620 1.0000 1.0000 1.0000 0.7960 -0.8600 -1.0000 -1.0000 -1.0000 -1.0000 -1.0000 -1.0000 -1.0000 -1.0000 -1.0000 0.1970 1.0000 1.0000 1.0000 1.0000 0.9470 -0.6450 -1.0000 -1.0000 -1.0000 -1.0000 -1.0000 -1.0000 -1.0000 -1.0000 -0.1690 1.0000 1.0000 1.0000 1.0000 1.0000 1.0000 0.1680 -1.0000 -1.0000 -1.0000 -1.0000 -1.0000 -1.0000 -1.0000 -0.5350 0.9990 1.0000 1.0000 1.0000 1.0000 1.0000 1.0000 0.5340 -1.0000 -1.0000 -1.0000 -1.0000 -1.0000 -1.0000 -1.0000 0.0980 1.0000 1.0000 1.0000 1.0000 -0.0700 0.5700 1.0000 0.9710 -0.5700 -1.0000 -1.0000 -1.0000 -1.0000 -1.0000 -0.9800 0.7120 1.0000 1.0000 1.0000 0.5540 -0.7870 0.2330 1.0000 1.0000 -0.2330 -1.0000 -1.0000 -1.0000 -1.0000 -1.0000 -0.6280 0.9930 1.0000 1.0000 0.7380 -0.6040 -1.0000 0.3660 1.0000 1.0000 0.6270 -0.9930 -1.0000 -1.0000 -1.0000 -1.0000 -0.8960 0.8960 1.0000 1.0000 0.0000 -1.0000 -0.8960 0.8960 1.0000 1.0000 0.8960 -0.8960 -1.0000 -1.0000 -1.0000 -1.0000 -0.7560 0.8890 1.0000 1.0000 0.3660 -0.6040 0.7380 1.0000 1.0000 1.0000 0.9930 -0.6280 -1.0000 -1.0000 -1.0000 -1.0000 -1.0000 -0.2330 1.0000 1.0000 1.0000 1.0000 1.0000 1.0000 1.0000 1.0000 0.7120 -0.9800 -1.0000 -1.0000 -1.0000 -1.0000 -1.0000 -0.9970 -0.0730 0.9710 1.0000 1.0000 1.0000 1.0000 1.0000 0.9410 -0.3430 -1.0000 -1.0000 -1.0000 -1.0000 -1.0000 -1.0000 -1.0000 -1.0000 -0.8120 0.8460 1.0000 1.0000 1.0000 0.9990 -0.0350 -1.0000 -1.0000 -1.0000 -1.0000 -1.0000 -1.0000 -1.0000 -1.0000 -1.0000 -1.0000 -0.9550 0.1230 0.9990 0.8360 -0.5050 -1.0000 -1.0000 -1.0000 -1.0000 -1.0000 
4.0000 -1.0000 -1.0000 -1.0000 -1.0000 -1.0000 -1.0000 -1.0000 -0.8130 -0.5090 -0.9910 -1.0000 -1.0000 -1.0000 -1.0000 -1.0000 -1.0000 -1.0000 -1.0000 -1.0000 -1.0000 -1.0000 -1.0000 -0.9090 0.7940 1.0000 -0.0270 -1.0000 -1.0000 -1.0000 -1.0000 -1.0000 -1.0000 -1.0000 -1.0000 -1.0000 -1.0000 -1.0000 -1.0000 -0.8080 0.9750 0.8420 -0.8070 -1.0000 -1.0000 -1.0000 -1.0000 -1.0000 -1.0000 -0.9540 -0.7530 -1.0000 -1.0000 -1.0000 -1.0000 -0.4020 1.0000 -0.1940 -1.0000 -1.0000 -1.0000 -1.0000 -1.0000 -1.0000 -1.0000 -0.3180 0.8390 -0.8440 -1.0000 -1.0000 -1.0000 0.5150 1.0000 -0.2730 -1.0000 -1.0000 -1.0000 -1.0000 -1.0000 -1.0000 -1.0000 0.4060 1.0000 -0.2750 -1.0000 -1.0000 -1.0000 0.6040 1.0000 -0.2000 -1.0000 -1.0000 -1.0000 -0.9980 -0.8720 -0.4400 -0.9180 -0.0210 1.0000 0.5890 -0.9930 -1.0000 -0.8930 0.8780 1.0000 -0.4300 -0.7690 -0.3190 0.1800 0.5780 0.9470 1.0000 0.3370 -0.8280 0.5930 0.4640 -0.1740 -0.1740 0.0230 0.9830 1.0000 0.9470 0.9520 1.0000 1.0000 0.9440 0.4000 -0.2240 -0.9680 -1.0000 -0.9800 0.0910 0.9550 1.0000 1.0000 1.0000 1.0000 0.9740 0.6990 0.3760 -0.0560 -0.7070 -1.0000 -1.0000 -1.0000 -1.0000 -1.0000 -1.0000 -0.7870 0.0170 0.5840 0.9880 0.9360 -0.4900 -1.0000 -1.0000 -1.0000 -1.0000 -1.0000 -1.0000 -1.0000 -1.0000 -1.0000 -1.0000 -1.0000 -1.0000 -0.9910 0.5270 0.9020 -0.9490 -1.0000 -1.0000 -1.0000 -1.0000 -1.0000 -1.0000 -1.0000 -1.0000 -1.0000 -1.0000 -1.0000 -1.0000 -1.0000 0.2770 0.9390 -0.9180 -1.0000 -1.0000 -1.0000 -1.0000 -1.0000 -1.0000 -1.0000 -1.0000 -1.0000 -1.0000 -1.0000 -1.0000 -1.0000 0.1530 0.8450 -0.8410 -1.0000 -1.0000 -1.0000 -1.0000 -1.0000 -1.0000 -1.0000 -1.0000 -1.0000 -1.0000 -1.0000 -1.0000 -1.0000 -0.3640 1.0000 -0.3330 -1.0000 -1.0000 -1.0000 -1.0000 -1.0000 -1.0000 -1.0000 -1.0000 -1.0000 -1.0000 -1.0000 -1.0000 -1.0000 -0.7130 0.8510 -0.2700 -1.0000 -1.0000 -1.0000 -1.0000 -1.0000 -1.0000 -1.0000 -1.0000 -1.0000 -1.0000 -1.0000 -1.0000 -1.0000 -1.0000 -0.8840 -0.9240 -1.0000 -1.0000 -1.0000 -1.0000 -1.0000 -1.0000 -1.0000 
4.0000 -1.0000 -1.0000 -1.0000 -1.0000 -1.0000 -1.0000 -1.0000 -1.0000 -1.0000 -1.0000 -1.0000 -0.5150 0.8830 0.0780 -1.0000 -1.0000 -1.0000 -1.0000 -1.0000 -0.8960 0.2060 -0.1790 -1.0000 -1.0000 -1.0000 -1.0000 -1.0000 0.3750 1.0000 -0.0630 -1.0000 -1.0000 -1.0000 -1.0000 -1.0000 -0.2400 1.0000 0.9750 -0.7740 -1.0000 -1.0000 -1.0000 -0.7400 0.8820 0.8140 -0.9940 -1.0000 -1.0000 -1.0000 -1.0000 -1.0000 0.6440 1.0000 0.6020 -0.9510 -1.0000 -1.0000 -1.0000 -0.2070 1.0000 0.1370 -1.0000 -1.0000 -1.0000 -1.0000 -1.0000 -0.8710 0.9820 1.0000 0.0000 -1.0000 -1.0000 -1.0000 -1.0000 0.6600 0.7320 -0.9620 -1.0000 -1.0000 -1.0000 -1.0000 -1.0000 -0.4710 1.0000 0.9840 -0.8680 -1.0000 -1.0000 -1.0000 -0.4680 0.9780 0.0190 -1.0000 -1.0000 -1.0000 -1.0000 -1.0000 -1.0000 -0.0540 1.0000 0.6990 -1.0000 -1.0000 -1.0000 -1.0000 0.0110 1.0000 -0.3980 -1.0000 -1.0000 -1.0000 -1.0000 -1.0000 -1.0000 0.3640 1.0000 0.5480 -1.0000 -1.0000 -1.0000 -0.9740 0.5350 0.9990 -0.8150 -1.0000 -1.0000 -1.0000 -1.0000 -1.0000 -1.0000 0.4050 1.0000 1.0000 -0.0620 -0.2720 0.3330 0.9380 1.0000 1.0000 1.0000 0.1540 -0.9470 -1.0000 -1.0000 -1.0000 -1.0000 -0.4740 0.9650 1.0000 1.0000 1.0000 1.0000 1.0000 1.0000 1.0000 1.0000 0.9600 -0.5730 -1.0000 -1.0000 -1.0000 -1.0000 -1.0000 -0.1210 0.9480 1.0000 1.0000 0.9270 0.9890 1.0000 0.7090 -0.2270 -0.5750 -1.0000 -1.0000 -1.0000 -1.0000 -1.0000 -1.0000 -1.0000 -0.6540 -0.2900 -0.4460 -0.6950 0.9870 1.0000 0.0240 -1.0000 -1.0000 -1.0000 -1.0000 -1.0000 -1.0000 -1.0000 -1.0000 -1.0000 -1.0000 -1.0000 -1.0000 -0.8790 0.9840 1.0000 -0.3940 -1.0000 -1.0000 -1.0000 -1.0000 -1.0000 -1.0000 -1.0000 -1.0000 -1.0000 -1.0000 -1.0000 -1.0000 -0.2770 1.0000 1.0000 -0.4780 -1.0000 -1.0000 -1.0000 -1.0000 -1.0000 -1.0000 -1.0000 -1.0000 -1.0000 -1.0000 -1.0000 -1.0000 -0.2930 1.0000 1.0000 -0.1960 -1.0000 -1.0000 -1.0000 -1.0000 -1.0000 -1.0000 -1.0000 -1.0000 -1.0000 -1.0000 -1.0000 -1.0000 -0.9290 0.7880 0.7270 -0.8740 -1.0000 -1.0000 -1.0000 -1.0000 -1.0000 
3.0000 -1.0000 -1.0000 -0.8380 0.6080 0.8140 0.4070 0.4070 0.4070 0.4070 -0.1350 -0.2940 -0.9220 -1.0000 -1.0000 -1.0000 -1.0000 -1.0000 -1.0000 -0.5320 1.0000 1.0000 1.0000 1.0000 1.0000 1.0000 1.0000 1.0000 0.7140 -0.7250 -1.0000 -1.0000 -1.0000 -1.0000 -1.0000 -0.9230 0.2540 0.7650 0.9260 0.9570 0.9390 0.9260 0.9380 1.0000 1.0000 0.6620 -0.8970 -1.0000 -1.0000 -1.0000 -1.0000 -1.0000 -1.0000 -1.0000 -1.0000 -0.7920 -0.9000 -1.0000 -0.8400 0.5500 1.0000 0.6060 -0.9390 -1.0000 -1.0000 -1.0000 -1.0000 -1.0000 -1.0000 -1.0000 -1.0000 -1.0000 -0.8960 -0.3260 0.7370 1.0000 1.0000 0.0570 -1.0000 -1.0000 -1.0000 -1.0000 -1.0000 -1.0000 -1.0000 -0.8540 -0.2620 0.1980 0.8420 1.0000 1.0000 0.9790 0.0730 -0.9800 -1.0000 -1.0000 -1.0000 -1.0000 -1.0000 -0.7730 0.4800 0.9700 1.0000 1.0000 1.0000 1.0000 0.8320 -0.1770 -1.0000 -1.0000 -1.0000 -1.0000 -1.0000 -1.0000 -1.0000 0.0340 1.0000 1.0000 1.0000 1.0000 1.0000 1.0000 0.6120 -0.2610 -1.0000 -1.0000 -1.0000 -1.0000 -1.0000 -1.0000 -1.0000 -0.7960 0.7120 0.4600 0.7780 0.7780 0.9680 1.0000 1.0000 1.0000 0.3130 -0.7520 -1.0000 -1.0000 -1.0000 -1.0000 -1.0000 -1.0000 -1.0000 -1.0000 -1.0000 -1.0000 -0.5160 0.2320 0.9610 1.0000 1.0000 0.6540 -0.8940 -1.0000 -1.0000 -1.0000 -1.0000 -1.0000 -1.0000 -1.0000 -1.0000 -1.0000 -1.0000 -1.0000 -0.8300 0.2090 1.0000 1.0000 -0.1230 -1.0000 -1.0000 -1.0000 -1.0000 -1.0000 -1.0000 -1.0000 -1.0000 -1.0000 -1.0000 -1.0000 -1.0000 -0.9430 0.7510 1.0000 0.1740 -1.0000 -1.0000 -1.0000 -1.0000 -1.0000 -1.0000 -0.5770 -0.6540 -1.0000 -1.0000 -0.8080 -0.0490 0.6240 1.0000 1.0000 -0.4580 -1.0000 -1.0000 -1.0000 -1.0000 -0.6180 0.4250 0.9850 0.9770 0.9260 0.9260 0.9520 1.0000 1.0000 0.9540 0.1220 -0.9930 -1.0000 -1.0000 -1.0000 -1.0000 -0.3720 1.0000 1.0000 1.0000 1.0000 1.0000 1.0000 1.0000 0.7690 -0.4530 -1.0000 -1.0000 -1.0000 -1.0000 -1.0000 -1.0000 -0.6470 0.7440 1.0000 1.0000 1.0000 0.7500 -0.0560 -0.6870 -0.9120 -1.0000 -1.0000 -1.0000 -1.0000 -1.0000 
5.0000 -1.0000 -1.0000 -1.0000 -1.0000 -0.9890 -0.1850 0.6260 1.0000 0.6720 0.3720 0.3720 0.3720 0.3720 0.0310 -1.0000 -1.0000 -1.0000 -1.0000 -1.0000 -0.8930 0.0330 1.0000 1.0000 1.0000 1.0000 1.0000 1.0000 1.0000 1.0000 0.2410 -1.0000 -1.0000 -1.0000 -1.0000 -0.9350 0.5390 1.0000 1.0000 1.0000 1.0000 0.9210 0.6470 0.6470 0.6200 0.0840 -0.2040 -1.0000 -1.0000 -1.0000 -1.0000 -0.3830 1.0000 1.0000 0.3680 -0.5750 -0.7250 -0.7820 -1.0000 -1.0000 -1.0000 -1.0000 -1.0000 -1.0000 -1.0000 -1.0000 -1.0000 0.3220 1.0000 1.0000 -0.4910 -1.0000 -1.0000 -1.0000 -1.0000 -1.0000 -1.0000 -1.0000 -1.0000 -1.0000 -1.0000 -1.0000 -1.0000 0.3070 1.0000 1.0000 0.9780 0.1090 -0.6110 -1.0000 -1.0000 -1.0000 -1.0000 -1.0000 -1.0000 -1.0000 -1.0000 -1.0000 -1.0000 -0.8810 0.6330 1.0000 1.0000 1.0000 0.8920 -0.1370 -0.9510 -1.0000 -1.0000 -1.0000 -1.0000 -1.0000 -1.0000 -1.0000 -1.0000 -1.0000 -0.8370 0.2520 0.8800 1.0000 1.0000 1.0000 0.3960 -0.6930 -1.0000 -1.0000 -1.0000 -1.0000 -1.0000 -1.0000 -1.0000 -1.0000 -1.0000 -1.0000 -0.8010 0.0110 0.9310 1.0000 1.0000 0.9140 -0.5820 -1.0000 -1.0000 -1.0000 -1.0000 -1.0000 -1.0000 -1.0000 -1.0000 -1.0000 -1.0000 -1.0000 -0.4900 0.4370 1.0000 1.0000 0.4920 -0.9580 -1.0000 -1.0000 -1.0000 -1.0000 -1.0000 -1.0000 -1.0000 -1.0000 -1.0000 -1.0000 -1.0000 -0.9130 0.5660 1.0000 1.0000 -0.5630 -1.0000 -1.0000 -1.0000 -1.0000 -1.0000 -1.0000 -1.0000 -0.6680 -0.2750 -0.9730 -1.0000 -1.0000 -0.3960 1.0000 1.0000 0.0430 -1.0000 -1.0000 -1.0000 -1.0000 -1.0000 -1.0000 -0.5970 0.8570 1.0000 0.2790 -0.6870 -0.0990 0.5210 1.0000 0.9210 -0.6700 -1.0000 -1.0000 -1.0000 -1.0000 -1.0000 -1.0000 0.3700 1.0000 1.0000 1.0000 1.0000 1.0000 1.0000 1.0000 0.3370 -1.0000 -1.0000 -1.0000 -1.0000 -1.0000 -1.0000 -1.0000 -0.3150 1.0000 1.0000 1.0000 1.0000 1.0000 1.0000 0.5660 -0.6850 -1.0000 -1.0000 -1.0000 -1.0000 -1.0000 -1.0000 -1.0000 -0.9990 -0.3230 0.3720 0.3730 0.7650 0.3720 -0.1630 -0.9680 -1.0000 -1.0000 -1.0000 -1.0000 -1.0000 
1.0000 -1.0000 -1.0000 -1.0000 -1.0000 -1.0000 -1.0000 -0.7070 1.0000 -0.2730 -1.0000 -1.0000 -1.0000 -1.0000 -1.0000 -1.0000 -1.0000 -1.0000 -1.0000 -1.0000 -1.0000 -1.0000 -1.0000 -0.6390 1.0000 0.9540 -0.6620 -1.0000 -1.0000 -1.0000 -1.0000 -1.0000 -1.0000 -1.0000 -1.0000 -1.0000 -1.0000 -1.0000 -1.0000 -0.7610 0.9510 1.0000 -0.2910 -1.0000 -1.0000 -1.0000 -1.0000 -1.0000 -1.0000 -1.0000 -1.0000 -1.0000 -1.0000 -1.0000 -1.0000 -1.0000 0.9300 1.0000 -0.3590 -1.0000 -1.0000 -1.0000 -1.0000 -1.0000 -1.0000 -1.0000 -1.0000 -1.0000 -1.0000 -1.0000 -1.0000 -0.9890 0.9920 1.0000 -0.4320 -1.0000 -1.0000 -1.0000 -1.0000 -1.0000 -1.0000 -1.0000 -1.0000 -1.0000 -1.0000 -1.0000 -1.0000 -0.7660 1.0000 1.0000 -0.5000 -1.0000 -1.0000 -1.0000 -1.0000 -1.0000 -1.0000 -1.0000 -1.0000 -1.0000 -1.0000 -1.0000 -1.0000 -0.2840 1.0000 1.0000 -0.5730 -1.0000 -1.0000 -1.0000 -1.0000 -1.0000 -1.0000 -1.0000 -1.0000 -1.0000 -1.0000 -1.0000 -1.0000 -0.2160 1.0000 1.0000 -0.6410 -1.0000 -1.0000 -1.0000 -1.0000 -1.0000 -1.0000 -1.0000 -1.0000 -1.0000 -1.0000 -1.0000 -1.0000 -0.2250 1.0000 1.0000 -0.7140 -1.0000 -1.0000 -1.0000 -1.0000 -1.0000 -1.0000 -1.0000 -1.0000 -1.0000 -1.0000 -1.0000 -1.0000 -0.6470 1.0000 0.7890 -0.8970 -1.0000 -1.0000 -1.0000 -1.0000 -1.0000 -1.0000 -1.0000 -1.0000 -1.0000 -1.0000 -1.0000 -1.0000 -0.0840 1.0000 0.6400 -0.9850 -1.0000 -1.0000 -1.0000 -1.0000 -1.0000 -1.0000 -1.0000 -1.0000 -1.0000 -1.0000 -1.0000 -1.0000 -0.5060 1.0000 1.0000 -0.9230 -1.0000 -1.0000 -1.0000 -1.0000 -1.0000 -1.0000 -1.0000 -1.0000 -1.0000 -1.0000 -1.0000 -1.0000 -0.4320 1.0000 0.9920 -0.9890 -1.0000 -1.0000 -1.0000 -1.0000 -1.0000 -1.0000 -1.0000 -1.0000 -1.0000 -1.0000 -1.0000 -1.0000 -0.3650 1.0000 0.9620 -0.8630 -1.0000 -1.0000 -1.0000 -1.0000 -1.0000 -1.0000 -1.0000 -1.0000 -1.0000 -1.0000 -1.0000 -1.0000 -0.8630 1.0000 1.0000 -0.1580 -1.0000 -1.0000 -1.0000 -1.0000 -1.0000 -1.0000 -1.0000 -1.0000 -1.0000 -1.0000 -1.0000 -1.0000 -0.9760 -0.1100 0.9180 -0.6490 -1.0000 -1.0000 -1.0000 -1.0000 -1.0000 -1.0000 
6.0000 -1.0000 -1.0000 -1.0000 -1.0000 -1.0000 -1.0000 -1.0000 -1.0000 0.3620 0.1070 -1.0000 -1.0000 -1.0000 -1.0000 -1.0000 -1.0000 -1.0000 -1.0000 -1.0000 -1.0000 -1.0000 -1.0000 -1.0000 -0.4410 0.9600 -0.1610 -1.0000 -1.0000 -1.0000 -1.0000 -1.0000 -1.0000 -1.0000 -1.0000 -1.0000 -1.0000 -1.0000 -1.0000 -0.5960 0.9630 0.8050 -0.9250 -1.0000 -1.0000 -1.0000 -1.0000 -1.0000 -1.0000 -1.0000 -1.0000 -1.0000 -1.0000 -1.0000 -0.7980 0.6190 0.9980 -0.3750 -1.0000 -1.0000 -1.0000 -1.0000 -1.0000 -1.0000 -1.0000 -1.0000 -1.0000 -1.0000 -1.0000 -1.0000 -0.2690 1.0000 0.1700 -1.0000 -1.0000 -1.0000 -1.0000 -1.0000 -1.0000 -1.0000 -1.0000 -1.0000 -1.0000 -1.0000 -1.0000 -0.9210 0.7110 0.9210 -0.8100 -1.0000 -1.0000 -1.0000 -1.0000 -1.0000 -1.0000 -1.0000 -1.0000 -1.0000 -1.0000 -1.0000 -1.0000 0.0460 1.0000 0.0040 -1.0000 -1.0000 -1.0000 -1.0000 -1.0000 -1.0000 -1.0000 -1.0000 -1.0000 -1.0000 -1.0000 -1.0000 -0.4920 0.9910 0.5710 -0.9230 -1.0000 -1.0000 -1.0000 -1.0000 -1.0000 -1.0000 -1.0000 -1.0000 -1.0000 -1.0000 -1.0000 -0.9690 0.5770 0.9690 -0.5770 -1.0000 -1.0000 -1.0000 -1.0000 -1.0000 -1.0000 -1.0000 -1.0000 -1.0000 -1.0000 -1.0000 -1.0000 -0.1370 1.0000 0.3340 -1.0000 -1.0000 -1.0000 -1.0000 -1.0000 -1.0000 -1.0000 -1.0000 -1.0000 -1.0000 -1.0000 -1.0000 -0.9140 0.7860 0.9140 -0.6870 -1.0000 -1.0000 -0.8150 -0.2250 0.2700 0.6670 0.9380 0.5450 -0.2030 -0.9790 -1.0000 -1.0000 -0.4650 1.0000 0.1680 -1.0000 -0.8500 0.2470 0.9050 1.0000 0.9490 0.2560 0.1110 0.8070 1.0000 -0.3010 -1.0000 -1.0000 0.1000 1.0000 -0.3470 -0.9530 0.6950 1.0000 0.4910 -0.2610 -0.6330 -0.2370 0.5050 1.0000 0.9780 -0.3990 -1.0000 -1.0000 0.0720 1.0000 0.1540 -0.0800 1.0000 0.9080 0.3790 0.9230 1.0000 1.0000 0.9620 0.3680 -0.4880 -1.0000 -1.0000 -1.0000 -0.7950 0.8020 1.0000 1.0000 1.0000 1.0000 1.0000 1.0000 0.5710 -0.2950 -0.7900 -1.0000 -1.0000 -1.0000 -1.0000 -1.0000 -1.0000 -0.9100 -0.3240 0.1110 0.1380 0.7290 1.0000 0.3750 -0.9220 -1.0000 -1.0000 -1.0000 -1.0000 -1.0000 -1.0000 
8.0000 -1.0000 -1.0000 -1.0000 -1.0000 -1.0000 -0.9520 -0.4230 0.1460 0.5630 1.0000 1.0000 0.4260 -0.5350 -1.0000 -1.0000 -1.0000 -1.0000 -1.0000 -1.0000 -0.9850 -0.2310 0.7020 1.0000 1.0000 1.0000 1.0000 1.0000 1.0000 0.9150 -0.8700 -1.0000 -1.0000 -1.0000 -1.0000 -1.0000 -0.1580 1.0000 1.0000 1.0000 0.9620 0.1550 -0.5630 -0.1690 1.0000 0.6260 -0.9750 -1.0000 -1.0000 -1.0000 -1.0000 -0.8500 0.9240 1.0000 0.9100 -0.0100 -0.8010 -1.0000 -1.0000 -0.8360 0.9490 0.5980 -1.0000 -1.0000 -1.0000 -1.0000 -1.0000 -0.9630 0.8990 1.0000 0.1050 -1.0000 -1.0000 -1.0000 -1.0000 -0.5680 0.9990 0.9500 -0.8920 -1.0000 -1.0000 -1.0000 -1.0000 -1.0000 0.0760 1.0000 0.7620 -0.4920 -1.0000 -1.0000 -1.0000 0.0930 1.0000 0.7300 -0.9900 -1.0000 -1.0000 -1.0000 -1.0000 -1.0000 -0.9880 0.0680 0.9560 0.9970 0.6480 -0.0770 0.0370 0.9610 1.0000 0.2110 -1.0000 -1.0000 -1.0000 -1.0000 -1.0000 -1.0000 -1.0000 -1.0000 -0.5680 0.5370 1.0000 1.0000 1.0000 1.0000 0.9920 -0.5940 -1.0000 -1.0000 -1.0000 -1.0000 -1.0000 -1.0000 -1.0000 -1.0000 -1.0000 -1.0000 -0.2130 1.0000 1.0000 1.0000 0.6790 -1.0000 -1.0000 -1.0000 -1.0000 -1.0000 -1.0000 -1.0000 -1.0000 -1.0000 -1.0000 -0.5560 0.8410 1.0000 1.0000 1.0000 1.0000 -0.4980 -1.0000 -1.0000 -1.0000 -1.0000 -1.0000 -1.0000 -1.0000 -1.0000 -0.8230 0.7790 1.0000 1.0000 1.0000 1.0000 1.0000 0.0390 -1.0000 -1.0000 -1.0000 -1.0000 -1.0000 -1.0000 -1.0000 -0.9680 0.3070 1.0000 0.9770 0.2190 0.4340 1.0000 1.0000 -0.0900 -1.0000 -1.0000 -1.0000 -1.0000 -1.0000 -1.0000 -1.0000 -0.6760 1.0000 1.0000 0.0780 -0.4120 0.9750 1.0000 0.9500 -0.7200 -1.0000 -1.0000 -1.0000 -1.0000 -1.0000 -1.0000 -1.0000 -0.6610 1.0000 0.9800 0.1380 0.8930 1.0000 1.0000 -0.0790 -1.0000 -1.0000 -1.0000 -1.0000 -1.0000 -1.0000 -1.0000 -1.0000 -0.9090 0.7860 1.0000 1.0000 1.0000 0.9880 -0.2710 -0.9790 -1.0000 -1.0000 -1.0000 -1.0000 -1.0000 -1.0000 -1.0000 -1.0000 -1.0000 -0.8440 0.0770 0.6540 0.5470 -0.2640 -0.9950 -1.0000 -1.0000 -1.0000 -1.0000 -1.0000 
5.0000 -1.0000 -1.0000 -0.9990 -0.6990 -0.6840 -0.9090 -1.0000 -0.7640 -0.6840 -0.3030 0.0020 0.6230 0.9980 0.2480 -0.8620 -1.0000 -1.0000 -1.0000 -0.9740 0.7740 1.0000 0.8530 0.7540 0.9100 1.0000 1.0000 1.0000 1.0000 1.0000 1.0000 0.1280 -1.0000 -1.0000 -1.0000 -0.7560 0.5550 1.0000 1.0000 1.0000 1.0000 1.0000 1.0000 1.0000 1.0000 0.7040 0.3020 -0.4720 -1.0000 -1.0000 -1.0000 0.1080 1.0000 1.0000 0.3790 -0.2630 -0.2630 -0.2630 -0.2630 -0.2630 -0.4560 -0.9390 -1.0000 -1.0000 -1.0000 -1.0000 -0.9980 0.6860 1.0000 1.0000 -0.5120 -1.0000 -1.0000 -1.0000 -1.0000 -1.0000 -1.0000 -1.0000 -1.0000 -1.0000 -1.0000 -1.0000 -0.4390 0.9820 1.0000 0.7680 -0.7460 -0.9970 -1.0000 -1.0000 -1.0000 -1.0000 -1.0000 -1.0000 -1.0000 -1.0000 -1.0000 -1.0000 -0.5760 1.0000 1.0000 1.0000 1.0000 0.6920 -0.0210 -0.7680 -1.0000 -1.0000 -1.0000 -1.0000 -1.0000 -1.0000 -1.0000 -1.0000 -0.7950 0.9920 1.0000 1.0000 0.9030 0.7190 0.9050 0.9540 0.0850 -0.9500 -1.0000 -1.0000 -1.0000 -1.0000 -1.0000 -1.0000 -1.0000 0.0580 0.9950 0.5870 -0.7840 -1.0000 -0.8460 0.1130 0.9970 0.4350 -0.8920 -1.0000 -1.0000 -1.0000 -1.0000 -1.0000 -1.0000 -1.0000 -0.6120 -0.6490 -1.0000 -1.0000 -1.0000 -1.0000 0.0860 1.0000 0.3910 -0.9850 -1.0000 -1.0000 -1.0000 -1.0000 -1.0000 -1.0000 -1.0000 -1.0000 -1.0000 -1.0000 -1.0000 -1.0000 -0.8450 0.8370 1.0000 0.0020 -1.0000 -1.0000 -1.0000 -1.0000 -0.3540 0.2910 -0.7310 -1.0000 -1.0000 -1.0000 -1.0000 -1.0000 -0.9990 0.6640 1.0000 0.7800 -0.9590 -1.0000 -1.0000 -1.0000 -0.0610 1.0000 0.9510 -0.1480 -1.0000 -1.0000 -1.0000 -0.6920 0.4210 0.9450 1.0000 0.9250 -0.9060 -1.0000 -1.0000 -1.0000 -0.9920 0.2060 1.0000 1.0000 0.2400 0.5480 0.6140 0.9340 1.0000 1.0000 1.0000 0.6550 -0.9990 -1.0000 -1.0000 -1.0000 -1.0000 -1.0000 -0.4250 0.7520 1.0000 1.0000 1.0000 1.0000 1.0000 1.0000 0.9020 -0.4760 -1.0000 -1.0000 -1.0000 -1.0000 -1.0000 -1.0000 -1.0000 -0.9150 -0.3870 0.1350 0.4380 0.9030 0.7620 0.1400 -0.7160 -1.0000 -1.0000 -1.0000 -1.0000 
4.0000 -1.0000 -1.0000 -1.0000 -1.0000 -1.0000 -1.0000 -1.0000 -1.0000 -1.0000 -1.0000 -0.4940 0.8240 -0.6500 -1.0000 -1.0000 -1.0000 -1.0000 -1.0000 -1.0000 -0.9970 -0.8040 -1.0000 -1.0000 -1.0000 -1.0000 -1.0000 -0.1350 1.0000 0.4800 -1.0000 -1.0000 -1.0000 -1.0000 -1.0000 -1.0000 -0.9250 0.8500 -0.2780 -1.0000 -1.0000 -1.0000 -1.0000 0.0910 1.0000 0.6380 -1.0000 -1.0000 -1.0000 -1.0000 -1.0000 -1.0000 -0.9250 0.9440 0.8980 -0.7720 -1.0000 -1.0000 -1.0000 -0.0170 1.0000 0.7100 -0.9980 -1.0000 -1.0000 -1.0000 -1.0000 -1.0000 -0.7260 0.9710 1.0000 -0.2340 -1.0000 -1.0000 -1.0000 -0.1570 1.0000 0.6690 -1.0000 -1.0000 -1.0000 -1.0000 -1.0000 -1.0000 -0.4620 1.0000 1.0000 -0.2600 -1.0000 -1.0000 -1.0000 -0.2650 1.0000 0.8780 -0.9690 -1.0000 -1.0000 -1.0000 -1.0000 -1.0000 0.1790 1.0000 0.9970 -0.4990 -1.0000 -1.0000 -1.0000 -0.1720 1.0000 0.9030 -0.9370 -1.0000 -1.0000 -1.0000 -1.0000 -0.9430 0.8480 1.0000 0.7530 -0.9800 -1.0000 -1.0000 -1.0000 0.0540 1.0000 0.9250 -0.9500 -1.0000 -1.0000 -1.0000 -1.0000 -0.3540 1.0000 1.0000 0.8610 -0.0320 0.4280 0.4840 0.0570 0.7400 1.0000 0.8000 -0.9510 -1.0000 -1.0000 -1.0000 -0.9410 0.6790 1.0000 1.0000 1.0000 1.0000 1.0000 1.0000 1.0000 1.0000 1.0000 1.0000 0.3470 -0.9920 -1.0000 -1.0000 -0.8100 0.9900 1.0000 1.0000 1.0000 0.9720 0.6770 0.4640 0.1640 0.9240 1.0000 0.8680 0.6680 -0.8250 -1.0000 -1.0000 -1.0000 0.0180 0.9420 0.2420 -0.6510 -0.8080 -0.9990 -1.0000 -0.9630 0.8030 1.0000 -0.1450 -1.0000 -1.0000 -1.0000 -1.0000 -1.0000 -1.0000 -0.8080 -0.9920 -1.0000 -1.0000 -1.0000 -1.0000 -0.8800 0.9450 1.0000 -0.5540 -1.0000 -1.0000 -1.0000 -1.0000 -1.0000 -1.0000 -1.0000 -1.0000 -1.0000 -1.0000 -1.0000 -1.0000 -0.8470 0.9720 0.9900 -0.7690 -1.0000 -1.0000 -1.0000 -1.0000 -1.0000 -1.0000 -1.0000 -1.0000 -1.0000 -1.0000 -1.0000 -1.0000 -0.7470 0.9980 0.9990 -0.7210 -1.0000 -1.0000 -1.0000 -1.0000 -1.0000 -1.0000 -1.0000 -1.0000 -1.0000 -1.0000 -1.0000 -1.0000 -1.0000 -0.0390 0.8610 -0.8920 -1.0000 -1.0000 -1.0000 
4.0000 -1.0000 -1.0000 -1.0000 -1.0000 -1.0000 -1.0000 -1.0000 -1.0000 -1.0000 -0.5990 0.5040 -0.8380 -1.0000 -1.0000 -1.0000 -1.0000 -1.0000 -1.0000 -1.0000 -1.0000 -1.0000 -1.0000 -1.0000 -1.0000 -1.0000 -0.0380 1.0000 -0.3920 -1.0000 -1.0000 -1.0000 -1.0000 -1.0000 -1.0000 -1.0000 -1.0000 -0.9560 -1.0000 -1.0000 -1.0000 -1.0000 0.1040 1.0000 -0.1530 -1.0000 -1.0000 -1.0000 -1.0000 -1.0000 -1.0000 -1.0000 -1.0000 0.5090 -0.0560 -1.0000 -1.0000 -1.0000 0.0980 1.0000 -0.0700 -1.0000 -1.0000 -1.0000 -1.0000 -1.0000 -1.0000 -1.0000 -1.0000 0.0770 1.0000 -0.6340 -1.0000 -1.0000 -0.0380 1.0000 -0.0110 -1.0000 -1.0000 -1.0000 -1.0000 -1.0000 -1.0000 -1.0000 -1.0000 0.2380 1.0000 -0.1020 -1.0000 -1.0000 0.0440 1.0000 -0.1720 -1.0000 -1.0000 -1.0000 -1.0000 -1.0000 -1.0000 -1.0000 -1.0000 0.3210 1.0000 -0.0530 -1.0000 -1.0000 0.2050 1.0000 -0.3330 -1.0000 -1.0000 -1.0000 -1.0000 -1.0000 -1.0000 -1.0000 -0.9350 0.8070 1.0000 0.0220 -0.4070 -0.4070 0.6230 1.0000 -0.3770 -1.0000 -1.0000 -1.0000 -1.0000 -1.0000 -1.0000 -1.0000 -0.2120 1.0000 1.0000 1.0000 1.0000 1.0000 1.0000 1.0000 0.7100 -0.6130 -1.0000 -1.0000 -1.0000 -1.0000 -1.0000 -1.0000 0.1740 1.0000 1.0000 0.4950 -0.0760 -0.3860 0.8950 0.9940 0.0460 -0.3680 -1.0000 -1.0000 -1.0000 -1.0000 -1.0000 -1.0000 -0.8380 0.2440 -0.1820 -0.9700 -1.0000 -0.9730 0.8990 0.9540 -0.9300 -1.0000 -1.0000 -1.0000 -1.0000 -1.0000 -1.0000 -1.0000 -1.0000 -1.0000 -1.0000 -1.0000 -1.0000 -0.8880 0.9750 0.7180 -0.9910 -1.0000 -1.0000 -1.0000 -1.0000 -1.0000 -1.0000 -1.0000 -1.0000 -1.0000 -1.0000 -1.0000 -1.0000 -0.6090 0.9990 0.4630 -1.0000 -1.0000 -1.0000 -1.0000 -1.0000 -1.0000 -1.0000 -1.0000 -1.0000 -1.0000 -1.0000 -1.0000 -1.0000 -0.5760 1.0000 0.1470 -1.0000 -1.0000 -1.0000 -1.0000 -1.0000 -1.0000 -1.0000 -1.0000 -1.0000 -1.0000 -1.0000 -1.0000 -1.0000 -0.5820 1.0000 -0.1650 -1.0000 -1.0000 -1.0000 -1.0000 -1.0000 -1.0000 -1.0000 -1.0000 -1.0000 -1.0000 -1.0000 -1.0000 -1.0000 -0.8480 0.7900 -0.7230 -1.0000 -1.0000 -1.0000 -1.0000 -1.0000 
6.0000 -1.0000 -1.0000 -1.0000 -1.0000 -1.0000 -1.0000 -1.0000 -0.8810 0.6930 -0.0130 -0.9960 -1.0000 -1.0000 -1.0000 -1.0000 -1.0000 -1.0000 -1.0000 -1.0000 -1.0000 -1.0000 -1.0000 -1.0000 0.1990 1.0000 1.0000 -0.1420 -1.0000 -1.0000 -1.0000 -1.0000 -1.0000 -1.0000 -1.0000 -1.0000 -1.0000 -1.0000 -1.0000 -1.0000 0.1510 1.0000 0.7550 -0.8520 -1.0000 -1.0000 -1.0000 -1.0000 -1.0000 -1.0000 -1.0000 -1.0000 -1.0000 -1.0000 -1.0000 -0.2490 0.3370 0.2750 -0.6940 -1.0000 -1.0000 -1.0000 -1.0000 -1.0000 -1.0000 -1.0000 -1.0000 -1.0000 -1.0000 -1.0000 -0.5650 0.9410 1.0000 0.2840 -1.0000 -1.0000 -1.0000 -1.0000 -1.0000 -1.0000 -1.0000 -1.0000 -1.0000 -1.0000 -1.0000 -0.9910 0.5460 1.0000 1.0000 0.1420 -1.0000 -1.0000 -1.0000 -1.0000 -1.0000 -1.0000 -1.0000 -1.0000 -1.0000 -1.0000 -1.0000 -0.8110 0.9750 1.0000 0.8250 -0.7930 -1.0000 -1.0000 -1.0000 -1.0000 -1.0000 -1.0000 -1.0000 -1.0000 -1.0000 -1.0000 -1.0000 -0.2450 1.0000 1.0000 0.1980 -1.0000 -1.0000 -1.0000 -1.0000 -1.0000 -1.0000 -1.0000 -1.0000 -1.0000 -1.0000 -1.0000 -0.9560 0.8220 1.0000 1.0000 -0.5840 -1.0000 -1.0000 -1.0000 -1.0000 -1.0000 -1.0000 -1.0000 -1.0000 -1.0000 -1.0000 -1.0000 -0.5430 1.0000 1.0000 0.8680 -0.9050 -1.0000 -1.0000 -1.0000 -1.0000 -1.0000 -1.0000 -1.0000 -1.0000 -1.0000 -1.0000 -1.0000 -0.3670 1.0000 1.0000 0.3540 -1.0000 -1.0000 0.1220 0.9070 0.5210 -0.8250 -1.0000 -1.0000 -1.0000 -1.0000 -1.0000 -1.0000 0.0860 1.0000 1.0000 0.1440 -0.9690 0.2440 0.9640 1.0000 1.0000 0.1200 -1.0000 -1.0000 -1.0000 -1.0000 -1.0000 -1.0000 0.2620 1.0000 1.0000 0.0020 0.3540 1.0000 1.0000 1.0000 1.0000 0.3420 -1.0000 -1.0000 -1.0000 -1.0000 -1.0000 -1.0000 0.2650 1.0000 1.0000 0.7220 0.9840 1.0000 1.0000 1.0000 1.0000 -0.2840 -1.0000 -1.0000 -1.0000 -1.0000 -1.0000 -1.0000 -0.2160 1.0000 1.0000 1.0000 1.0000 1.0000 1.0000 1.0000 0.2240 -0.9830 -1.0000 -1.0000 -1.0000 -1.0000 -1.0000 -1.0000 -0.7540 0.5020 1.0000 1.0000 1.0000 1.0000 1.0000 0.3700 -0.8970 -1.0000 -1.0000 -1.0000 -1.0000 
8.0000 -1.0000 -1.0000 -1.0000 -1.0000 -1.0000 -1.0000 -0.1580 0.7080 1.0000 -0.0500 -1.0000 -1.0000 -1.0000 -1.0000 -1.0000 -1.0000 -1.0000 -1.0000 -1.0000 -1.0000 -1.0000 -0.7810 0.8950 1.0000 1.0000 0.8430 -0.9060 -1.0000 -1.0000 -1.0000 -1.0000 -1.0000 -1.0000 -1.0000 -1.0000 -1.0000 -1.0000 -0.0460 1.0000 1.0000 1.0000 0.7170 -0.4200 -1.0000 -1.0000 -1.0000 -1.0000 -1.0000 -1.0000 -1.0000 -1.0000 -1.0000 -1.0000 0.2990 1.0000 1.0000 0.2250 -0.8610 -1.0000 -1.0000 -1.0000 -1.0000 -1.0000 -1.0000 -1.0000 -1.0000 -1.0000 -1.0000 -1.0000 0.3580 1.0000 1.0000 -0.3430 -1.0000 -0.6500 -0.6070 -1.0000 -1.0000 -1.0000 -1.0000 -1.0000 -1.0000 -1.0000 -1.0000 -1.0000 -0.4010 1.0000 1.0000 0.7130 0.7770 0.9200 0.8150 -0.9260 -1.0000 -1.0000 -1.0000 -1.0000 -1.0000 -1.0000 -1.0000 -1.0000 -0.9600 0.8570 1.0000 1.0000 1.0000 1.0000 1.0000 -0.1240 -1.0000 -1.0000 -1.0000 -1.0000 -1.0000 -1.0000 -1.0000 -0.9750 0.2090 0.9970 1.0000 1.0000 1.0000 0.9180 0.4660 -0.3470 -1.0000 -1.0000 -1.0000 -1.0000 -1.0000 -1.0000 -0.9960 -0.4630 0.9870 1.0000 1.0000 1.0000 0.9960 -0.4070 -1.0000 -1.0000 -1.0000 -1.0000 -1.0000 -1.0000 -1.0000 -1.0000 -0.8130 0.9800 1.0000 1.0000 1.0000 1.0000 1.0000 -0.1850 -1.0000 -1.0000 -1.0000 -1.0000 -1.0000 -1.0000 -1.0000 -1.0000 -0.4330 0.9830 1.0000 0.6980 -0.7070 0.6480 1.0000 0.7580 -0.9550 -1.0000 -1.0000 -1.0000 -1.0000 -1.0000 -1.0000 -1.0000 0.3520 1.0000 1.0000 0.6720 -1.0000 -0.0990 1.0000 1.0000 -0.4380 -1.0000 -1.0000 -1.0000 -1.0000 -1.0000 -1.0000 -1.0000 -0.3890 1.0000 1.0000 0.7000 -0.9920 -0.4400 1.0000 1.0000 -0.0020 -1.0000 -1.0000 -1.0000 -1.0000 -1.0000 -1.0000 -1.0000 -0.9930 0.6170 1.0000 1.0000 -0.3800 -0.2090 1.0000 1.0000 0.4150 -1.0000 -1.0000 -1.0000 -1.0000 -1.0000 -1.0000 -1.0000 -1.0000 -0.5990 0.6640 1.0000 0.9580 0.9660 1.0000 1.0000 0.6130 -0.9910 -1.0000 -1.0000 -1.0000 -1.0000 -1.0000 -1.0000 -1.0000 -1.0000 -0.8290 0.3070 1.0000 1.0000 1.0000 1.0000 0.0100 -1.0000 -1.0000 -1.0000 -1.0000 
4.0000 -1.0000 -1.0000 -1.0000 -1.0000 -1.0000 -1.0000 -1.0000 -1.0000 -1.0000 -1.0000 -0.9600 0.2870 -0.9990 -1.0000 -1.0000 -1.0000 -1.0000 -1.0000 -1.0000 -0.9090 -0.8700 -1.0000 -1.0000 -1.0000 -1.0000 -1.0000 -0.5870 1.0000 -0.5590 -1.0000 -1.0000 -1.0000 -1.0000 -1.0000 -1.0000 0.1450 0.8460 -0.4860 -1.0000 -1.0000 -1.0000 -1.0000 -0.0520 1.0000 0.1240 -1.0000 -1.0000 -1.0000 -1.0000 -1.0000 -1.0000 0.3360 1.0000 0.4500 -1.0000 -1.0000 -1.0000 -0.8160 0.8400 1.0000 0.4010 -1.0000 -1.0000 -1.0000 -1.0000 -1.0000 -1.0000 0.0100 1.0000 0.5790 -1.0000 -1.0000 -1.0000 0.0400 1.0000 1.0000 0.0500 -1.0000 -1.0000 -1.0000 -1.0000 -1.0000 -1.0000 0.2990 1.0000 0.8500 -0.9450 -1.0000 -0.9980 0.4010 1.0000 1.0000 -0.3370 -1.0000 -1.0000 -1.0000 -1.0000 -1.0000 -1.0000 0.4410 1.0000 0.6400 -1.0000 -1.0000 -0.8280 0.9750 1.0000 0.9590 -0.8310 -1.0000 -1.0000 -1.0000 -1.0000 -1.0000 -1.0000 0.3850 1.0000 0.9880 0.5690 0.5690 0.6550 1.0000 1.0000 0.5920 -1.0000 -1.0000 -1.0000 -1.0000 -1.0000 -1.0000 -1.0000 -0.6230 0.7470 1.0000 1.0000 1.0000 1.0000 1.0000 1.0000 -0.2750 -1.0000 -1.0000 -1.0000 -1.0000 -1.0000 -1.0000 -1.0000 -1.0000 -0.8770 -0.1770 -0.1770 -0.1040 0.9900 1.0000 0.9060 -0.8140 -1.0000 -1.0000 -1.0000 -1.0000 -1.0000 -1.0000 -1.0000 -1.0000 -1.0000 -1.0000 -1.0000 -0.6940 0.9940 1.0000 0.5420 -0.9980 -1.0000 -1.0000 -1.0000 -1.0000 -1.0000 -1.0000 -1.0000 -1.0000 -1.0000 -1.0000 -1.0000 -0.1900 1.0000 1.0000 -0.1630 -1.0000 -1.0000 -1.0000 -1.0000 -1.0000 -1.0000 -1.0000 -1.0000 -1.0000 -1.0000 -1.0000 -1.0000 -0.0360 1.0000 1.0000 -0.3170 -1.0000 -1.0000 -1.0000 -1.0000 -1.0000 -1.0000 -1.0000 -1.0000 -1.0000 -1.0000 -1.0000 -0.9910 0.6870 1.0000 0.9650 -0.8170 -1.0000 -1.0000 -1.0000 -1.0000 -1.0000 -1.0000 -1.0000 -1.0000 -1.0000 -1.0000 -1.0000 -0.8890 0.9230 1.0000 0.6120 -1.0000 -1.0000 -1.0000 -1.0000 -1.0000 -1.0000 -1.0000 -1.0000 -1.0000 -1.0000 -1.0000 -1.0000 -0.4300 1.0000 1.0000 0.0770 -1.0000 -1.0000 -1.0000 -1.0000 -1.0000 -1.0000 
4.0000 -1.0000 -1.0000 -1.0000 -1.0000 -1.0000 -1.0000 -1.0000 -1.0000 -1.0000 -1.0000 -1.0000 0.6740 -0.3250 -1.0000 -1.0000 -1.0000 -1.0000 -1.0000 -1.0000 -1.0000 -1.0000 -1.0000 -1.0000 -1.0000 -1.0000 -1.0000 -0.9520 0.8540 0.6800 -0.9770 -1.0000 -1.0000 -1.0000 -1.0000 -0.7790 -1.0000 -1.0000 -1.0000 -1.0000 -1.0000 -1.0000 -1.0000 -1.0000 0.6500 1.0000 -0.2700 -1.0000 -1.0000 -1.0000 -0.9160 0.7760 0.2960 -0.9820 -1.0000 -1.0000 -1.0000 -1.0000 -1.0000 -0.8100 0.9580 1.0000 0.0680 -1.0000 -1.0000 -1.0000 -0.7220 0.8010 1.0000 0.2850 -1.0000 -1.0000 -1.0000 -1.0000 -1.0000 -0.7400 0.9930 1.0000 -0.0360 -1.0000 -1.0000 -1.0000 -1.0000 -0.0960 1.0000 0.9820 -0.8420 -1.0000 -1.0000 -1.0000 -1.0000 -0.4210 1.0000 1.0000 -0.1410 -1.0000 -1.0000 -1.0000 -1.0000 0.1440 1.0000 0.9160 -0.8690 -1.0000 -1.0000 -1.0000 -1.0000 -0.1080 1.0000 1.0000 -0.2450 -1.0000 -1.0000 -1.0000 -0.8560 0.7200 1.0000 0.7180 -0.9720 -1.0000 -1.0000 -1.0000 -1.0000 0.3900 1.0000 0.9960 -0.7390 -1.0000 -1.0000 -1.0000 -0.2320 1.0000 1.0000 0.3100 -1.0000 -1.0000 -1.0000 -1.0000 -0.9520 0.8410 1.0000 0.8870 -0.9310 -1.0000 -1.0000 -0.9860 0.7440 1.0000 1.0000 0.9010 0.7130 0.1770 -0.0840 -0.4510 -0.2710 0.9720 1.0000 0.4570 -1.0000 -1.0000 -1.0000 -0.9890 0.6420 1.0000 1.0000 1.0000 1.0000 1.0000 1.0000 1.0000 1.0000 1.0000 1.0000 0.3400 -1.0000 -1.0000 -1.0000 -1.0000 -0.6750 0.2120 0.2160 0.2160 0.2160 0.5190 0.8430 0.9220 1.0000 1.0000 1.0000 0.6540 -0.5800 -0.9770 -1.0000 -1.0000 -1.0000 -1.0000 -1.0000 -1.0000 -1.0000 -1.0000 -1.0000 -0.1830 1.0000 1.0000 0.8650 0.9630 1.0000 0.3260 -1.0000 -1.0000 -1.0000 -1.0000 -1.0000 -1.0000 -1.0000 -1.0000 -0.9720 0.6060 1.0000 1.0000 -0.3600 -0.5070 -0.0200 -0.1130 -0.9860 -1.0000 -1.0000 -1.0000 -1.0000 -1.0000 -1.0000 -1.0000 -0.5570 0.9970 1.0000 0.6390 -0.9650 -1.0000 -1.0000 -1.0000 -1.0000 -1.0000 -1.0000 -1.0000 -1.0000 -1.0000 -1.0000 -1.0000 -0.9640 0.5250 1.0000 -0.2920 -1.0000 -1.0000 -1.0000 -1.0000 -1.0000 
8.0000 -1.0000 -1.0000 -1.0000 -0.9840 0.2340 0.6670 0.6610 -0.5050 -0.9970 -1.0000 -1.0000 -1.0000 -1.0000 -1.0000 -1.0000 -1.0000 -1.0000 -1.0000 -1.0000 -0.7390 0.9920 1.0000 1.0000 1.0000 0.3320 -0.9760 -1.0000 -1.0000 -1.0000 -1.0000 -1.0000 -1.0000 -1.0000 -1.0000 -1.0000 -0.9540 0.8370 1.0000 0.3240 -0.4280 -0.4640 -0.9970 -1.0000 -1.0000 -1.0000 -1.0000 -1.0000 -1.0000 -1.0000 -1.0000 -1.0000 -1.0000 0.2450 1.0000 0.7510 -0.9850 -1.0000 -1.0000 -1.0000 -1.0000 -1.0000 -1.0000 -1.0000 -1.0000 -1.0000 -1.0000 -1.0000 -1.0000 -0.3650 1.0000 0.9910 -0.6150 -1.0000 -1.0000 -1.0000 -0.8700 -0.7960 -0.9350 -1.0000 -1.0000 -1.0000 -1.0000 -1.0000 -1.0000 -0.9740 0.7850 1.0000 0.1200 -0.8790 -0.3100 0.3020 0.7830 1.0000 0.0880 -1.0000 -1.0000 -1.0000 -1.0000 -1.0000 -1.0000 -1.0000 -0.2260 1.0000 0.8570 0.7440 1.0000 1.0000 1.0000 0.8360 -0.5100 -1.0000 -1.0000 -1.0000 -1.0000 -1.0000 -1.0000 -0.4300 0.2990 1.0000 1.0000 1.0000 1.0000 0.8800 0.0890 -0.6580 -1.0000 -1.0000 -1.0000 -1.0000 -1.0000 -1.0000 -0.4930 0.8710 1.0000 1.0000 1.0000 0.9320 -0.0240 -0.7440 -1.0000 -1.0000 -1.0000 -1.0000 -1.0000 -1.0000 -1.0000 -0.8520 0.7250 1.0000 1.0000 0.6870 0.9140 1.0000 -0.2920 -1.0000 -1.0000 -1.0000 -1.0000 -1.0000 -1.0000 -1.0000 -1.0000 -0.0980 1.0000 0.7310 -0.1880 -0.9130 0.0390 1.0000 0.5320 -1.0000 -1.0000 -1.0000 -1.0000 -1.0000 -1.0000 -1.0000 -1.0000 0.0380 1.0000 0.9270 -0.8070 -1.0000 -0.4110 1.0000 0.8970 -0.9150 -1.0000 -1.0000 -1.0000 -1.0000 -1.0000 -1.0000 -1.0000 -0.7560 0.8630 0.9910 -0.6470 -1.0000 -0.1820 1.0000 1.0000 -0.4740 -1.0000 -1.0000 -1.0000 -1.0000 -1.0000 -1.0000 -1.0000 -1.0000 -0.3780 0.9940 0.3010 -0.7320 0.6460 1.0000 1.0000 -0.4500 -1.0000 -1.0000 -1.0000 -1.0000 -1.0000 -1.0000 -1.0000 -1.0000 -1.0000 -0.0480 0.9750 0.9470 1.0000 1.0000 0.9310 -0.8900 -1.0000 -1.0000 -1.0000 -1.0000 -1.0000 -1.0000 -1.0000 -1.0000 -1.0000 -1.0000 -0.7030 0.2410 0.9530 0.8020 -0.5510 -0.9980 -1.0000 -1.0000 -1.0000 -1.0000 -1.0000 
6.0000 -1.0000 -1.0000 -1.0000 -1.0000 -1.0000 -1.0000 -1.0000 -0.9010 0.3100 0.7120 -0.9500 -1.0000 -1.0000 -1.0000 -1.0000 -1.0000 -1.0000 -1.0000 -1.0000 -1.0000 -1.0000 -1.0000 -1.0000 0.2100 1.0000 0.3820 -1.0000 -1.0000 -1.0000 -1.0000 -1.0000 -1.0000 -1.0000 -1.0000 -1.0000 -1.0000 -1.0000 -1.0000 -0.6800 0.9810 1.0000 -0.0470 -1.0000 -1.0000 -1.0000 -1.0000 -1.0000 -1.0000 -1.0000 -1.0000 -1.0000 -1.0000 -1.0000 -1.0000 -0.5060 1.0000 0.8690 -0.7700 -1.0000 -1.0000 -1.0000 -1.0000 -1.0000 -1.0000 -1.0000 -1.0000 -1.0000 -1.0000 -1.0000 -1.0000 0.2530 1.0000 0.2910 -1.0000 -1.0000 -1.0000 -1.0000 -1.0000 -1.0000 -1.0000 -1.0000 -1.0000 -1.0000 -1.0000 -1.0000 -0.4790 0.9660 0.9510 -0.5150 -1.0000 -1.0000 -1.0000 -1.0000 -1.0000 -1.0000 -1.0000 -1.0000 -1.0000 -1.0000 -1.0000 -0.8490 0.5700 1.0000 0.3450 -1.0000 -1.0000 -1.0000 -1.0000 -1.0000 -1.0000 -1.0000 -1.0000 -1.0000 -1.0000 -1.0000 -1.0000 -0.2360 1.0000 0.9050 -0.6990 -1.0000 -1.0000 -1.0000 -1.0000 -1.0000 -1.0000 -1.0000 -1.0000 -1.0000 -1.0000 -1.0000 -0.9650 0.7260 1.0000 0.2090 -1.0000 -1.0000 -0.8470 -0.9160 -1.0000 -1.0000 -1.0000 -1.0000 -1.0000 -1.0000 -1.0000 -1.0000 -0.5740 1.0000 0.9680 -0.4240 -0.9070 0.2210 0.9770 0.8100 -0.1040 -0.9850 -1.0000 -1.0000 -1.0000 -1.0000 -1.0000 -1.0000 0.0440 1.0000 0.7760 -0.8880 0.4140 1.0000 1.0000 1.0000 1.0000 -0.0570 -1.0000 -1.0000 -1.0000 -1.0000 -1.0000 -1.0000 0.2360 1.0000 0.6870 0.2250 1.0000 0.9380 -0.1840 0.3520 1.0000 0.2250 -1.0000 -1.0000 -1.0000 -1.0000 -1.0000 -1.0000 -0.3290 1.0000 1.0000 1.0000 1.0000 0.4690 0.3950 1.0000 0.9980 -0.1540 -1.0000 -1.0000 -1.0000 -1.0000 -1.0000 -1.0000 -1.0000 0.4430 1.0000 1.0000 1.0000 1.0000 1.0000 1.0000 0.3130 -0.9870 -1.0000 -1.0000 -1.0000 -1.0000 -1.0000 -1.0000 -1.0000 -0.8650 0.7480 1.0000 1.0000 1.0000 0.7360 -0.3690 -0.9790 -1.0000 -1.0000 -1.0000 -1.0000 -1.0000 -1.0000 -1.0000 -1.0000 -1.0000 -0.6100 0.7920 0.4160 -0.4610 -0.9240 -1.0000 -1.0000 -1.0000 -1.0000 -1.0000 -1.0000 
4.0000 -1.0000 -1.0000 -1.0000 -1.0000 -1.0000 -1.0000 -1.0000 -1.0000 -1.0000 -1.0000 0.0140 0.9880 -0.4960 -1.0000 -1.0000 -1.0000 -1.0000 -1.0000 -1.0000 -1.0000 -1.0000 -1.0000 -1.0000 -1.0000 -1.0000 -1.0000 0.5150 1.0000 0.4150 -1.0000 -1.0000 -1.0000 -1.0000 -1.0000 -1.0000 -1.0000 -1.0000 -1.0000 -1.0000 -1.0000 -1.0000 -0.9840 0.6040 1.0000 0.7070 -0.9860 -1.0000 -1.0000 -1.0000 -1.0000 -1.0000 -1.0000 -1.0000 -1.0000 -1.0000 -1.0000 -1.0000 -0.9140 0.8760 1.0000 0.7120 -0.9860 -1.0000 -1.0000 -1.0000 -0.4590 -0.9720 -1.0000 -1.0000 -1.0000 -1.0000 -1.0000 -1.0000 -0.9930 0.6970 1.0000 0.9120 -0.9110 -1.0000 -1.0000 -0.9820 0.7420 0.7050 -0.4510 -1.0000 -1.0000 -1.0000 -1.0000 -1.0000 -0.9880 0.7180 1.0000 0.9990 -0.5820 -1.0000 -1.0000 -1.0000 0.2650 1.0000 0.8470 -0.9610 -1.0000 -1.0000 -1.0000 -1.0000 -1.0000 0.3140 1.0000 1.0000 -0.3400 -1.0000 -1.0000 -1.0000 0.5120 1.0000 1.0000 -0.4440 -1.0000 -1.0000 -1.0000 -1.0000 -1.0000 0.2760 1.0000 0.9990 -0.5870 -1.0000 -1.0000 -0.9390 0.7780 1.0000 0.9990 -0.4370 -0.9520 -0.7780 -0.8750 -1.0000 -1.0000 0.2710 1.0000 1.0000 -0.3290 -1.0000 -1.0000 0.0340 1.0000 1.0000 1.0000 0.5730 0.5580 1.0000 0.8450 0.4680 -0.1930 0.4790 1.0000 1.0000 -0.0390 -1.0000 -1.0000 0.1550 1.0000 1.0000 1.0000 1.0000 1.0000 1.0000 1.0000 1.0000 1.0000 1.0000 1.0000 1.0000 0.3770 -1.0000 -1.0000 -0.9110 0.1270 0.8430 0.4660 -0.0130 -0.2450 -0.2450 -0.1600 0.4660 0.5380 1.0000 1.0000 1.0000 0.9880 0.2600 -0.6850 -1.0000 -1.0000 -0.8740 -1.0000 -1.0000 -1.0000 -1.0000 -1.0000 -1.0000 -0.9970 0.5620 1.0000 1.0000 1.0000 1.0000 0.4170 -1.0000 -1.0000 -1.0000 -1.0000 -1.0000 -1.0000 -1.0000 -1.0000 -1.0000 -0.9360 0.7800 1.0000 0.9990 -0.2940 -0.6890 -0.7980 -1.0000 -1.0000 -1.0000 -1.0000 -1.0000 -1.0000 -1.0000 -1.0000 -1.0000 -0.7980 0.9530 1.0000 0.8220 -0.9240 -1.0000 -1.0000 -1.0000 -1.0000 -1.0000 -1.0000 -1.0000 -1.0000 -1.0000 -1.0000 -1.0000 -1.0000 -0.4690 0.6900 -0.2670 -1.0000 -1.0000 -1.0000 
0.0000 -1.0000 -1.0000 -1.0000 -1.0000 -0.5770 -0.0330 -0.8930 -0.6120 0.9520 -0.0100 -0.7680 -1.0000 -1.0000 -1.0000 -1.0000 -1.0000 -1.0000 -1.0000 -0.9480 0.1390 0.9560 1.0000 0.8070 0.0940 1.0000 1.0000 0.9240 -0.3230 -1.0000 -1.0000 -1.0000 -1.0000 -1.0000 -1.0000 -0.1330 0.9920 1.0000 1.0000 0.9850 -0.4080 0.9580 1.0000 1.0000 0.9790 0.3350 -0.8290 -1.0000 -1.0000 -1.0000 -1.0000 0.0380 1.0000 1.0000 1.0000 0.9550 -0.7040 -0.6400 0.5930 1.0000 1.0000 1.0000 0.3050 -0.8680 -1.0000 -1.0000 0.0560 0.8930 1.0000 1.0000 0.8920 -0.5660 -0.9850 -1.0000 -0.9070 -0.0070 0.9830 1.0000 1.0000 -0.0440 -1.0000 -1.0000 0.3280 1.0000 1.0000 1.0000 0.0960 -1.0000 -1.0000 -1.0000 -1.0000 -1.0000 0.3830 1.0000 1.0000 0.9150 -0.2060 -0.6300 0.9030 1.0000 1.0000 0.7960 -0.8120 -1.0000 -1.0000 -1.0000 -1.0000 -1.0000 -0.5030 1.0000 1.0000 1.0000 -0.0710 -0.4140 1.0000 1.0000 1.0000 0.6590 -0.9870 -1.0000 -1.0000 -1.0000 -1.0000 -1.0000 -0.5780 0.9880 1.0000 1.0000 -0.1840 -0.3010 1.0000 1.0000 1.0000 0.0270 -1.0000 -1.0000 -1.0000 -1.0000 -1.0000 -1.0000 -0.4770 1.0000 1.0000 1.0000 -0.2970 -0.1890 1.0000 1.0000 1.0000 -0.0860 -1.0000 -1.0000 -1.0000 -1.0000 -1.0000 -1.0000 -0.1650 1.0000 1.0000 0.9260 -0.5350 -0.0760 1.0000 1.0000 1.0000 -0.1990 -1.0000 -1.0000 -1.0000 -1.0000 -1.0000 -0.6670 0.7810 1.0000 1.0000 0.8670 -0.8880 -0.0970 1.0000 1.0000 1.0000 -0.3120 -1.0000 -1.0000 -1.0000 -0.8660 -0.0940 0.8500 1.0000 1.0000 1.0000 0.2000 -1.0000 -0.8880 0.2730 1.0000 1.0000 0.5890 0.2260 0.2260 0.2260 0.5380 1.0000 1.0000 1.0000 1.0000 0.8630 -0.7760 -1.0000 -1.0000 -0.8340 0.8660 1.0000 1.0000 1.0000 1.0000 1.0000 1.0000 1.0000 1.0000 1.0000 0.9330 -0.0230 -1.0000 -1.0000 -1.0000 -1.0000 -0.8090 0.3990 0.9900 1.0000 1.0000 1.0000 1.0000 1.0000 1.0000 0.7290 -0.4630 -1.0000 -1.0000 -1.0000 -1.0000 -1.0000 -1.0000 -1.0000 -0.2950 0.4580 0.9990 0.9990 0.9990 0.9990 0.6750 -0.5200 -1.0000 -1.0000 -1.0000 -1.0000 
2.0000 -1.0000 -1.0000 -1.0000 -1.0000 -0.7600 -0.2410 0.1560 0.5930 0.5510 -0.7060 -1.0000 -1.0000 -1.0000 -1.0000 -1.0000 -1.0000 -1.0000 -1.0000 -1.0000 -1.0000 -0.3480 1.0000 1.0000 1.0000 1.0000 0.6860 -0.6670 -1.0000 -1.0000 -1.0000 -1.0000 -1.0000 -1.0000 -1.0000 -1.0000 -1.0000 -1.0000 -0.1850 0.7720 0.3580 0.2620 1.0000 0.9270 -0.6200 -1.0000 -1.0000 -1.0000 -1.0000 -1.0000 -1.0000 -1.0000 -1.0000 -1.0000 -1.0000 -0.9980 -1.0000 -0.9950 0.4290 1.0000 0.0810 -1.0000 -1.0000 -1.0000 -1.0000 -1.0000 -1.0000 -1.0000 -1.0000 -1.0000 -1.0000 -1.0000 -1.0000 -1.0000 0.3910 1.0000 0.7450 -0.9160 -1.0000 -1.0000 -1.0000 -1.0000 -1.0000 -1.0000 -1.0000 -1.0000 -1.0000 -1.0000 -1.0000 -1.0000 0.4950 1.0000 0.9980 -0.6270 -1.0000 -1.0000 -1.0000 -1.0000 -1.0000 -1.0000 -1.0000 -1.0000 -1.0000 -1.0000 -1.0000 -0.9290 0.8400 1.0000 1.0000 -0.4610 -1.0000 -1.0000 -1.0000 -1.0000 -1.0000 -1.0000 -0.8040 -0.9880 -1.0000 -1.0000 -1.0000 -0.5070 1.0000 1.0000 0.8660 -0.9100 -1.0000 -1.0000 -1.0000 -1.0000 0.1260 0.6780 0.8370 0.7260 0.6780 0.4060 0.0330 0.6620 1.0000 1.0000 0.3740 -1.0000 -1.0000 -1.0000 -1.0000 -0.2800 0.8350 1.0000 0.9170 0.7910 1.0000 1.0000 1.0000 1.0000 1.0000 0.9510 -0.7220 -1.0000 -1.0000 -1.0000 -1.0000 0.5520 1.0000 0.5950 -0.0520 -0.6660 0.3780 1.0000 1.0000 1.0000 1.0000 1.0000 -0.1450 -0.9990 -1.0000 -1.0000 -1.0000 -0.0950 0.9800 1.0000 0.9570 0.9200 1.0000 1.0000 1.0000 1.0000 0.6500 0.7850 1.0000 -0.0670 -0.9960 -1.0000 -1.0000 -1.0000 -0.6740 0.4760 0.9990 1.0000 1.0000 0.9990 0.4770 0.0590 -0.9510 -0.7150 0.4390 1.0000 0.4560 -0.8130 -1.0000 -1.0000 -1.0000 -1.0000 -0.7130 -0.3580 -0.3580 -0.5010 -1.0000 -1.0000 -1.0000 -1.0000 -0.9560 0.1630 1.0000 0.4970 -0.9830 -1.0000 -1.0000 -1.0000 -1.0000 -1.0000 -1.0000 -1.0000 -1.0000 -1.0000 -1.0000 -1.0000 -1.0000 -0.9700 0.5540 1.0000 -0.0700 -1.0000 -1.0000 -1.0000 -1.0000 -1.0000 -1.0000 -1.0000 -1.0000 -1.0000 -1.0000 -1.0000 -1.0000 -1.0000 -0.8220 0.2150 0.4250 
3.0000 -1.0000 -1.0000 -1.0000 -1.0000 -1.0000 -0.2000 0.9760 0.3660 0.1790 0.1160 -0.8130 -1.0000 -1.0000 -1.0000 -1.0000 -1.0000 -1.0000 -1.0000 -1.0000 -1.0000 -1.0000 -0.0400 1.0000 1.0000 1.0000 1.0000 0.6780 -0.6770 -1.0000 -1.0000 -1.0000 -1.0000 -1.0000 -1.0000 -1.0000 -1.0000 -1.0000 -0.9390 0.2330 0.7440 0.7910 1.0000 1.0000 0.6590 -0.9680 -1.0000 -1.0000 -1.0000 -1.0000 -1.0000 -1.0000 -1.0000 -1.0000 -1.0000 -1.0000 -1.0000 -0.1980 0.9990 1.0000 1.0000 -0.3970 -1.0000 -1.0000 -1.0000 -1.0000 -1.0000 -1.0000 -1.0000 -1.0000 -0.9840 -0.1590 0.0100 0.9360 1.0000 1.0000 0.8630 -0.8630 -1.0000 -1.0000 -1.0000 -1.0000 -1.0000 -1.0000 -1.0000 -1.0000 -0.8340 0.9650 1.0000 1.0000 1.0000 1.0000 0.1450 -1.0000 -1.0000 -1.0000 -1.0000 -1.0000 -1.0000 -1.0000 -1.0000 -1.0000 -1.0000 -0.1060 0.9680 1.0000 1.0000 0.8360 -0.7780 -1.0000 -1.0000 -1.0000 -1.0000 -1.0000 -1.0000 -1.0000 -1.0000 -1.0000 -1.0000 -1.0000 -0.6950 0.0520 0.9000 1.0000 0.7160 -0.9470 -1.0000 -1.0000 -1.0000 -1.0000 -1.0000 -1.0000 -1.0000 -1.0000 -1.0000 -1.0000 -1.0000 -1.0000 -0.1900 1.0000 1.0000 -0.0660 -1.0000 -1.0000 -1.0000 -1.0000 -1.0000 -1.0000 -1.0000 -1.0000 -1.0000 -1.0000 -1.0000 -1.0000 -0.9780 0.6230 1.0000 0.8990 -0.8010 -1.0000 -1.0000 -1.0000 -1.0000 -0.1750 -0.0440 -0.4670 -1.0000 -1.0000 -1.0000 -1.0000 -1.0000 -0.2450 1.0000 1.0000 -0.0110 -1.0000 -1.0000 -1.0000 -1.0000 0.3890 1.0000 0.9880 0.1460 -1.0000 -1.0000 -1.0000 -1.0000 0.3160 1.0000 1.0000 0.1850 -1.0000 -1.0000 -1.0000 -1.0000 -0.1470 0.9400 1.0000 0.9790 0.0630 -0.4360 -0.4360 -0.3370 0.6980 1.0000 1.0000 0.3820 -1.0000 -1.0000 -1.0000 -1.0000 -1.0000 -0.2830 0.9010 1.0000 1.0000 1.0000 1.0000 1.0000 1.0000 1.0000 1.0000 0.1570 -1.0000 -1.0000 -1.0000 -1.0000 -1.0000 -1.0000 -0.7820 -0.0700 0.6550 1.0000 1.0000 1.0000 1.0000 1.0000 0.3420 -0.7760 -1.0000 -1.0000 -1.0000 -1.0000 -1.0000 -1.0000 -1.0000 -1.0000 -0.9520 -0.5260 0.1790 0.7300 1.0000 0.4480 -0.9170 -1.0000 -1.0000 -1.0000 
9.0000 -1.0000 -1.0000 -1.0000 -1.0000 -0.9930 -0.5470 0.7210 1.0000 0.7910 0.3600 -0.4730 -1.0000 -1.0000 -1.0000 -1.0000 -1.0000 -1.0000 -1.0000 -1.0000 -1.0000 -0.1080 0.9920 1.0000 0.9930 0.8400 0.8600 1.0000 -0.4950 -1.0000 -1.0000 -1.0000 -1.0000 -1.0000 -1.0000 -1.0000 -0.8880 0.8870 1.0000 0.7140 -0.3830 -0.9810 -0.9790 -0.1460 -0.4920 -1.0000 -1.0000 -1.0000 -1.0000 -1.0000 -1.0000 -1.0000 -0.8290 0.9700 1.0000 -0.2260 -1.0000 -1.0000 -0.7100 0.3690 -0.5090 -1.0000 -1.0000 -1.0000 -1.0000 -1.0000 -1.0000 -1.0000 -0.9500 0.7720 1.0000 -0.0360 -0.6530 0.1560 0.7940 1.0000 0.9350 -0.8860 -1.0000 -1.0000 -1.0000 -1.0000 -1.0000 -1.0000 -1.0000 -0.1610 1.0000 0.9050 0.9410 1.0000 1.0000 1.0000 0.8760 -0.9190 -1.0000 -1.0000 -1.0000 -1.0000 -1.0000 -1.0000 -1.0000 -0.9390 0.2310 1.0000 1.0000 0.6420 1.0000 1.0000 0.6720 -0.9590 -1.0000 -1.0000 -1.0000 -1.0000 -1.0000 -1.0000 -1.0000 -1.0000 -0.9970 -0.9120 -0.5180 0.0770 1.0000 1.0000 0.3140 -1.0000 -1.0000 -1.0000 -1.0000 -1.0000 -1.0000 -1.0000 -1.0000 -1.0000 -1.0000 -1.0000 -0.9660 0.8340 1.0000 0.9700 -0.6690 -1.0000 -1.0000 -1.0000 -1.0000 -1.0000 -1.0000 -1.0000 -1.0000 -1.0000 -1.0000 -1.0000 -0.5260 0.9970 1.0000 0.7370 -0.9880 -1.0000 -1.0000 -1.0000 -1.0000 -1.0000 -1.0000 -1.0000 -1.0000 -1.0000 -1.0000 -0.9850 0.4690 1.0000 1.0000 -0.0840 -1.0000 -1.0000 -1.0000 -1.0000 -1.0000 -1.0000 -1.0000 -1.0000 -1.0000 -1.0000 -1.0000 -0.3920 0.9910 1.0000 0.6930 -0.8930 -1.0000 -1.0000 -1.0000 -1.0000 -1.0000 -1.0000 -1.0000 -1.0000 -1.0000 -1.0000 -0.8890 0.9100 1.0000 0.9430 -0.6930 -1.0000 -1.0000 -1.0000 -1.0000 -1.0000 -1.0000 -1.0000 -1.0000 -1.0000 -1.0000 -1.0000 0.1000 0.9860 1.0000 0.5960 -1.0000 -1.0000 -1.0000 -1.0000 -1.0000 -1.0000 -1.0000 -1.0000 -1.0000 -1.0000 -1.0000 -0.9970 0.6090 1.0000 0.9470 -0.6710 -1.0000 -1.0000 -1.0000 -1.0000 -1.0000 -1.0000 -1.0000 -1.0000 -1.0000 -1.0000 -1.0000 -1.0000 -0.6260 0.6910 0.0070 -1.0000 -1.0000 -1.0000 -1.0000 -1.0000 -1.0000 -1.0000 -1.0000 
8.0000 -1.0000 -1.0000 -1.0000 -0.7240 -0.2800 -0.5440 -0.9940 -1.0000 -0.7360 0.9070 0.2500 -0.7360 -1.0000 -1.0000 -1.0000 -1.0000 -1.0000 -1.0000 -0.9460 0.5810 1.0000 1.0000 0.4650 -0.8560 -0.9940 0.4950 1.0000 0.7760 -0.7480 -1.0000 -1.0000 -1.0000 -1.0000 -1.0000 -0.8530 0.9660 1.0000 0.9290 0.2050 -0.6950 -1.0000 -0.9950 0.5420 1.0000 0.3670 -1.0000 -1.0000 -1.0000 -1.0000 -1.0000 -0.9200 0.8210 1.0000 0.3470 -1.0000 -1.0000 -1.0000 -0.9480 0.5380 1.0000 0.6310 -1.0000 -1.0000 -1.0000 -1.0000 -1.0000 -1.0000 -0.2080 1.0000 0.7630 -0.8460 -1.0000 -1.0000 -0.6410 0.9920 1.0000 0.9410 -0.8670 -1.0000 -1.0000 -1.0000 -1.0000 -1.0000 -0.9670 0.3690 1.0000 0.1540 -1.0000 -0.8320 0.7110 1.0000 1.0000 0.8110 -0.8820 -1.0000 -1.0000 -1.0000 -1.0000 -1.0000 -1.0000 -0.7040 0.9720 0.9450 -0.4600 0.5950 1.0000 1.0000 0.9790 -0.1940 -1.0000 -1.0000 -1.0000 -1.0000 -1.0000 -1.0000 -1.0000 -1.0000 0.0820 1.0000 0.9740 1.0000 1.0000 1.0000 -0.0620 -0.9880 -1.0000 -1.0000 -1.0000 -1.0000 -1.0000 -1.0000 -1.0000 -1.0000 -0.4630 0.9990 1.0000 1.0000 0.9880 0.0490 -1.0000 -1.0000 -1.0000 -1.0000 -1.0000 -1.0000 -1.0000 -1.0000 -1.0000 -0.9520 0.3000 1.0000 1.0000 1.0000 0.6290 -0.9660 -1.0000 -1.0000 -1.0000 -1.0000 -1.0000 -1.0000 -1.0000 -1.0000 -0.9990 -0.2270 1.0000 1.0000 1.0000 1.0000 0.2610 -1.0000 -1.0000 -1.0000 -1.0000 -1.0000 -1.0000 -1.0000 -1.0000 -1.0000 -0.9950 0.6830 1.0000 1.0000 1.0000 1.0000 0.8940 -0.7550 -1.0000 -1.0000 -1.0000 -1.0000 -1.0000 -1.0000 -1.0000 -1.0000 -1.0000 -0.4200 0.9990 1.0000 0.2550 0.7210 1.0000 0.0430 -1.0000 -1.0000 -1.0000 -1.0000 -1.0000 -1.0000 -1.0000 -1.0000 -1.0000 -0.9680 0.5150 1.0000 0.7950 1.0000 1.0000 0.7680 -0.9490 -1.0000 -1.0000 -1.0000 -1.0000 -1.0000 -1.0000 -1.0000 -1.0000 -1.0000 -0.8810 0.2190 1.0000 1.0000 1.0000 0.9230 -0.9170 -1.0000 -1.0000 -1.0000 -1.0000 -1.0000 -1.0000 -1.0000 -1.0000 -1.0000 -1.0000 -0.9960 -0.5650 0.1110 0.7530 -0.0880 -0.9910 -1.0000 -1.0000 -1.0000 -1.0000 
6.0000 -1.0000 -1.0000 -1.0000 -1.0000 -1.0000 -1.0000 -0.0640 0.9530 -0.7680 -1.0000 -1.0000 -1.0000 -1.0000 -1.0000 -1.0000 -1.0000 -1.0000 -1.0000 -1.0000 -1.0000 -1.0000 -0.4940 0.9830 0.4420 -0.9830 -1.0000 -1.0000 -1.0000 -1.0000 -1.0000 -1.0000 -1.0000 -1.0000 -1.0000 -1.0000 -1.0000 -1.0000 0.5670 1.0000 -0.5600 -1.0000 -1.0000 -1.0000 -1.0000 -1.0000 -1.0000 -1.0000 -1.0000 -1.0000 -1.0000 -1.0000 -1.0000 -0.4910 0.9730 0.7960 -0.9440 -1.0000 -1.0000 -1.0000 -1.0000 -1.0000 -1.0000 -1.0000 -1.0000 -1.0000 -1.0000 -1.0000 -1.0000 0.1310 1.0000 -0.0730 -1.0000 -1.0000 -1.0000 -1.0000 -1.0000 -1.0000 -1.0000 -1.0000 -1.0000 -1.0000 -1.0000 -1.0000 -0.4340 0.9970 0.7210 -0.9500 -1.0000 -1.0000 -1.0000 -1.0000 -1.0000 -1.0000 -1.0000 -1.0000 -1.0000 -1.0000 -1.0000 -0.9600 0.5330 0.9950 -0.3720 -1.0000 -1.0000 -1.0000 -1.0000 -1.0000 -1.0000 -1.0000 -1.0000 -1.0000 -1.0000 -1.0000 -1.0000 -0.2190 1.0000 0.6800 -0.9890 -1.0000 -1.0000 -0.9400 -0.4950 -0.2130 -0.2130 -0.5940 -1.0000 -1.0000 -1.0000 -1.0000 -1.0000 0.2410 1.0000 0.0930 -1.0000 -1.0000 -0.3600 0.6460 1.0000 1.0000 1.0000 0.9260 -0.3920 -1.0000 -1.0000 -1.0000 -1.0000 0.5030 1.0000 -0.3060 -1.0000 -0.2980 0.9780 0.9720 0.1350 -0.5170 -0.3930 0.8810 0.8540 -1.0000 -1.0000 -1.0000 -1.0000 -0.2580 1.0000 0.7110 -0.2010 0.9420 1.0000 -0.2180 -1.0000 -0.8370 0.0180 1.0000 0.5400 -1.0000 -1.0000 -1.0000 -1.0000 -0.9590 0.3980 1.0000 1.0000 1.0000 0.9020 0.4450 0.4890 0.9780 1.0000 0.8490 -0.4310 -1.0000 -1.0000 -1.0000 -1.0000 -0.2500 1.0000 0.4690 0.8860 1.0000 1.0000 1.0000 1.0000 0.7360 0.1930 -0.8520 -1.0000 -1.0000 -1.0000 -1.0000 -1.0000 0.3380 1.0000 0.2710 -0.6820 0.6640 0.7180 -0.2080 -0.4470 -0.9720 -1.0000 -1.0000 -1.0000 -1.0000 -1.0000 -1.0000 -1.0000 0.4800 0.9950 -0.7170 -1.0000 -1.0000 -1.0000 -1.0000 -1.0000 -1.0000 -1.0000 -1.0000 -1.0000 -1.0000 -1.0000 -1.0000 -1.0000 0.6210 0.7130 -0.9380 -1.0000 -1.0000 -1.0000 -1.0000 -1.0000 -1.0000 -1.0000 -1.0000 -1.0000 -1.0000 -1.0000 
8.0000 -1.0000 -1.0000 -1.0000 -0.9980 -0.0870 0.3330 0.3330 0.4040 0.7060 0.0780 -0.7720 -1.0000 -1.0000 -1.0000 -1.0000 -1.0000 -1.0000 -1.0000 -0.8990 0.6500 1.0000 1.0000 1.0000 1.0000 1.0000 1.0000 1.0000 -0.0850 -1.0000 -1.0000 -1.0000 -1.0000 -1.0000 -1.0000 -0.7070 1.0000 1.0000 0.5700 0.0880 -0.3330 -0.3330 -0.6180 0.4050 1.0000 -0.4050 -1.0000 -1.0000 -1.0000 -1.0000 -1.0000 -0.8310 0.7780 1.0000 -0.0580 -1.0000 -1.0000 -1.0000 -1.0000 0.0580 1.0000 0.8310 -0.7780 -1.0000 -1.0000 -1.0000 -1.0000 -1.0000 0.1550 1.0000 0.9320 -0.7540 -1.0000 -1.0000 -0.9850 0.8070 1.0000 1.0000 -0.6000 -1.0000 -1.0000 -1.0000 -1.0000 -1.0000 -0.7190 0.8610 1.0000 0.4140 -1.0000 -1.0000 -0.7960 0.9380 0.9170 -0.1700 -1.0000 -1.0000 -1.0000 -1.0000 -1.0000 -1.0000 -1.0000 -0.0940 1.0000 1.0000 0.2830 -0.5230 -0.3160 1.0000 -0.1280 -1.0000 -1.0000 -1.0000 -1.0000 -1.0000 -1.0000 -1.0000 -1.0000 -1.0000 0.2260 1.0000 1.0000 1.0000 1.0000 0.9260 -0.5970 -1.0000 -1.0000 -1.0000 -1.0000 -1.0000 -1.0000 -1.0000 -1.0000 -1.0000 -0.1210 1.0000 1.0000 1.0000 0.8160 -0.8060 -1.0000 -1.0000 -1.0000 -1.0000 -1.0000 -1.0000 -1.0000 -1.0000 -1.0000 -0.9350 0.8010 1.0000 1.0000 1.0000 0.7550 -0.8430 -1.0000 -1.0000 -1.0000 -1.0000 -1.0000 -1.0000 -1.0000 -1.0000 -1.0000 0.2960 1.0000 0.8280 -0.1110 0.9490 1.0000 -0.2960 -1.0000 -1.0000 -1.0000 -1.0000 -1.0000 -1.0000 -1.0000 -1.0000 -0.4950 1.0000 1.0000 -0.1720 -1.0000 0.6160 1.0000 0.7170 -1.0000 -1.0000 -1.0000 -1.0000 -1.0000 -1.0000 -1.0000 -1.0000 -0.3980 1.0000 0.9830 -0.6960 -1.0000 0.2690 1.0000 0.9830 -0.9190 -1.0000 -1.0000 -1.0000 -1.0000 -1.0000 -1.0000 -1.0000 -0.7910 0.8240 1.0000 0.8760 0.3340 0.6790 1.0000 0.8680 -0.9020 -1.0000 -1.0000 -1.0000 -1.0000 -1.0000 -1.0000 -1.0000 -1.0000 -0.7700 0.6780 1.0000 1.0000 1.0000 1.0000 -0.0200 -1.0000 -1.0000 -1.0000 -1.0000 -1.0000 -1.0000 -1.0000 -1.0000 -1.0000 -1.0000 -0.8850 0.1870 0.8150 0.7400 0.0350 -0.8930 -1.0000 -1.0000 -1.0000 -1.0000 -1.0000 
9.0000 -1.0000 -1.0000 -1.0000 -1.0000 -1.0000 -1.0000 -0.4090 0.5650 1.0000 1.0000 1.0000 -0.1170 -1.0000 -1.0000 -1.0000 -1.0000 -1.0000 -1.0000 -1.0000 -1.0000 -0.7420 -0.0810 0.8870 1.0000 1.0000 1.0000 1.0000 0.9950 0.2350 -0.9550 -1.0000 -1.0000 -1.0000 -1.0000 -1.0000 -0.8580 0.7300 1.0000 1.0000 0.7170 -0.1600 -0.2340 -0.6970 0.3340 1.0000 -0.5920 -1.0000 -1.0000 -1.0000 -1.0000 -0.9600 0.4380 1.0000 0.9920 -0.0900 -0.9330 -1.0000 -1.0000 -0.4670 0.9220 1.0000 -0.1980 -1.0000 -1.0000 -1.0000 -1.0000 -0.3080 1.0000 1.0000 0.0410 -0.9970 -1.0000 -1.0000 -0.9670 0.6800 1.0000 1.0000 -0.1950 -1.0000 -1.0000 -1.0000 -1.0000 -0.1220 1.0000 0.9780 -0.7850 -1.0000 -1.0000 -0.7560 0.5380 1.0000 1.0000 0.9370 -0.7810 -1.0000 -1.0000 -1.0000 -1.0000 -0.5160 1.0000 1.0000 0.7590 0.7450 0.7450 0.8830 1.0000 1.0000 1.0000 -0.1450 -1.0000 -1.0000 -1.0000 -1.0000 -1.0000 -0.9620 0.3560 1.0000 1.0000 1.0000 1.0000 1.0000 1.0000 1.0000 0.9620 -0.7850 -1.0000 -1.0000 -1.0000 -1.0000 -1.0000 -1.0000 -0.9150 -0.3070 0.5450 0.6560 0.0210 0.4660 1.0000 1.0000 0.3390 -1.0000 -1.0000 -1.0000 -1.0000 -1.0000 -1.0000 -1.0000 -1.0000 -1.0000 -1.0000 -1.0000 -1.0000 0.1770 1.0000 0.9810 -0.5800 -1.0000 -1.0000 -1.0000 -1.0000 -1.0000 -1.0000 -1.0000 -1.0000 -1.0000 -1.0000 -1.0000 -0.9380 0.6920 1.0000 0.6830 -0.9900 -1.0000 -1.0000 -1.0000 -1.0000 -1.0000 -1.0000 -1.0000 -1.0000 -1.0000 -1.0000 -1.0000 -0.3080 1.0000 0.9930 -0.2390 -1.0000 -1.0000 -1.0000 -1.0000 -1.0000 -1.0000 -1.0000 -1.0000 -1.0000 -1.0000 -1.0000 -1.0000 0.3560 1.0000 0.9720 -0.8810 -1.0000 -1.0000 -1.0000 -1.0000 -1.0000 -1.0000 -1.0000 -1.0000 -1.0000 -1.0000 -1.0000 -0.9390 0.7990 1.0000 0.5860 -1.0000 -1.0000 -1.0000 -1.0000 -1.0000 -1.0000 -1.0000 -1.0000 -1.0000 -1.0000 -1.0000 -1.0000 -0.9910 0.8780 1.0000 0.3140 -1.0000 -1.0000 -1.0000 -1.0000 -1.0000 -1.0000 -1.0000 -1.0000 -1.0000 -1.0000 -1.0000 -1.0000 -1.0000 -0.2030 0.7670 -0.4210 -1.0000 -1.0000 -1.0000 -1.0000 -1.0000 -1.0000 
3.0000 -1.0000 -1.0000 -1.0000 -1.0000 -1.0000 -0.8040 -0.0910 1.0000 1.0000 0.9780 0.3330 -0.3060 -1.0000 -1.0000 -1.0000 -1.0000 -1.0000 -1.0000 -1.0000 -0.8750 0.4320 1.0000 1.0000 1.0000 1.0000 1.0000 1.0000 1.0000 -0.5570 -1.0000 -1.0000 -1.0000 -1.0000 -1.0000 -0.9470 0.5110 1.0000 1.0000 1.0000 0.9470 -0.7330 -0.6770 0.6850 1.0000 0.1030 -1.0000 -1.0000 -1.0000 -1.0000 -1.0000 -0.3190 1.0000 1.0000 1.0000 0.7970 -0.3670 -1.0000 -1.0000 0.5710 1.0000 0.9650 -0.9800 -1.0000 -1.0000 -1.0000 -1.0000 -0.8210 0.6200 0.6460 -0.2660 -0.7350 -1.0000 -1.0000 -0.4910 0.9570 1.0000 0.3110 -1.0000 -1.0000 -1.0000 -1.0000 -1.0000 -1.0000 -1.0000 -1.0000 -1.0000 -1.0000 -1.0000 -0.4960 0.7470 1.0000 0.8560 -0.8850 -1.0000 -1.0000 -1.0000 -1.0000 -1.0000 -1.0000 -1.0000 -1.0000 -0.3330 0.7780 0.5910 1.0000 1.0000 1.0000 0.2970 -1.0000 -1.0000 -1.0000 -1.0000 -1.0000 -1.0000 -1.0000 -1.0000 -0.4770 0.9640 1.0000 1.0000 1.0000 1.0000 1.0000 1.0000 -0.5990 -1.0000 -1.0000 -1.0000 -1.0000 -1.0000 -1.0000 -0.9330 0.7610 1.0000 1.0000 1.0000 1.0000 1.0000 1.0000 1.0000 0.5060 -1.0000 -1.0000 -1.0000 -1.0000 -1.0000 -1.0000 -0.9570 0.5690 1.0000 1.0000 0.5610 -0.3950 -1.0000 0.1680 1.0000 0.9570 -0.5700 -1.0000 -1.0000 -1.0000 -1.0000 -1.0000 -1.0000 -0.8070 0.0580 -0.4740 -1.0000 -1.0000 -1.0000 -0.0470 1.0000 1.0000 -0.6190 -1.0000 -1.0000 -1.0000 -1.0000 -1.0000 -0.5550 -1.0000 -1.0000 -1.0000 -1.0000 -1.0000 -1.0000 0.4040 1.0000 0.9260 -0.7750 -1.0000 -1.0000 -1.0000 -1.0000 -0.4780 1.0000 0.2540 -0.9980 -1.0000 -1.0000 -1.0000 -0.2560 1.0000 1.0000 0.0330 -1.0000 -1.0000 -1.0000 -1.0000 -1.0000 -0.8000 0.6620 1.0000 0.4010 -0.3330 -0.3330 0.0650 0.9780 1.0000 1.0000 -0.6400 -1.0000 -1.0000 -1.0000 -1.0000 -1.0000 -1.0000 -0.5450 0.8580 1.0000 1.0000 1.0000 1.0000 1.0000 0.9190 -0.1220 -1.0000 -1.0000 -1.0000 -1.0000 -1.0000 -1.0000 -1.0000 -1.0000 -0.7210 0.1440 0.7860 1.0000 1.0000 0.7360 -0.6120 -1.0000 -1.0000 -1.0000 -1.0000 -1.0000 
5.0000 -1.0000 -1.0000 -1.0000 -1.0000 -1.0000 -1.0000 -1.0000 -0.7150 0.1980 0.6790 0.6570 0.3310 0.4810 -1.0000 -1.0000 -1.0000 -1.0000 -1.0000 -1.0000 -1.0000 -1.0000 -1.0000 -0.4710 0.7410 1.0000 1.0000 1.0000 1.0000 0.9480 -0.9100 -1.0000 -1.0000 -1.0000 -1.0000 -1.0000 -1.0000 -1.0000 -0.7870 0.7920 1.0000 0.9360 0.2860 -0.0220 -0.0220 0.2390 -0.5330 -1.0000 -1.0000 -1.0000 -1.0000 -1.0000 -1.0000 -0.7230 0.7300 1.0000 0.9060 -0.2610 -1.0000 -1.0000 -1.0000 -1.0000 -1.0000 -1.0000 -1.0000 -1.0000 -1.0000 -1.0000 -1.0000 0.3150 1.0000 0.9950 -0.4310 -1.0000 -1.0000 -1.0000 -1.0000 -1.0000 -1.0000 -1.0000 -1.0000 -1.0000 -1.0000 -1.0000 -0.6050 0.9430 1.0000 0.8050 -0.9790 -1.0000 -1.0000 -1.0000 -1.0000 -1.0000 -1.0000 -1.0000 -1.0000 -1.0000 -1.0000 -0.8950 0.6820 1.0000 1.0000 0.9830 0.9110 0.9030 0.0760 -0.8770 -1.0000 -1.0000 -1.0000 -1.0000 -1.0000 -1.0000 -1.0000 -0.2850 1.0000 1.0000 1.0000 1.0000 1.0000 1.0000 1.0000 0.6470 -0.2800 -1.0000 -1.0000 -1.0000 -1.0000 -1.0000 -1.0000 -0.7620 0.9200 1.0000 0.7350 0.0670 -0.5680 -0.3100 0.5890 1.0000 0.9990 -0.1630 -1.0000 -1.0000 -1.0000 -1.0000 -1.0000 -1.0000 -0.7120 -0.5110 -0.7340 -1.0000 -1.0000 -1.0000 -0.9070 0.0010 1.0000 0.8310 -0.7730 -1.0000 -1.0000 -1.0000 -1.0000 -1.0000 -1.0000 -1.0000 -1.0000 -1.0000 -1.0000 -1.0000 -1.0000 -0.3220 1.0000 1.0000 0.2790 -1.0000 -1.0000 -1.0000 -1.0000 -0.0020 -0.5440 -1.0000 -1.0000 -1.0000 -1.0000 -1.0000 -0.9280 0.5970 1.0000 1.0000 0.4250 -1.0000 -1.0000 -1.0000 -1.0000 0.1670 0.9770 0.5680 -0.0250 -0.6000 -0.6000 -0.5940 0.3840 1.0000 1.0000 1.0000 -0.2020 -1.0000 -1.0000 -1.0000 -1.0000 -0.7800 0.5470 0.9890 1.0000 1.0000 1.0000 1.0000 1.0000 1.0000 1.0000 0.4400 -0.7910 -1.0000 -1.0000 -1.0000 -1.0000 -1.0000 -1.0000 -0.2420 0.8960 1.0000 1.0000 1.0000 1.0000 0.9640 0.1680 -0.8810 -1.0000 -1.0000 -1.0000 -1.0000 -1.0000 -1.0000 -1.0000 -1.0000 -0.8850 -0.4230 -0.1860 0.2890 0.3590 0.5010 -1.0000 -1.0000 -1.0000 -1.0000 -1.0000 
6.0000 -1.0000 -1.0000 -1.0000 -1.0000 -1.0000 -1.0000 -1.0000 -1.0000 -0.9720 -0.1680 0.9100 0.2850 -1.0000 -1.0000 -1.0000 -1.0000 -1.0000 -1.0000 -1.0000 -1.0000 -1.0000 -1.0000 -1.0000 -0.8230 0.2730 1.0000 0.5540 -0.7890 -1.0000 -1.0000 -1.0000 -1.0000 -1.0000 -1.0000 -1.0000 -1.0000 -1.0000 -1.0000 -0.8830 0.5940 1.0000 0.4530 -0.9490 -1.0000 -1.0000 -1.0000 -1.0000 -1.0000 -1.0000 -1.0000 -1.0000 -1.0000 -1.0000 -0.9370 0.1980 1.0000 0.5810 -0.8600 -1.0000 -1.0000 -1.0000 -1.0000 -1.0000 -1.0000 -1.0000 -1.0000 -1.0000 -1.0000 -0.9830 0.2590 1.0000 0.5410 -0.7610 -1.0000 -1.0000 -1.0000 -1.0000 -1.0000 -1.0000 -1.0000 -1.0000 -1.0000 -1.0000 -1.0000 0.0590 0.9990 0.6260 -0.9180 -1.0000 -1.0000 -1.0000 -1.0000 -1.0000 -1.0000 -1.0000 -1.0000 -1.0000 -1.0000 -1.0000 -0.4960 0.9750 0.7840 -0.8590 -1.0000 -1.0000 -1.0000 -1.0000 -1.0000 -1.0000 -1.0000 -1.0000 -1.0000 -1.0000 -1.0000 -0.8450 0.7870 0.8660 -0.4920 -1.0000 -1.0000 -1.0000 -1.0000 -1.0000 -1.0000 -1.0000 -1.0000 -1.0000 -1.0000 -1.0000 -0.9970 0.3890 1.0000 -0.3060 -1.0000 -1.0000 -1.0000 -1.0000 -1.0000 -1.0000 -1.0000 -1.0000 -1.0000 -1.0000 -1.0000 -1.0000 -0.8000 0.9890 0.8670 -0.9710 -1.0000 -1.0000 -1.0000 -1.0000 -1.0000 -1.0000 -0.9930 -0.7450 -0.8280 -1.0000 -1.0000 -1.0000 0.1750 1.0000 0.3740 -1.0000 -1.0000 -1.0000 -0.9990 -0.6370 0.2090 0.5750 0.5750 0.9950 0.8510 -0.7480 -1.0000 -1.0000 0.7110 1.0000 -0.3940 -1.0000 -1.0000 -0.7940 0.1210 0.9840 1.0000 1.0000 1.0000 1.0000 1.0000 0.3630 -1.0000 -1.0000 0.2630 1.0000 0.1250 -0.9840 -0.6560 0.7640 0.9240 0.1930 -0.2060 -0.4900 -0.4400 0.3980 1.0000 0.4200 -1.0000 -1.0000 -0.2150 1.0000 1.0000 0.5380 0.7090 1.0000 -0.4550 -0.9150 -0.9150 -0.5550 0.4820 1.0000 0.8350 -0.7910 -1.0000 -1.0000 -0.9340 0.3430 0.9860 1.0000 1.0000 1.0000 1.0000 1.0000 1.0000 1.0000 0.9930 0.4700 -0.6950 -1.0000 -1.0000 -1.0000 -1.0000 -1.0000 -0.5920 0.1130 0.6000 1.0000 1.0000 1.0000 0.7760 0.1620 -0.4450 -1.0000 -1.0000 -1.0000 -1.0000 
8.0000 -1.0000 -1.0000 -1.0000 -1.0000 -1.0000 -1.0000 -1.0000 -0.9470 -0.1390 0.3770 0.4680 -1.0000 -1.0000 -1.0000 -1.0000 -1.0000 -1.0000 -1.0000 -1.0000 -1.0000 -1.0000 -1.0000 -0.8640 0.5930 0.9610 0.4310 -0.3200 -1.0000 -1.0000 -1.0000 -1.0000 -1.0000 -1.0000 -1.0000 -1.0000 -1.0000 -1.0000 -0.9670 0.4570 0.8990 -0.3630 -1.0000 -1.0000 -1.0000 -1.0000 -1.0000 -1.0000 -1.0000 -1.0000 -1.0000 -1.0000 -1.0000 -1.0000 -0.6490 1.0000 0.0500 -1.0000 -1.0000 -1.0000 -1.0000 -1.0000 -1.0000 -1.0000 -1.0000 -1.0000 -1.0000 -1.0000 -1.0000 -1.0000 -0.7720 1.0000 -0.4790 -1.0000 -1.0000 -1.0000 -1.0000 -1.0000 -1.0000 -1.0000 -1.0000 -1.0000 -1.0000 -1.0000 -1.0000 -1.0000 -0.9820 0.9490 -0.0900 -1.0000 -1.0000 -1.0000 -1.0000 -1.0000 -1.0000 -1.0000 -1.0000 -1.0000 -1.0000 -1.0000 -1.0000 -1.0000 -1.0000 0.5860 0.5480 -1.0000 -1.0000 -1.0000 -1.0000 -1.0000 -1.0000 -1.0000 -1.0000 -1.0000 -1.0000 -1.0000 -1.0000 -1.0000 -1.0000 -0.3180 0.9840 -0.3040 0.4830 -0.4850 -1.0000 -1.0000 -1.0000 -1.0000 -1.0000 -1.0000 -1.0000 -1.0000 -1.0000 -1.0000 -1.0000 -0.9710 0.4270 1.0000 1.0000 -0.5440 -1.0000 -1.0000 -1.0000 -1.0000 -1.0000 -1.0000 -1.0000 -1.0000 -1.0000 -1.0000 -1.0000 -1.0000 -0.6700 1.0000 0.9250 -0.9260 -1.0000 -1.0000 -1.0000 -1.0000 -1.0000 -1.0000 -1.0000 -1.0000 -1.0000 -1.0000 -1.0000 -1.0000 -0.2140 1.0000 0.9260 -0.4720 -1.0000 -1.0000 -1.0000 -1.0000 -1.0000 -1.0000 -1.0000 -1.0000 -1.0000 -1.0000 -1.0000 -0.5290 0.9110 0.7510 0.8080 0.6710 -1.0000 -1.0000 -1.0000 -1.0000 -1.0000 -1.0000 -1.0000 -1.0000 -1.0000 -1.0000 -0.4990 0.9740 0.7590 -0.9040 -0.1740 0.9650 -0.9690 -1.0000 -1.0000 -1.0000 -1.0000 -1.0000 -1.0000 -1.0000 -1.0000 -0.8720 0.9240 0.9470 -0.4490 -1.0000 0.2270 0.9060 -0.8880 -1.0000 -1.0000 -1.0000 -1.0000 -1.0000 -1.0000 -1.0000 -1.0000 -0.9860 0.7030 0.9720 0.7970 0.7970 0.9320 -0.0840 -1.0000 -1.0000 -1.0000 -1.0000 -1.0000 -1.0000 -1.0000 -1.0000 -1.0000 -1.0000 -0.8350 0.1750 0.9460 0.8510 0.0390 -1.0000 -1.0000 -1.0000 -1.0000 -1.0000 -1.0000 
0.0000 -1.0000 -1.0000 -1.0000 -1.0000 -1.0000 -1.0000 -1.0000 -1.0000 -1.0000 -1.0000 -1.0000 -1.0000 -1.0000 -1.0000 -1.0000 -1.0000 -1.0000 -1.0000 -1.0000 -1.0000 -1.0000 -1.0000 -1.0000 -1.0000 -1.0000 -1.0000 -1.0000 -1.0000 -1.0000 -1.0000 -1.0000 -1.0000 -1.0000 -1.0000 -1.0000 -1.0000 -0.6490 -0.5800 -0.5800 -0.5800 -0.5800 -0.5800 -0.5800 -0.5800 -0.9100 -1.0000 -1.0000 -1.0000 -1.0000 -1.0000 -0.5670 0.0440 0.8650 1.0000 1.0000 1.0000 1.0000 1.0000 1.0000 1.0000 0.5630 -0.7140 -1.0000 -1.0000 -1.0000 0.0620 0.8870 1.0000 1.0000 1.0000 1.0000 1.0000 1.0000 1.0000 1.0000 1.0000 1.0000 0.8460 -0.2220 -1.0000 -0.5660 0.9280 1.0000 1.0000 1.0000 1.0000 0.7980 -0.2020 -0.6830 -0.6830 -0.6830 -0.4660 0.6990 1.0000 0.9880 -0.7340 0.1770 1.0000 1.0000 1.0000 1.0000 1.0000 -0.2610 -1.0000 -1.0000 -1.0000 -1.0000 -1.0000 -0.8950 0.6960 1.0000 0.0350 0.3930 1.0000 1.0000 1.0000 1.0000 0.4990 -0.9740 -1.0000 -1.0000 -1.0000 -1.0000 -1.0000 -1.0000 0.3690 1.0000 0.3680 0.6090 1.0000 1.0000 1.0000 0.9840 -0.6720 -1.0000 -1.0000 -1.0000 -1.0000 -1.0000 -1.0000 -0.4180 1.0000 1.0000 0.6000 -0.1720 1.0000 1.0000 1.0000 1.0000 -0.2550 -1.0000 -1.0000 -1.0000 -1.0000 -0.8380 -0.3540 0.7360 1.0000 0.9940 -0.1580 -0.8780 0.7740 1.0000 1.0000 1.0000 1.0000 0.3100 -0.0690 -0.6830 -0.2500 0.7600 1.0000 1.0000 0.9770 0.4490 -0.9540 -1.0000 -0.6840 0.8020 1.0000 1.0000 1.0000 1.0000 1.0000 1.0000 1.0000 1.0000 1.0000 0.9530 0.2910 -0.9820 -1.0000 -1.0000 -1.0000 -0.7690 -0.4750 0.4890 1.0000 1.0000 1.0000 1.0000 1.0000 0.9470 -0.2570 -0.4880 -0.9970 -1.0000 -1.0000 -1.0000 -1.0000 -1.0000 -1.0000 -0.9310 -0.5800 -0.5800 -0.5800 -0.5800 -0.5800 -0.5860 -0.9970 -1.0000 -1.0000 -1.0000 -1.0000 -1.0000 -1.0000 -1.0000 -1.0000 -1.0000 -1.0000 -1.0000 -1.0000 -1.0000 -1.0000 -1.0000 -1.0000 -1.0000 -1.0000 -1.0000 -1.0000 -1.0000 -1.0000 -1.0000 -1.0000 -1.0000 -1.0000 -1.0000 -1.0000 -1.0000 -1.0000 -1.0000 -1.0000 -1.0000 -1.0000 -1.0000 -1.0000 
2.0000 -1.0000 -1.0000 -1.0000 -1.0000 -1.0000 -1.0000 -1.0000 -1.0000 -1.0000 -1.0000 -1.0000 -1.0000 -1.0000 -1.0000 -1.0000 -1.0000 -1.0000 -1.0000 -1.0000 -1.0000 -0.6160 0.3880 -0.3470 -0.3490 -0.5820 -1.0000 -1.0000 -1.0000 -1.0000 -1.0000 -1.0000 -1.0000 -1.0000 -1.0000 -1.0000 -0.7480 0.7760 1.0000 1.0000 1.0000 0.9690 0.3820 -0.8890 -1.0000 -1.0000 -1.0000 -1.0000 -1.0000 -1.0000 -1.0000 -1.0000 0.2620 1.0000 0.9190 0.8140 0.8140 0.8990 1.0000 0.3100 -1.0000 -1.0000 -1.0000 -1.0000 -1.0000 -1.0000 -1.0000 -1.0000 -0.8480 0.1120 -0.6720 -1.0000 -1.0000 0.0380 1.0000 0.6860 -1.0000 -1.0000 -1.0000 -1.0000 -1.0000 -1.0000 -1.0000 -1.0000 -1.0000 -1.0000 -1.0000 -1.0000 -0.8440 0.7350 1.0000 0.3190 -1.0000 -1.0000 -1.0000 -1.0000 -1.0000 -1.0000 -1.0000 -1.0000 -1.0000 -1.0000 -1.0000 -0.9280 0.5190 1.0000 0.6210 -0.9160 -1.0000 -1.0000 -1.0000 -1.0000 -1.0000 -1.0000 -1.0000 -1.0000 -1.0000 -1.0000 -1.0000 0.3090 1.0000 1.0000 -0.3560 -1.0000 -1.0000 -1.0000 -1.0000 -1.0000 -1.0000 -1.0000 -1.0000 -1.0000 -1.0000 -1.0000 -0.7440 0.9220 1.0000 0.5240 -0.9400 -1.0000 -1.0000 -1.0000 -1.0000 -1.0000 -1.0000 -1.0000 -1.0000 -1.0000 -0.8190 -0.0230 0.4300 1.0000 0.6830 -0.8160 -1.0000 -1.0000 -1.0000 -1.0000 -1.0000 -1.0000 -1.0000 -1.0000 -0.9610 0.0380 0.8260 1.0000 1.0000 1.0000 0.3280 -0.9850 -1.0000 -1.0000 -1.0000 -1.0000 -1.0000 -1.0000 -1.0000 -0.9950 0.3070 1.0000 1.0000 1.0000 1.0000 1.0000 1.0000 0.5440 -0.3400 -0.6280 -1.0000 -1.0000 -1.0000 -1.0000 -1.0000 0.0500 0.9970 1.0000 1.0000 0.8290 -0.0190 -0.5360 0.6970 1.0000 1.0000 0.9420 0.8140 0.2250 0.0700 0.4870 0.6250 0.8300 1.0000 1.0000 0.5220 -0.6690 -1.0000 -1.0000 -0.9360 -0.0290 0.8700 0.9820 1.0000 1.0000 1.0000 0.9300 -0.4750 -0.1510 0.3950 -0.0170 -0.9050 -1.0000 -1.0000 -1.0000 -1.0000 -1.0000 -1.0000 -0.4890 -0.3490 -0.0720 -0.3490 -0.7990 -1.0000 -1.0000 -1.0000 -1.0000 -1.0000 -1.0000 -1.0000 -1.0000 -1.0000 -1.0000 -1.0000 -1.0000 -1.0000 -1.0000 -1.0000 -1.0000 -1.0000 
2.0000 -1.0000 -1.0000 -1.0000 -1.0000 -1.0000 -1.0000 -1.0000 -1.0000 -1.0000 -1.0000 -1.0000 -1.0000 -1.0000 -1.0000 -1.0000 -1.0000 -1.0000 -1.0000 -1.0000 -1.0000 -1.0000 -1.0000 -1.0000 -1.0000 -1.0000 -1.0000 -1.0000 -1.0000 -1.0000 -1.0000 -1.0000 -1.0000 -1.0000 -1.0000 -1.0000 -1.0000 -1.0000 -1.0000 -1.0000 -1.0000 -1.0000 -1.0000 -1.0000 -1.0000 -1.0000 -1.0000 -1.0000 -1.0000 -1.0000 -1.0000 -1.0000 -1.0000 -0.6590 0.5410 -0.2110 -0.6330 -0.9510 -1.0000 -1.0000 -1.0000 -1.0000 -1.0000 -1.0000 -1.0000 -1.0000 -1.0000 -0.9520 0.0610 0.9000 1.0000 1.0000 1.0000 0.0080 -1.0000 -1.0000 -1.0000 -1.0000 -1.0000 -1.0000 -1.0000 -1.0000 -1.0000 -0.5250 0.9390 0.1290 -0.5800 0.2080 0.9860 -0.4560 -1.0000 -1.0000 -1.0000 -1.0000 -1.0000 -1.0000 -1.0000 -1.0000 -1.0000 -1.0000 -0.7930 -1.0000 -0.7170 0.7920 0.4530 -1.0000 -1.0000 -1.0000 -1.0000 -1.0000 -1.0000 -1.0000 -1.0000 -1.0000 -1.0000 -1.0000 -1.0000 -0.9590 0.4870 0.7020 -0.8180 -1.0000 -1.0000 -1.0000 -1.0000 -1.0000 -1.0000 -0.9030 -0.0500 -1.0000 -1.0000 -1.0000 -0.8690 0.3510 0.7300 -0.7350 -1.0000 -1.0000 -1.0000 -1.0000 -1.0000 -1.0000 -0.8120 0.4440 -0.3310 -1.0000 -1.0000 -0.6390 0.6970 0.6210 -0.7100 -1.0000 -1.0000 -1.0000 -1.0000 -1.0000 -0.8640 -0.0950 0.7950 -0.1730 -0.9870 -0.9430 -0.0100 0.9070 0.9980 0.2130 -0.5300 -0.9960 -1.0000 -0.9250 -0.4960 -0.0310 0.7780 0.6720 -0.5520 -1.0000 -1.0000 0.4330 1.0000 1.0000 1.0000 1.0000 1.0000 0.5360 0.3290 0.8410 1.0000 0.6420 -0.2960 -0.9480 -1.0000 -1.0000 -1.0000 -0.4320 -0.7100 -0.8120 -0.8120 -0.5290 0.2400 0.6770 0.4360 -0.0290 -0.4930 -0.9560 -1.0000 -1.0000 -1.0000 -1.0000 -1.0000 -1.0000 -1.0000 -1.0000 -1.0000 -1.0000 -1.0000 -1.0000 -1.0000 -1.0000 -1.0000 -1.0000 -1.0000 -1.0000 -1.0000 -1.0000 -1.0000 -1.0000 -1.0000 -1.0000 -1.0000 -1.0000 -1.0000 -1.0000 -1.0000 -1.0000 -1.0000 -1.0000 -1.0000 -1.0000 -1.0000 -1.0000 -1.0000 -1.0000 -1.0000 -1.0000 -1.0000 -1.0000 -1.0000 -1.0000 -1.0000 -1.0000 -1.0000 -1.0000 -1.0000 -1.0000 -1.0000 -1.0000 -1.0000 
6.0000 -1.0000 -1.0000 -1.0000 -1.0000 -1.0000 -1.0000 -1.0000 -1.0000 -0.0300 0.9210 -0.4820 -1.0000 -1.0000 -1.0000 -1.0000 -1.0000 -1.0000 -1.0000 -1.0000 -1.0000 -1.0000 -1.0000 -1.0000 -0.9480 0.3710 1.0000 -0.1420 -1.0000 -1.0000 -1.0000 -1.0000 -1.0000 -1.0000 -1.0000 -1.0000 -1.0000 -1.0000 -1.0000 -0.8880 0.4690 1.0000 0.9190 -0.8410 -1.0000 -1.0000 -1.0000 -1.0000 -1.0000 -1.0000 -1.0000 -1.0000 -1.0000 -1.0000 -0.9950 0.2630 1.0000 1.0000 -0.1730 -1.0000 -1.0000 -1.0000 -1.0000 -1.0000 -1.0000 -1.0000 -1.0000 -1.0000 -1.0000 -1.0000 -0.3190 0.9830 1.0000 0.7230 -0.9650 -1.0000 -1.0000 -1.0000 -1.0000 -1.0000 -1.0000 -1.0000 -1.0000 -1.0000 -1.0000 -0.7320 0.8650 1.0000 0.9750 -0.5410 -1.0000 -1.0000 -1.0000 -1.0000 -1.0000 -1.0000 -1.0000 -1.0000 -1.0000 -1.0000 -0.9410 0.5070 1.0000 1.0000 0.2690 -0.9780 -1.0000 -1.0000 -1.0000 -1.0000 -1.0000 -1.0000 -1.0000 -1.0000 -1.0000 -1.0000 -0.0380 1.0000 1.0000 0.7590 -0.8640 -1.0000 -1.0000 -1.0000 -1.0000 -1.0000 -1.0000 -1.0000 -1.0000 -1.0000 -1.0000 -1.0000 0.2340 1.0000 0.9360 -0.5470 -1.0000 -1.0000 -1.0000 -1.0000 -1.0000 -1.0000 -1.0000 -1.0000 -1.0000 -1.0000 -1.0000 -1.0000 0.6150 1.0000 0.6380 -0.9920 -1.0000 -1.0000 -1.0000 -0.8780 -0.2290 -0.8770 -1.0000 -1.0000 -1.0000 -1.0000 -1.0000 -0.6510 0.9010 1.0000 -0.1330 -1.0000 -1.0000 -0.8010 0.1520 0.7650 1.0000 0.8270 -0.6870 -1.0000 -1.0000 -1.0000 -1.0000 -0.5880 1.0000 1.0000 -0.5140 -0.8880 0.6640 0.9280 1.0000 1.0000 1.0000 1.0000 -0.5140 -1.0000 -1.0000 -1.0000 -1.0000 -0.5340 1.0000 1.0000 -0.2780 -0.4430 1.0000 1.0000 1.0000 1.0000 1.0000 0.6480 -0.9060 -1.0000 -1.0000 -1.0000 -1.0000 -0.9040 0.9520 1.0000 0.4320 0.2260 1.0000 1.0000 1.0000 1.0000 0.6900 -0.6340 -1.0000 -1.0000 -1.0000 -1.0000 -1.0000 -1.0000 -0.2730 0.9600 1.0000 1.0000 1.0000 1.0000 1.0000 0.8900 -0.2310 -1.0000 -1.0000 -1.0000 -1.0000 -1.0000 -1.0000 -1.0000 -1.0000 -0.3580 0.5950 1.0000 1.0000 1.0000 0.2020 -0.6810 -1.0000 -1.0000 -1.0000 -1.0000 -1.0000 
8.0000 -1.0000 -1.0000 -1.0000 -0.6760 0.2320 1.0000 1.0000 1.0000 0.9980 -0.2680 -1.0000 -1.0000 -1.0000 -1.0000 -1.0000 -1.0000 -1.0000 -1.0000 -1.0000 0.2900 1.0000 1.0000 1.0000 1.0000 1.0000 0.3540 -1.0000 -1.0000 -1.0000 -1.0000 -1.0000 -1.0000 -1.0000 -1.0000 -0.6770 0.9000 1.0000 0.9310 -0.2220 -0.8970 -0.8970 -0.9420 -1.0000 -0.7600 -0.9250 -1.0000 -1.0000 -1.0000 -1.0000 -1.0000 -0.2220 1.0000 1.0000 0.1970 -1.0000 -1.0000 -1.0000 -0.8070 -0.2310 0.9310 0.5220 -0.7680 -1.0000 -1.0000 -1.0000 -1.0000 -0.7960 0.9920 1.0000 0.5470 -1.0000 -1.0000 -1.0000 0.3840 1.0000 1.0000 0.9820 -0.3090 -1.0000 -1.0000 -1.0000 -1.0000 -1.0000 0.4050 1.0000 0.9770 -0.0950 -0.9010 -0.1070 0.8340 1.0000 1.0000 0.3190 -1.0000 -1.0000 -1.0000 -1.0000 -1.0000 -1.0000 -0.9290 0.4280 1.0000 1.0000 0.7470 1.0000 1.0000 1.0000 0.7570 -0.8350 -1.0000 -1.0000 -1.0000 -1.0000 -1.0000 -1.0000 -1.0000 -0.9320 0.9230 1.0000 1.0000 1.0000 0.8490 0.0680 -0.9470 -1.0000 -1.0000 -1.0000 -1.0000 -1.0000 -1.0000 -1.0000 -1.0000 -0.9770 0.7030 1.0000 1.0000 1.0000 0.3000 -1.0000 -1.0000 -1.0000 -1.0000 -1.0000 -1.0000 -1.0000 -1.0000 -1.0000 -1.0000 0.0400 0.9980 1.0000 1.0000 1.0000 -0.4230 -1.0000 -1.0000 -1.0000 -1.0000 -1.0000 -1.0000 -1.0000 -1.0000 -1.0000 -0.7950 0.9350 1.0000 1.0000 1.0000 1.0000 0.1370 -1.0000 -1.0000 -1.0000 -1.0000 -1.0000 -1.0000 -1.0000 -1.0000 -1.0000 -0.7670 0.9570 1.0000 0.4920 0.2450 1.0000 0.7900 -0.6510 -1.0000 -1.0000 -1.0000 -1.0000 -1.0000 -1.0000 -1.0000 -1.0000 -0.4240 1.0000 1.0000 0.1620 0.4070 1.0000 1.0000 -0.4480 -1.0000 -1.0000 -1.0000 -1.0000 -1.0000 -1.0000 -1.0000 -1.0000 -0.7950 0.6630 1.0000 1.0000 1.0000 1.0000 0.6580 -0.9140 -1.0000 -1.0000 -1.0000 -1.0000 -1.0000 -1.0000 -1.0000 -1.0000 -1.0000 -0.6200 0.7500 1.0000 1.0000 0.9040 -0.6180 -1.0000 -1.0000 -1.0000 -1.0000 -1.0000 -1.0000 -1.0000 -1.0000 -1.0000 -1.0000 -1.0000 -0.8460 0.4580 1.0000 -0.0690 -1.0000 -1.0000 -1.0000 -1.0000 -1.0000 -1.0000 -1.0000 
4.0000 -1.0000 -1.0000 -1.0000 -0.5370 -0.1450 -0.2010 -1.0000 -1.0000 -1.0000 -1.0000 -1.0000 -1.0000 -1.0000 -1.0000 -1.0000 -1.0000 -1.0000 -1.0000 -1.0000 0.5680 1.0000 1.0000 -0.6920 -1.0000 -1.0000 -1.0000 -1.0000 -1.0000 -1.0000 -1.0000 -1.0000 -1.0000 -1.0000 -1.0000 -0.9350 0.8880 1.0000 1.0000 -0.0780 -1.0000 -1.0000 -1.0000 -1.0000 -1.0000 -1.0000 -0.9710 -0.1470 -0.9960 -1.0000 -1.0000 -0.9000 0.7480 1.0000 1.0000 -0.4050 -1.0000 -1.0000 -1.0000 -1.0000 -1.0000 -0.0110 0.9040 0.9950 0.3160 -1.0000 -1.0000 -0.7170 0.9490 1.0000 1.0000 -0.3000 -1.0000 -1.0000 -1.0000 -1.0000 -0.6410 0.5180 1.0000 1.0000 0.5170 -1.0000 -0.9900 0.5690 1.0000 1.0000 0.8020 -0.9770 -1.0000 -1.0000 -1.0000 -0.9340 0.6860 1.0000 1.0000 1.0000 -0.3580 -1.0000 -0.5130 0.9960 1.0000 1.0000 -0.0430 -0.9980 -1.0000 -1.0000 -1.0000 0.1380 1.0000 1.0000 1.0000 0.7090 -0.9330 -1.0000 0.3580 1.0000 1.0000 1.0000 0.9880 0.9810 0.9810 0.9810 0.9810 0.9940 1.0000 1.0000 1.0000 0.3720 -1.0000 -0.9420 0.7040 1.0000 1.0000 1.0000 1.0000 1.0000 1.0000 1.0000 1.0000 1.0000 1.0000 1.0000 0.8180 -0.8310 -1.0000 0.1280 1.0000 1.0000 1.0000 1.0000 1.0000 1.0000 1.0000 1.0000 1.0000 1.0000 1.0000 0.9890 -0.3880 -1.0000 -1.0000 0.5130 1.0000 1.0000 1.0000 0.9420 -0.0130 -0.0480 -0.0050 0.9820 1.0000 1.0000 1.0000 0.2170 -1.0000 -1.0000 -1.0000 -0.1620 0.9650 0.9950 0.7710 -0.8190 -1.0000 -1.0000 -0.4470 1.0000 1.0000 1.0000 0.7230 -0.8910 -1.0000 -1.0000 -1.0000 -1.0000 -0.5700 -0.0970 -0.9760 -1.0000 -1.0000 -1.0000 -0.0620 1.0000 1.0000 0.9680 -0.5210 -1.0000 -1.0000 -1.0000 -1.0000 -1.0000 -1.0000 -1.0000 -1.0000 -1.0000 -1.0000 -1.0000 0.2650 1.0000 1.0000 0.6670 -1.0000 -1.0000 -1.0000 -1.0000 -1.0000 -1.0000 -1.0000 -1.0000 -1.0000 -1.0000 -1.0000 -1.0000 -0.6400 0.6660 1.0000 0.9710 -0.7560 -1.0000 -1.0000 -1.0000 -1.0000 -1.0000 -1.0000 -1.0000 -1.0000 -1.0000 -1.0000 -1.0000 -1.0000 -0.9010 -0.1450 -0.2600 -1.0000 -1.0000 -1.0000 -1.0000 -1.0000 
1.0000 -1.0000 -1.0000 -1.0000 -1.0000 -1.0000 -1.0000 -1.0000 0.4250 0.4090 -0.7720 -1.0000 -1.0000 -1.0000 -1.0000 -1.0000 -1.0000 -1.0000 -1.0000 -1.0000 -1.0000 -1.0000 -1.0000 -0.6970 0.9570 1.0000 0.3340 -1.0000 -1.0000 -1.0000 -1.0000 -1.0000 -1.0000 -1.0000 -1.0000 -1.0000 -1.0000 -1.0000 -1.0000 0.0940 1.0000 1.0000 0.5310 -0.9990 -1.0000 -1.0000 -1.0000 -1.0000 -1.0000 -1.0000 -1.0000 -1.0000 -1.0000 -1.0000 -0.9960 0.5250 1.0000 1.0000 1.0000 -0.3720 -1.0000 -1.0000 -1.0000 -1.0000 -1.0000 -1.0000 -1.0000 -1.0000 -1.0000 -1.0000 -0.9440 0.6750 1.0000 1.0000 0.9950 -0.4690 -1.0000 -1.0000 -1.0000 -1.0000 -1.0000 -1.0000 -1.0000 -1.0000 -1.0000 -1.0000 -0.7290 0.9620 1.0000 1.0000 1.0000 -0.4420 -1.0000 -1.0000 -1.0000 -1.0000 -1.0000 -1.0000 -1.0000 -1.0000 -1.0000 -1.0000 -0.5750 0.9430 1.0000 1.0000 0.7590 -0.8700 -1.0000 -1.0000 -1.0000 -1.0000 -1.0000 -1.0000 -1.0000 -1.0000 -1.0000 -1.0000 -0.5880 0.9910 1.0000 1.0000 0.7850 -0.9300 -1.0000 -1.0000 -1.0000 -1.0000 -1.0000 -1.0000 -1.0000 -1.0000 -1.0000 -1.0000 -0.2280 1.0000 1.0000 1.0000 0.8790 -0.8600 -1.0000 -1.0000 -1.0000 -1.0000 -1.0000 -1.0000 -1.0000 -1.0000 -1.0000 -1.0000 -0.1930 1.0000 1.0000 1.0000 0.6420 -0.9920 -1.0000 -1.0000 -1.0000 -1.0000 -1.0000 -1.0000 -1.0000 -1.0000 -1.0000 -1.0000 -0.0580 1.0000 1.0000 1.0000 0.6080 -0.9590 -1.0000 -1.0000 -1.0000 -1.0000 -1.0000 -1.0000 -1.0000 -1.0000 -1.0000 -1.0000 -0.2220 1.0000 1.0000 1.0000 -0.0530 -1.0000 -1.0000 -1.0000 -1.0000 -1.0000 -1.0000 -1.0000 -1.0000 -1.0000 -1.0000 -1.0000 -0.4850 0.9980 1.0000 1.0000 0.1110 -1.0000 -1.0000 -1.0000 -1.0000 -1.0000 -1.0000 -1.0000 -1.0000 -1.0000 -1.0000 -1.0000 -1.0000 0.3500 1.0000 1.0000 0.7860 -0.9100 -1.0000 -1.0000 -1.0000 -1.0000 -1.0000 -1.0000 -1.0000 -1.0000 -1.0000 -1.0000 -1.0000 -0.7460 0.8990 1.0000 1.0000 0.0050 -1.0000 -1.0000 -1.0000 -1.0000 -1.0000 -1.0000 -1.0000 -1.0000 -1.0000 -1.0000 -1.0000 -1.0000 -0.8590 0.3170 0.6830 -0.5790 -1.0000 -1.0000 -1.0000 -1.0000 -1.0000 
0.0000 -1.0000 -1.0000 -1.0000 -1.0000 -1.0000 -0.8490 0.7600 0.9990 0.9990 -0.0260 -0.9950 -1.0000 -1.0000 -1.0000 -1.0000 -1.0000 -1.0000 -1.0000 -1.0000 -1.0000 -1.0000 -0.8280 0.8850 1.0000 1.0000 1.0000 0.4660 -0.7360 -1.0000 -1.0000 -1.0000 -1.0000 -1.0000 -1.0000 -1.0000 -1.0000 -0.9510 -0.0560 1.0000 1.0000 1.0000 1.0000 1.0000 0.7900 -0.3250 -0.9830 -1.0000 -1.0000 -1.0000 -1.0000 -1.0000 -0.5390 0.4870 1.0000 1.0000 1.0000 1.0000 1.0000 1.0000 1.0000 1.0000 -0.1180 -1.0000 -1.0000 -1.0000 -1.0000 -0.8670 0.6290 1.0000 1.0000 1.0000 1.0000 0.5220 0.5570 1.0000 1.0000 1.0000 0.9040 -0.1930 -1.0000 -1.0000 -1.0000 -0.1270 1.0000 1.0000 1.0000 1.0000 0.6600 -0.8680 -0.9790 0.7530 1.0000 1.0000 1.0000 -0.0830 -1.0000 -1.0000 -0.7500 0.8670 1.0000 1.0000 1.0000 0.9980 -0.4490 -1.0000 -0.9910 0.5150 1.0000 1.0000 1.0000 0.3420 -1.0000 -1.0000 -0.0350 1.0000 1.0000 1.0000 0.8480 -0.5950 -0.9570 -1.0000 -1.0000 0.3200 1.0000 1.0000 1.0000 0.7450 -0.9340 -0.9690 0.2110 1.0000 1.0000 0.9990 0.0540 -1.0000 -1.0000 -1.0000 -1.0000 -0.3680 1.0000 1.0000 1.0000 -0.0380 -1.0000 -0.9660 0.7930 1.0000 1.0000 1.0000 -0.5310 -1.0000 -1.0000 -1.0000 -0.9970 0.4770 1.0000 1.0000 1.0000 -0.1840 -1.0000 -1.0000 0.0080 1.0000 1.0000 1.0000 0.2880 -1.0000 -1.0000 -0.8290 -0.0240 0.9710 1.0000 1.0000 1.0000 -0.3300 -1.0000 -1.0000 -0.7820 0.9700 1.0000 1.0000 0.9440 -0.6080 -0.5310 0.5520 1.0000 1.0000 1.0000 1.0000 1.0000 -0.3000 -1.0000 -1.0000 -1.0000 0.3680 1.0000 1.0000 1.0000 1.0000 1.0000 1.0000 1.0000 1.0000 1.0000 1.0000 1.0000 -0.1390 -1.0000 -1.0000 -1.0000 -0.9650 -0.0340 0.9670 1.0000 1.0000 1.0000 1.0000 1.0000 1.0000 1.0000 1.0000 0.5420 -0.9690 -1.0000 -1.0000 -1.0000 -1.0000 -1.0000 -0.5300 0.7460 1.0000 1.0000 1.0000 1.0000 1.0000 0.8510 0.1840 -0.7150 -1.0000 -1.0000 -1.0000 -1.0000 -1.0000 -1.0000 -1.0000 -0.8330 -0.1860 0.7810 0.9990 0.9990 0.6910 -0.4140 -1.0000 -1.0000 -1.0000 -1.0000 
2.0000 -1.0000 -1.0000 -1.0000 -0.8470 0.6090 1.0000 0.6040 -0.5290 -1.0000 -1.0000 -1.0000 -1.0000 -1.0000 -1.0000 -1.0000 -1.0000 -1.0000 -1.0000 -0.8080 0.6050 1.0000 1.0000 1.0000 0.8780 -0.5350 -1.0000 -1.0000 -1.0000 -1.0000 -1.0000 -1.0000 -1.0000 -1.0000 -1.0000 -0.4200 1.0000 0.8380 -0.6400 -0.6100 0.7920 0.8030 -0.7420 -1.0000 -1.0000 -1.0000 -1.0000 -1.0000 -1.0000 -1.0000 -1.0000 0.0780 1.0000 1.0000 0.9830 -0.2480 -0.4660 0.9440 0.4070 -1.0000 -1.0000 -1.0000 -1.0000 -1.0000 -1.0000 -1.0000 -1.0000 -0.5700 0.8740 0.1330 -0.6750 -0.7870 -1.0000 0.3510 0.9930 -0.6350 -1.0000 -1.0000 -1.0000 -1.0000 -1.0000 -1.0000 -1.0000 -1.0000 -0.9490 -0.9850 -1.0000 -1.0000 -1.0000 0.0590 1.0000 0.2650 -1.0000 -1.0000 -1.0000 -1.0000 -1.0000 -1.0000 -1.0000 -1.0000 -1.0000 -1.0000 -1.0000 -1.0000 -1.0000 -0.0580 1.0000 0.5570 -1.0000 -1.0000 -1.0000 -1.0000 -1.0000 -1.0000 -1.0000 -1.0000 -1.0000 -1.0000 -1.0000 -1.0000 -1.0000 -0.1740 1.0000 0.6730 -1.0000 -1.0000 -1.0000 -1.0000 -1.0000 -1.0000 -1.0000 -1.0000 -1.0000 -1.0000 -1.0000 -1.0000 -1.0000 0.0820 1.0000 0.1320 -1.0000 -1.0000 -1.0000 -1.0000 -1.0000 -1.0000 -1.0000 -1.0000 -1.0000 -1.0000 -1.0000 -1.0000 -0.9910 0.7910 1.0000 -0.2350 -1.0000 -1.0000 -1.0000 -1.0000 -1.0000 -1.0000 -1.0000 -0.8140 -0.3330 -0.0060 0.2590 0.2590 0.3410 0.9900 1.0000 -0.4250 -1.0000 -1.0000 -1.0000 -1.0000 -1.0000 -1.0000 -0.6670 0.9630 1.0000 1.0000 1.0000 1.0000 1.0000 1.0000 1.0000 0.6720 -0.1600 -0.8450 -1.0000 -1.0000 -1.0000 -1.0000 0.3210 1.0000 0.0900 -0.5360 0.2190 1.0000 1.0000 1.0000 0.5440 0.6880 1.0000 0.8800 0.4600 -0.4200 -1.0000 -0.9740 0.7490 0.9350 0.0950 0.8070 1.0000 1.0000 0.9360 -0.0020 -0.9820 -0.9760 -0.7130 0.0370 0.4370 0.7090 -0.9740 -1.0000 0.6800 1.0000 1.0000 1.0000 1.0000 0.8200 -0.4290 -1.0000 -1.0000 -1.0000 -1.0000 -1.0000 -1.0000 -1.0000 -1.0000 -1.0000 -0.6390 0.4460 0.8360 0.4070 0.2030 -0.8020 -1.0000 -1.0000 -1.0000 -1.0000 -1.0000 -1.0000 -1.0000 -1.0000 -1.0000 
7.0000 -1.0000 -1.0000 -0.6220 -0.1230 -0.1230 0.0490 0.4380 0.4380 0.4380 0.5210 1.0000 1.0000 1.0000 -0.0240 -1.0000 -1.0000 -1.0000 -1.0000 0.4360 1.0000 1.0000 1.0000 1.0000 1.0000 0.9650 0.9300 0.9300 0.9590 1.0000 0.4730 -1.0000 -1.0000 -1.0000 -1.0000 -0.8180 -0.5090 -0.5090 -0.5090 -0.5090 -0.5090 -0.7420 -1.0000 -1.0000 -0.0950 1.0000 -0.1330 -1.0000 -1.0000 -1.0000 -1.0000 -1.0000 -1.0000 -1.0000 -1.0000 -1.0000 -1.0000 -1.0000 -1.0000 -1.0000 0.5510 1.0000 -0.6210 -1.0000 -1.0000 -1.0000 -1.0000 -1.0000 -1.0000 -1.0000 -1.0000 -1.0000 -1.0000 -1.0000 -1.0000 -0.6130 0.9470 0.9240 -0.8850 -1.0000 -1.0000 -1.0000 -1.0000 -1.0000 -1.0000 -1.0000 -1.0000 -1.0000 -1.0000 -1.0000 -1.0000 -0.0400 1.0000 0.3150 -1.0000 -1.0000 -1.0000 -1.0000 -1.0000 -1.0000 -1.0000 -1.0000 -1.0000 -1.0000 -1.0000 -1.0000 -1.0000 0.5950 1.0000 -0.5080 -1.0000 -1.0000 -1.0000 -1.0000 -1.0000 -1.0000 -1.0000 -1.0000 -1.0000 -1.0000 -1.0000 -1.0000 -0.7660 0.9670 0.5630 -0.9930 -1.0000 -1.0000 -1.0000 -1.0000 -1.0000 -1.0000 -1.0000 -1.0000 -1.0000 -1.0000 -1.0000 -1.0000 -0.0050 0.9960 -0.2280 -1.0000 -1.0000 -1.0000 -1.0000 -1.0000 -1.0000 -1.0000 -1.0000 -1.0000 -1.0000 -1.0000 -1.0000 -0.7890 0.8820 0.8410 -0.9950 -1.0000 -1.0000 -1.0000 -1.0000 -1.0000 -1.0000 -1.0000 -1.0000 -1.0000 -1.0000 -1.0000 -1.0000 0.0640 1.0000 0.0530 -1.0000 -1.0000 -1.0000 -1.0000 -1.0000 -1.0000 -1.0000 -1.0000 -1.0000 -1.0000 -1.0000 -1.0000 -0.8890 0.7950 0.8560 -0.7040 -1.0000 -1.0000 -1.0000 -1.0000 -1.0000 -1.0000 -1.0000 -1.0000 -1.0000 -1.0000 -1.0000 -1.0000 -0.1530 1.0000 0.2400 -1.0000 -1.0000 -1.0000 -1.0000 -1.0000 -1.0000 -1.0000 -1.0000 -1.0000 -1.0000 -1.0000 -1.0000 -0.9930 0.6240 1.0000 -0.4050 -1.0000 -1.0000 -1.0000 -1.0000 -1.0000 -1.0000 -1.0000 -1.0000 -1.0000 -1.0000 -1.0000 -1.0000 -0.7890 0.9770 0.9640 -0.8860 -1.0000 -1.0000 -1.0000 -1.0000 -1.0000 -1.0000 -1.0000 -1.0000 -1.0000 -1.0000 -1.0000 -1.0000 -0.9520 0.8000 -0.0220 -1.0000 -1.0000 -1.0000 -1.0000 -1.0000 -1.0000 -1.0000 
1.0000 -1.0000 -1.0000 -1.0000 -1.0000 -1.0000 -1.0000 -0.2470 0.7810 -0.4400 -1.0000 -1.0000 -1.0000 -1.0000 -1.0000 -1.0000 -1.0000 -1.0000 -1.0000 -1.0000 -1.0000 -1.0000 -1.0000 -0.4340 1.0000 0.5800 -0.9980 -1.0000 -1.0000 -1.0000 -1.0000 -1.0000 -1.0000 -1.0000 -1.0000 -1.0000 -1.0000 -1.0000 -1.0000 -0.5990 1.0000 0.8790 -0.9570 -1.0000 -1.0000 -1.0000 -1.0000 -1.0000 -1.0000 -1.0000 -1.0000 -1.0000 -1.0000 -1.0000 -1.0000 -0.8050 0.9750 1.0000 -0.4080 -1.0000 -1.0000 -1.0000 -1.0000 -1.0000 -1.0000 -1.0000 -1.0000 -1.0000 -1.0000 -1.0000 -1.0000 -0.8540 0.9700 1.0000 -0.0460 -1.0000 -1.0000 -1.0000 -1.0000 -1.0000 -1.0000 -1.0000 -1.0000 -1.0000 -1.0000 -1.0000 -1.0000 -0.5450 1.0000 1.0000 -0.1220 -1.0000 -1.0000 -1.0000 -1.0000 -1.0000 -1.0000 -1.0000 -1.0000 -1.0000 -1.0000 -1.0000 -1.0000 -0.6870 1.0000 1.0000 -0.2650 -1.0000 -1.0000 -1.0000 -1.0000 -1.0000 -1.0000 -1.0000 -1.0000 -1.0000 -1.0000 -1.0000 -1.0000 -0.5180 0.9950 1.0000 -0.3850 -1.0000 -1.0000 -1.0000 -1.0000 -1.0000 -1.0000 -1.0000 -1.0000 -1.0000 -1.0000 -1.0000 -1.0000 -0.5120 1.0000 1.0000 -0.5060 -1.0000 -1.0000 -1.0000 -1.0000 -1.0000 -1.0000 -1.0000 -1.0000 -1.0000 -1.0000 -1.0000 -1.0000 -0.2160 1.0000 0.9950 -0.5780 -1.0000 -1.0000 -1.0000 -1.0000 -1.0000 -1.0000 -1.0000 -1.0000 -1.0000 -1.0000 -1.0000 -1.0000 -0.2490 1.0000 1.0000 -0.6370 -1.0000 -1.0000 -1.0000 -1.0000 -1.0000 -1.0000 -1.0000 -1.0000 -1.0000 -1.0000 -1.0000 -1.0000 -0.0850 1.0000 0.9950 -0.7520 -1.0000 -1.0000 -1.0000 -1.0000 -1.0000 -1.0000 -1.0000 -1.0000 -1.0000 -1.0000 -1.0000 -1.0000 -0.2940 1.0000 0.9720 -0.8490 -1.0000 -1.0000 -1.0000 -1.0000 -1.0000 -1.0000 -1.0000 -1.0000 -1.0000 -1.0000 -1.0000 -1.0000 -0.0410 1.0000 0.8920 -0.9340 -1.0000 -1.0000 -1.0000 -1.0000 -1.0000 -1.0000 -1.0000 -1.0000 -1.0000 -1.0000 -1.0000 -1.0000 -0.4680 0.9980 0.7300 -0.9800 -1.0000 -1.0000 -1.0000 -1.0000 -1.0000 -1.0000 -1.0000 -1.0000 -1.0000 -1.0000 -1.0000 -1.0000 -1.0000 -0.1120 0.7580 -0.7270 -1.0000 -1.0000 -1.0000 -1.0000 -1.0000 -1.0000 
0.0000 -1.0000 -1.0000 -1.0000 -0.8950 -0.0900 0.1110 0.8690 0.5370 -0.7080 -0.8450 -0.8590 -1.0000 -1.0000 -1.0000 -1.0000 -1.0000 -1.0000 -1.0000 -1.0000 -0.0140 1.0000 1.0000 1.0000 1.0000 0.7090 0.6980 0.8580 -0.1160 -0.9270 -1.0000 -1.0000 -1.0000 -1.0000 -1.0000 -0.5130 0.8100 1.0000 1.0000 1.0000 0.3400 -0.5550 -0.0490 0.9070 1.0000 0.6560 -0.8060 -1.0000 -1.0000 -1.0000 -1.0000 0.1140 1.0000 1.0000 1.0000 1.0000 -0.3360 -1.0000 -1.0000 -0.7650 0.7930 1.0000 0.8460 -0.6520 -1.0000 -1.0000 -0.8400 0.7700 1.0000 1.0000 1.0000 0.0570 -1.0000 -1.0000 -1.0000 -1.0000 -0.4230 0.9960 1.0000 0.5390 -0.9890 -1.0000 0.3400 1.0000 1.0000 1.0000 0.7970 -0.5570 -1.0000 -1.0000 -1.0000 -1.0000 -0.8560 0.8630 1.0000 0.8840 -0.7670 -0.8800 0.8390 1.0000 1.0000 1.0000 -0.0700 -1.0000 -1.0000 -1.0000 -1.0000 -1.0000 -0.3740 1.0000 1.0000 0.9980 -0.5130 -0.4190 0.9980 1.0000 1.0000 0.9840 -0.6740 -1.0000 -1.0000 -1.0000 -1.0000 -1.0000 0.2460 1.0000 1.0000 0.7950 -0.9300 -0.6870 0.9960 1.0000 1.0000 0.5880 -0.9960 -1.0000 -1.0000 -1.0000 -1.0000 -1.0000 0.0750 1.0000 1.0000 0.1470 -1.0000 -0.9210 0.8610 1.0000 1.0000 0.1710 -1.0000 -1.0000 -1.0000 -1.0000 -1.0000 -0.9660 0.6600 1.0000 0.8180 -0.4870 -1.0000 -0.9920 0.5640 1.0000 1.0000 0.8570 -0.9230 -1.0000 -1.0000 -1.0000 -1.0000 0.0370 0.9670 1.0000 0.0200 -1.0000 -1.0000 -1.0000 0.2030 1.0000 1.0000 0.8100 -0.9020 -1.0000 -1.0000 -1.0000 -0.3040 0.9150 1.0000 1.0000 0.1910 -1.0000 -1.0000 -1.0000 -0.8560 0.8020 1.0000 1.0000 0.4620 0.1110 0.1230 0.9340 1.0000 1.0000 1.0000 0.9000 -0.4270 -1.0000 -1.0000 -1.0000 -1.0000 -0.4070 0.9970 1.0000 1.0000 1.0000 1.0000 1.0000 1.0000 1.0000 0.9370 -0.0710 -1.0000 -1.0000 -1.0000 -1.0000 -1.0000 -1.0000 -0.4220 0.6680 1.0000 1.0000 1.0000 1.0000 1.0000 0.8130 -0.2560 -0.9900 -1.0000 -1.0000 -1.0000 -1.0000 -1.0000 -1.0000 -1.0000 -0.9220 -0.1390 0.5800 1.0000 0.7270 -0.1330 -0.8070 -1.0000 -1.0000 -1.0000 -1.0000 -1.0000 
2.0000 -1.0000 -1.0000 -1.0000 -1.0000 -1.0000 -1.0000 -1.0000 -1.0000 -0.6310 -0.8090 -1.0000 -1.0000 -1.0000 -1.0000 -1.0000 -1.0000 -1.0000 -1.0000 -1.0000 -1.0000 -0.8200 -0.2580 -0.1780 0.7400 0.9820 0.9260 -0.0800 -1.0000 -1.0000 -1.0000 -1.0000 -1.0000 -1.0000 -1.0000 -1.0000 -0.8690 0.5140 1.0000 0.8930 0.4740 0.6120 1.0000 0.9590 -0.8190 -1.0000 -1.0000 -1.0000 -1.0000 -1.0000 -1.0000 -1.0000 -0.2820 0.9550 0.4080 -0.6630 -1.0000 -0.9650 0.8570 1.0000 -0.6060 -1.0000 -1.0000 -1.0000 -1.0000 -1.0000 -1.0000 -1.0000 -0.9470 -0.7830 -1.0000 -1.0000 -1.0000 -0.9750 0.7080 0.7450 -0.8400 -1.0000 -1.0000 -1.0000 -1.0000 -1.0000 -1.0000 -1.0000 -1.0000 -1.0000 -1.0000 -1.0000 -1.0000 -0.3200 1.0000 0.1980 -1.0000 -1.0000 -1.0000 -1.0000 -1.0000 -1.0000 -1.0000 -1.0000 -1.0000 -1.0000 -1.0000 -1.0000 -0.9390 0.6820 0.9860 -0.3300 -1.0000 -1.0000 -1.0000 -1.0000 -1.0000 -1.0000 -1.0000 -1.0000 -1.0000 -1.0000 -1.0000 -1.0000 0.0480 1.0000 0.2310 -1.0000 -1.0000 -1.0000 -1.0000 -1.0000 -1.0000 -1.0000 -1.0000 -1.0000 -1.0000 -1.0000 -0.9570 0.0470 1.0000 0.5160 -0.9260 -1.0000 -1.0000 -1.0000 -1.0000 -1.0000 -1.0000 -1.0000 -0.9990 -0.8780 -0.9200 -0.6700 0.3930 1.0000 0.6850 -0.7400 -1.0000 -1.0000 -1.0000 -1.0000 -1.0000 -1.0000 -1.0000 -0.9910 0.0100 0.9890 0.8650 0.8950 1.0000 0.6750 -0.8750 -1.0000 -1.0000 -1.0000 -1.0000 -1.0000 -1.0000 -1.0000 -1.0000 -0.2430 0.9990 1.0000 1.0000 1.0000 1.0000 0.3240 -0.5380 -1.0000 -1.0000 -1.0000 -1.0000 -1.0000 -1.0000 -1.0000 -1.0000 0.7230 1.0000 0.9900 0.7330 0.7510 0.9960 1.0000 0.9810 0.3630 -0.3210 -0.8530 -0.9940 -1.0000 -1.0000 -0.9460 -0.5550 -0.7140 -0.4740 -0.6460 -1.0000 -1.0000 -0.5200 0.4440 1.0000 1.0000 1.0000 1.0000 0.6100 0.4740 0.4740 0.6930 0.3900 -1.0000 -1.0000 -1.0000 -1.0000 -1.0000 -1.0000 -0.9860 -0.6270 0.0580 0.5890 0.8500 0.9520 0.9560 0.7970 -0.1930 -0.9560 -1.0000 -1.0000 -1.0000 -1.0000 -1.0000 -1.0000 -1.0000 -1.0000 -1.0000 -1.0000 -1.0000 -0.7390 -0.7010 -1.0000 -1.0000 -1.0000 
2.0000 -1.0000 -1.0000 -1.0000 -1.0000 -1.0000 -1.0000 -1.0000 -1.0000 -1.0000 -1.0000 -1.0000 -1.0000 -1.0000 -1.0000 -1.0000 -1.0000 -1.0000 -1.0000 -1.0000 -1.0000 -1.0000 -1.0000 -1.0000 -1.0000 -1.0000 -1.0000 -1.0000 -1.0000 -1.0000 -1.0000 -1.0000 -1.0000 -1.0000 -1.0000 -1.0000 -1.0000 -1.0000 -1.0000 -1.0000 -1.0000 -1.0000 -1.0000 -1.0000 -1.0000 -1.0000 -1.0000 -1.0000 -1.0000 -1.0000 -1.0000 -1.0000 -0.9690 -0.3860 0.0230 0.2130 0.1730 0.0850 -0.3380 -0.6000 -0.9970 -1.0000 -1.0000 -1.0000 -1.0000 -1.0000 -1.0000 -1.0000 -0.4570 1.0000 0.7480 0.7110 0.9350 1.0000 1.0000 1.0000 0.4860 -0.7300 -1.0000 -1.0000 -1.0000 -1.0000 -1.0000 -1.0000 -0.9970 -0.8230 -0.9740 -1.0000 -0.8670 -0.8230 -0.7460 -0.1580 0.8160 0.6420 -0.9100 -1.0000 -1.0000 -1.0000 -0.9760 -0.9570 -1.0000 -1.0000 -1.0000 -1.0000 -1.0000 -1.0000 -1.0000 -1.0000 -0.5960 1.0000 -0.0250 -1.0000 -1.0000 -0.5490 0.6690 0.7870 -0.2010 -0.8900 -1.0000 -1.0000 -1.0000 -1.0000 -1.0000 -1.0000 -0.6210 0.9940 0.1590 -1.0000 -1.0000 0.5560 0.9410 0.4980 1.0000 0.8750 -0.3360 -1.0000 -1.0000 -1.0000 -1.0000 -0.8860 0.3930 1.0000 -0.3040 -1.0000 -1.0000 0.8250 0.4360 -0.9800 -0.4690 0.7950 0.9830 0.3180 -0.9170 -1.0000 -0.6510 0.6620 1.0000 0.5190 -0.9440 -1.0000 -1.0000 0.1020 0.9190 -0.2650 -0.3580 -0.1890 0.7730 1.0000 0.8440 0.5740 0.9870 1.0000 0.5400 -0.8310 -0.8880 -0.5920 -0.5240 -0.9440 0.2420 1.0000 1.0000 1.0000 1.0000 1.0000 1.0000 1.0000 1.0000 1.0000 0.7270 0.7110 0.8880 0.9770 0.2650 -1.0000 -0.9850 -0.6730 -0.3810 -0.3810 -0.3810 -0.5740 -0.8470 -0.5910 -0.2200 0.1500 0.5500 0.0950 -0.2040 -0.7280 -1.0000 -1.0000 -1.0000 -1.0000 -1.0000 -1.0000 -1.0000 -1.0000 -1.0000 -1.0000 -1.0000 -1.0000 -1.0000 -1.0000 -1.0000 -1.0000 -1.0000 -1.0000 -1.0000 -1.0000 -1.0000 -1.0000 -1.0000 -1.0000 -1.0000 -1.0000 -1.0000 -1.0000 -1.0000 -1.0000 -1.0000 -1.0000 -1.0000 -1.0000 -1.0000 -1.0000 -1.0000 -1.0000 -1.0000 -1.0000 -1.0000 -1.0000 -1.0000 -1.0000 -1.0000 -1.0000 -1.0000 -1.0000 -1.0000 
7.0000 -1.0000 -1.0000 -1.0000 -1.0000 -1.0000 -1.0000 -1.0000 -1.0000 -1.0000 -1.0000 -1.0000 -1.0000 -1.0000 -1.0000 -1.0000 -1.0000 -0.7060 -0.3770 -0.4900 -0.9430 -1.0000 -1.0000 -1.0000 -1.0000 -1.0000 -1.0000 -0.9960 -0.9380 -0.9380 -0.9380 -0.3880 -0.7190 0.7470 1.0000 1.0000 0.9630 0.5010 0.4400 -0.0600 -0.0600 -0.0600 0.1980 0.5320 1.0000 1.0000 1.0000 1.0000 0.6870 -0.6320 0.2270 0.5600 0.9100 1.0000 1.0000 1.0000 1.0000 1.0000 1.0000 1.0000 0.9740 0.8650 0.9720 1.0000 0.4630 -1.0000 -1.0000 -1.0000 -0.8600 -0.5740 -0.5740 -0.5740 -0.5740 -0.4180 -0.5720 -0.5740 -0.6570 -0.8080 0.7930 1.0000 -0.3700 -1.0000 -1.0000 -1.0000 -1.0000 -1.0000 -1.0000 -1.0000 -1.0000 -1.0000 -1.0000 -1.0000 -0.9650 0.4390 1.0000 0.5550 -0.9800 -1.0000 -1.0000 -1.0000 -1.0000 -1.0000 -1.0000 -1.0000 -1.0000 -1.0000 -1.0000 -1.0000 0.2400 1.0000 0.7860 -0.8300 -1.0000 -1.0000 -1.0000 -1.0000 -1.0000 -1.0000 -1.0000 -1.0000 -1.0000 -1.0000 -1.0000 0.1650 1.0000 0.9000 -0.5340 -1.0000 -1.0000 -1.0000 -1.0000 -1.0000 -1.0000 -1.0000 -1.0000 -1.0000 -1.0000 -1.0000 -0.3250 0.9510 0.9100 -0.4880 -1.0000 -1.0000 -1.0000 -1.0000 -1.0000 -1.0000 -1.0000 -1.0000 -1.0000 -1.0000 -1.0000 -0.3370 0.9660 0.9150 -0.4950 -1.0000 -1.0000 -1.0000 -1.0000 -1.0000 -1.0000 -1.0000 -1.0000 -1.0000 -1.0000 -1.0000 -0.3670 0.9510 0.9220 -0.4560 -1.0000 -1.0000 -1.0000 -1.0000 -1.0000 -1.0000 -1.0000 -1.0000 -1.0000 -1.0000 -1.0000 -0.4960 0.9420 1.0000 -0.0820 -1.0000 -1.0000 -1.0000 -1.0000 -1.0000 -1.0000 -1.0000 -1.0000 -1.0000 -1.0000 -1.0000 -0.7610 0.7410 0.9990 0.0570 -0.9860 -1.0000 -1.0000 -1.0000 -1.0000 -1.0000 -1.0000 -1.0000 -1.0000 -1.0000 -1.0000 -1.0000 0.0490 1.0000 0.1080 -1.0000 -1.0000 -1.0000 -1.0000 -1.0000 -1.0000 -1.0000 -1.0000 -1.0000 -1.0000 -1.0000 -1.0000 -1.0000 -0.8360 -0.4410 -0.9900 -1.0000 -1.0000 -1.0000 -1.0000 -1.0000 -1.0000 -1.0000 -1.0000 -1.0000 -1.0000 -1.0000 -1.0000 -1.0000 -1.0000 -1.0000 -1.0000 -1.0000 -1.0000 -1.0000 -1.0000 -1.0000 -1.0000 -1.0000 -1.0000 
1.0000 -1.0000 -1.0000 -1.0000 -1.0000 -1.0000 -1.0000 -0.1350 0.4940 -0.3960 -1.0000 -1.0000 -1.0000 -1.0000 -1.0000 -1.0000 -1.0000 -1.0000 -1.0000 -1.0000 -1.0000 -1.0000 -1.0000 -0.6150 0.9980 0.9900 0.0710 -1.0000 -1.0000 -1.0000 -1.0000 -1.0000 -1.0000 -1.0000 -1.0000 -1.0000 -1.0000 -1.0000 -1.0000 0.0200 1.0000 1.0000 0.2410 -1.0000 -1.0000 -1.0000 -1.0000 -1.0000 -1.0000 -1.0000 -1.0000 -1.0000 -1.0000 -1.0000 -1.0000 -0.0390 1.0000 1.0000 -0.0630 -1.0000 -1.0000 -1.0000 -1.0000 -1.0000 -1.0000 -1.0000 -1.0000 -1.0000 -1.0000 -1.0000 -1.0000 -0.3700 1.0000 1.0000 0.2680 -1.0000 -1.0000 -1.0000 -1.0000 -1.0000 -1.0000 -1.0000 -1.0000 -1.0000 -1.0000 -1.0000 -1.0000 -0.3690 1.0000 1.0000 0.3270 -1.0000 -1.0000 -1.0000 -1.0000 -1.0000 -1.0000 -1.0000 -1.0000 -1.0000 -1.0000 -1.0000 -1.0000 -0.3670 1.0000 1.0000 0.2040 -1.0000 -1.0000 -1.0000 -1.0000 -1.0000 -1.0000 -1.0000 -1.0000 -1.0000 -1.0000 -1.0000 -1.0000 -0.1230 1.0000 1.0000 0.3840 -1.0000 -1.0000 -1.0000 -1.0000 -1.0000 -1.0000 -1.0000 -1.0000 -1.0000 -1.0000 -1.0000 -1.0000 0.1200 1.0000 1.0000 0.3820 -1.0000 -1.0000 -1.0000 -1.0000 -1.0000 -1.0000 -1.0000 -1.0000 -1.0000 -1.0000 -1.0000 -0.9990 0.5450 1.0000 1.0000 -0.2850 -1.0000 -1.0000 -1.0000 -1.0000 -1.0000 -1.0000 -1.0000 -1.0000 -1.0000 -1.0000 -1.0000 -0.9990 0.5760 1.0000 1.0000 -0.5580 -1.0000 -1.0000 -1.0000 -1.0000 -1.0000 -1.0000 -1.0000 -1.0000 -1.0000 -1.0000 -1.0000 -0.9690 0.7900 1.0000 1.0000 -0.5600 -1.0000 -1.0000 -1.0000 -1.0000 -1.0000 -1.0000 -1.0000 -1.0000 -1.0000 -1.0000 -1.0000 -1.0000 0.4900 1.0000 0.9220 -0.8160 -1.0000 -1.0000 -1.0000 -1.0000 -1.0000 -1.0000 -1.0000 -1.0000 -1.0000 -1.0000 -1.0000 -1.0000 -0.1130 1.0000 0.9620 -0.6160 -1.0000 -1.0000 -1.0000 -1.0000 -1.0000 -1.0000 -1.0000 -1.0000 -1.0000 -1.0000 -1.0000 -1.0000 -0.4120 0.9980 1.0000 0.6150 -0.9700 -1.0000 -1.0000 -1.0000 -1.0000 -1.0000 -1.0000 -1.0000 -1.0000 -1.0000 -1.0000 -1.0000 -1.0000 0.0180 0.9960 0.3390 -0.9990 -1.0000 -1.0000 -1.0000 -1.0000 -1.0000 
0.0000 -1.0000 -1.0000 -1.0000 -1.0000 -1.0000 -1.0000 -0.1080 0.8850 0.2870 -0.0470 -0.9390 -1.0000 -1.0000 -1.0000 -1.0000 -1.0000 -1.0000 -1.0000 -1.0000 -1.0000 -1.0000 -0.8000 0.9090 1.0000 1.0000 1.0000 0.5380 -0.7580 -1.0000 -1.0000 -1.0000 -1.0000 -1.0000 -1.0000 -1.0000 -0.8530 -0.3140 -0.0260 0.9840 1.0000 0.6410 0.6090 1.0000 0.8470 -0.4260 -1.0000 -1.0000 -1.0000 -1.0000 -0.9940 -0.2200 0.7940 1.0000 1.0000 1.0000 1.0000 0.7140 -0.9020 -0.2440 0.9420 0.9860 -0.2160 -1.0000 -1.0000 -1.0000 -0.4850 0.9910 1.0000 1.0000 0.8270 -0.1680 0.0950 0.9520 -0.8390 -1.0000 -0.2700 0.9220 0.9950 -0.2490 -1.0000 -0.8780 0.7710 1.0000 1.0000 0.3000 -0.8840 -1.0000 -1.0000 -1.0000 -1.0000 -1.0000 -1.0000 0.3410 1.0000 0.6010 -1.0000 -0.1770 1.0000 1.0000 0.1120 -0.9550 -1.0000 -1.0000 -1.0000 -1.0000 -1.0000 -1.0000 -1.0000 -0.8840 0.9130 0.9960 -0.7470 0.5040 1.0000 0.9520 -0.8080 -1.0000 -1.0000 -1.0000 -1.0000 -1.0000 -1.0000 -1.0000 -1.0000 -1.0000 0.3400 1.0000 -0.1040 0.6040 1.0000 0.7780 -0.9840 -1.0000 -1.0000 -1.0000 -1.0000 -1.0000 -1.0000 -1.0000 -1.0000 -1.0000 0.2740 1.0000 0.4610 0.6210 1.0000 0.4880 -1.0000 -1.0000 -1.0000 -1.0000 -1.0000 -1.0000 -1.0000 -1.0000 -1.0000 -1.0000 0.0410 1.0000 0.4850 0.6380 1.0000 0.3040 -1.0000 -1.0000 -1.0000 -1.0000 -1.0000 -1.0000 -1.0000 -1.0000 -1.0000 -1.0000 0.3070 1.0000 0.6350 -0.0100 1.0000 0.8930 -0.7340 -1.0000 -1.0000 -1.0000 -1.0000 -1.0000 -1.0000 -1.0000 -0.9500 0.1010 1.0000 1.0000 -0.2950 -0.7800 0.7080 1.0000 0.4100 -0.9390 -1.0000 -1.0000 -1.0000 -1.0000 -1.0000 -0.7580 0.5820 1.0000 1.0000 0.8490 -0.8260 -1.0000 -0.6360 0.8790 1.0000 0.7830 0.0590 0.0570 0.0570 0.0570 0.3690 0.8720 1.0000 0.9770 0.3360 -0.7120 -1.0000 -1.0000 -1.0000 -0.6750 0.6110 1.0000 1.0000 1.0000 1.0000 1.0000 1.0000 1.0000 0.7250 -0.6310 -0.9990 -1.0000 -1.0000 -1.0000 -1.0000 -1.0000 -0.9030 -0.2410 0.8410 0.8850 0.8850 0.8850 0.8770 0.1560 -0.7340 -1.0000 -1.0000 -1.0000 -1.0000 
9.0000 -1.0000 -1.0000 -1.0000 -1.0000 -1.0000 -0.3720 0.5240 0.7970 0.9520 0.4080 -0.3770 -0.9950 -1.0000 -1.0000 -1.0000 -1.0000 -1.0000 -1.0000 -1.0000 -1.0000 -0.5690 0.9620 0.6850 -0.0840 -0.3010 0.0120 0.7500 0.2420 -0.9470 -1.0000 -1.0000 -1.0000 -1.0000 -1.0000 -1.0000 -0.9870 0.5930 0.6580 -0.9420 -1.0000 -1.0000 -1.0000 -0.9540 -0.3440 -0.8560 -1.0000 -1.0000 -1.0000 -1.0000 -1.0000 -1.0000 -0.7940 0.9950 -0.1400 -1.0000 -1.0000 -1.0000 -1.0000 -0.5240 0.1430 -0.9280 -1.0000 -1.0000 -1.0000 -1.0000 -1.0000 -1.0000 -0.9410 0.9090 -0.2700 -1.0000 -1.0000 -1.0000 -0.7770 0.7240 0.9390 -0.8360 -1.0000 -1.0000 -1.0000 -1.0000 -1.0000 -1.0000 -1.0000 0.2070 0.6040 -0.4520 -0.5040 -0.0820 0.8040 1.0000 -0.2720 -1.0000 -1.0000 -1.0000 -1.0000 -1.0000 -1.0000 -1.0000 -1.0000 -0.9280 0.2380 0.9650 0.9800 0.9270 1.0000 0.4550 -0.9860 -1.0000 -1.0000 -1.0000 -1.0000 -1.0000 -1.0000 -1.0000 -1.0000 -1.0000 -1.0000 -0.8200 -0.7710 0.0320 1.0000 -0.4140 -1.0000 -1.0000 -1.0000 -1.0000 -1.0000 -1.0000 -1.0000 -1.0000 -1.0000 -1.0000 -1.0000 -1.0000 -0.9510 0.7120 0.6180 -0.9840 -1.0000 -1.0000 -1.0000 -1.0000 -1.0000 -1.0000 -1.0000 -1.0000 -1.0000 -1.0000 -1.0000 -1.0000 -0.6620 1.0000 -0.0820 -1.0000 -1.0000 -1.0000 -1.0000 -1.0000 -1.0000 -1.0000 -1.0000 -1.0000 -1.0000 -1.0000 -1.0000 -1.0000 0.0720 0.9710 -0.8100 -1.0000 -1.0000 -1.0000 -1.0000 -1.0000 -1.0000 -1.0000 -1.0000 -1.0000 -1.0000 -1.0000 -1.0000 -1.0000 0.6860 0.5470 -1.0000 -1.0000 -1.0000 -1.0000 -1.0000 -1.0000 -1.0000 -1.0000 -1.0000 -1.0000 -1.0000 -1.0000 -1.0000 -0.8440 0.9850 -0.1310 -1.0000 -1.0000 -1.0000 -1.0000 -1.0000 -1.0000 -1.0000 -1.0000 -1.0000 -1.0000 -1.0000 -1.0000 -1.0000 -0.4500 0.9950 -0.6550 -1.0000 -1.0000 -1.0000 -1.0000 -1.0000 -1.0000 -1.0000 -1.0000 -1.0000 -1.0000 -1.0000 -1.0000 -1.0000 -0.1710 0.8860 -0.9420 -1.0000 -1.0000 -1.0000 -1.0000 -1.0000 -1.0000 -1.0000 -1.0000 -1.0000 -1.0000 -1.0000 -1.0000 -1.0000 -0.4790 0.5090 -1.0000 -1.0000 -1.0000 -1.0000 -1.0000 -1.0000 -1.0000 -1.0000 
2.0000 -1.0000 -1.0000 -1.0000 -0.9960 -0.2760 -0.2360 -0.9810 -1.0000 -1.0000 -1.0000 -1.0000 -1.0000 -1.0000 -1.0000 -1.0000 -1.0000 -1.0000 -1.0000 -1.0000 -0.7310 1.0000 1.0000 0.1190 -1.0000 -1.0000 -1.0000 -1.0000 -1.0000 -1.0000 -1.0000 -1.0000 -1.0000 -1.0000 -1.0000 -0.6850 0.6570 1.0000 1.0000 0.9030 -0.9040 -1.0000 -1.0000 -1.0000 -1.0000 -1.0000 -1.0000 -1.0000 -1.0000 -0.9990 -0.1540 0.8710 1.0000 1.0000 1.0000 1.0000 0.9360 0.4610 -0.3110 -0.9260 -1.0000 -1.0000 -1.0000 -1.0000 -1.0000 0.4730 0.9920 1.0000 1.0000 1.0000 0.9020 0.8870 1.0000 1.0000 1.0000 0.6910 -0.6550 -1.0000 -1.0000 -1.0000 -1.0000 0.2440 1.0000 1.0000 0.7170 -0.1570 -0.8000 -0.9630 -0.6990 -0.5800 0.4300 1.0000 0.7810 -0.7600 -1.0000 -1.0000 -1.0000 -0.9880 -0.5380 -0.8720 -0.9770 -1.0000 -1.0000 -1.0000 -1.0000 -1.0000 -0.8960 0.8840 1.0000 0.1770 -1.0000 -1.0000 -1.0000 -1.0000 -1.0000 -1.0000 -1.0000 -1.0000 -1.0000 -1.0000 -1.0000 -1.0000 -0.9310 0.8550 1.0000 0.7210 -1.0000 -1.0000 -1.0000 -1.0000 -1.0000 -1.0000 -1.0000 -1.0000 -1.0000 -1.0000 -1.0000 -1.0000 -0.2390 1.0000 1.0000 0.5270 -1.0000 -1.0000 -1.0000 -1.0000 -1.0000 -1.0000 -1.0000 -0.9780 -0.5920 -0.2420 -0.0690 0.2580 0.8240 1.0000 1.0000 0.5570 -0.5070 -0.2910 -0.5720 -1.0000 -1.0000 -0.8340 -0.0300 0.7480 1.0000 1.0000 1.0000 1.0000 1.0000 1.0000 1.0000 1.0000 1.0000 1.0000 0.5400 -1.0000 -0.3330 0.8640 1.0000 1.0000 1.0000 1.0000 1.0000 1.0000 1.0000 0.9640 0.8910 0.8910 0.5540 0.0020 -0.9030 -0.6840 0.9720 1.0000 1.0000 0.7370 -0.0150 0.7530 1.0000 1.0000 1.0000 -0.0760 -1.0000 -1.0000 -1.0000 -1.0000 -1.0000 0.4490 1.0000 1.0000 0.9040 0.0540 0.7790 1.0000 1.0000 0.9320 -0.2600 -0.9900 -1.0000 -1.0000 -1.0000 -1.0000 -1.0000 0.4580 1.0000 1.0000 1.0000 1.0000 1.0000 1.0000 0.7910 -0.3640 -1.0000 -1.0000 -1.0000 -1.0000 -1.0000 -1.0000 -1.0000 -0.6620 -0.0950 -0.0950 -0.0950 -0.0950 -0.0950 -0.5060 -0.8660 -1.0000 -1.0000 -1.0000 -1.0000 -1.0000 -1.0000 -1.0000 -1.0000 
7.0000 -1.0000 -0.7900 -0.6840 -0.6840 -0.1500 -0.1230 -0.1230 0.2720 0.4380 0.9210 1.0000 0.8120 0.3880 -0.6090 -1.0000 -1.0000 -0.7520 0.9030 1.0000 1.0000 1.0000 1.0000 1.0000 1.0000 1.0000 1.0000 1.0000 1.0000 1.0000 0.9380 -0.5560 -1.0000 -0.8850 0.9650 1.0000 1.0000 1.0000 1.0000 1.0000 1.0000 1.0000 1.0000 0.6320 0.8260 1.0000 1.0000 0.8060 -0.9540 -1.0000 -0.5570 0.2050 0.7870 0.8600 0.8240 0.2640 -0.2630 -0.5420 -0.8240 -0.9810 -0.5320 1.0000 1.0000 0.9990 -0.6810 -1.0000 -1.0000 -1.0000 -1.0000 -1.0000 -1.0000 -1.0000 -1.0000 -1.0000 -1.0000 -1.0000 -0.1400 1.0000 1.0000 0.9920 -0.8290 -1.0000 -1.0000 -1.0000 -1.0000 -1.0000 -1.0000 -1.0000 -1.0000 -1.0000 -1.0000 -1.0000 0.5170 1.0000 1.0000 0.8740 -0.9350 -1.0000 -1.0000 -1.0000 -1.0000 -1.0000 -1.0000 -1.0000 -1.0000 -1.0000 -1.0000 -0.6600 0.9520 1.0000 1.0000 0.4690 -1.0000 -1.0000 -1.0000 -1.0000 -1.0000 -1.0000 -1.0000 -1.0000 -1.0000 -1.0000 -0.9890 0.4510 1.0000 1.0000 1.0000 -0.2080 -1.0000 -1.0000 -1.0000 -1.0000 -1.0000 -1.0000 -1.0000 -1.0000 -1.0000 -1.0000 -0.5160 0.9310 1.0000 1.0000 0.7600 -0.9100 -1.0000 -1.0000 -1.0000 -1.0000 -1.0000 -1.0000 -1.0000 -1.0000 -1.0000 -0.9450 0.6860 1.0000 1.0000 1.0000 -0.3200 -1.0000 -1.0000 -1.0000 -1.0000 -1.0000 -1.0000 -1.0000 -1.0000 -1.0000 -0.8640 0.4150 1.0000 1.0000 1.0000 0.0320 -0.9750 -1.0000 -1.0000 -1.0000 -1.0000 -1.0000 -1.0000 -1.0000 -1.0000 -0.8370 0.5220 1.0000 1.0000 1.0000 0.7610 -0.9130 -1.0000 -1.0000 -1.0000 -1.0000 -1.0000 -1.0000 -1.0000 -1.0000 -0.4680 0.8000 1.0000 1.0000 1.0000 0.9050 -0.7190 -1.0000 -1.0000 -1.0000 -1.0000 -1.0000 -1.0000 -1.0000 -1.0000 -0.2730 0.9370 1.0000 1.0000 1.0000 0.6500 -0.6770 -1.0000 -1.0000 -1.0000 -1.0000 -1.0000 -1.0000 -1.0000 -1.0000 -1.0000 0.6360 1.0000 1.0000 1.0000 0.6220 -0.7440 -1.0000 -1.0000 -1.0000 -1.0000 -1.0000 -1.0000 -1.0000 -1.0000 -1.0000 -1.0000 -0.3710 0.4380 0.5960 0.2330 -0.8750 -1.0000 -1.0000 -1.0000 -1.0000 -1.0000 -1.0000 -1.0000 
0.0000 -1.0000 -1.0000 -1.0000 -1.0000 -1.0000 -1.0000 -1.0000 -1.0000 -1.0000 -1.0000 -1.0000 -1.0000 -1.0000 -1.0000 -1.0000 -1.0000 -1.0000 -1.0000 -1.0000 -1.0000 -1.0000 -0.8840 -0.6870 -0.6870 -0.5890 0.1480 0.5140 0.5140 -0.3800 -1.0000 -1.0000 -1.0000 -1.0000 -1.0000 -1.0000 -1.0000 -0.5230 0.8000 1.0000 1.0000 1.0000 1.0000 1.0000 1.0000 0.4130 -1.0000 -1.0000 -1.0000 -1.0000 -1.0000 -0.8510 0.2700 0.9460 1.0000 1.0000 1.0000 1.0000 1.0000 1.0000 0.5330 -0.8300 -1.0000 -1.0000 -1.0000 -1.0000 -0.9390 0.2020 1.0000 1.0000 1.0000 1.0000 1.0000 1.0000 1.0000 1.0000 0.9850 0.0060 -1.0000 -1.0000 -1.0000 -0.9950 0.4070 1.0000 1.0000 1.0000 1.0000 0.7910 -0.4850 -0.6270 0.4610 1.0000 1.0000 0.9930 -0.1620 -1.0000 -1.0000 -0.3330 0.9930 1.0000 1.0000 1.0000 0.7750 -0.7760 -1.0000 -1.0000 -0.9790 0.2110 0.9910 1.0000 0.9690 -0.4160 -1.0000 0.2780 1.0000 1.0000 1.0000 0.7200 -0.6290 -1.0000 -1.0000 -1.0000 -1.0000 -1.0000 0.2940 1.0000 1.0000 0.8760 -0.6020 0.5970 1.0000 1.0000 1.0000 -0.1880 -1.0000 -1.0000 -1.0000 -1.0000 -1.0000 -1.0000 -0.9250 0.8570 1.0000 1.0000 0.2750 0.4960 1.0000 1.0000 1.0000 -0.6570 -1.0000 -1.0000 -1.0000 -1.0000 -1.0000 -1.0000 -0.7600 0.6780 1.0000 1.0000 0.7080 -0.1440 1.0000 1.0000 1.0000 -0.0470 -1.0000 -1.0000 -1.0000 -1.0000 -0.9300 -0.2920 0.7350 1.0000 1.0000 1.0000 0.4190 -0.8910 0.8960 1.0000 1.0000 0.8060 -0.3600 -0.5080 -0.5080 -0.0570 0.5530 1.0000 1.0000 1.0000 1.0000 0.9850 -0.5430 -1.0000 -0.2410 0.9800 1.0000 1.0000 1.0000 1.0000 1.0000 1.0000 1.0000 1.0000 1.0000 1.0000 0.8590 -0.5600 -0.9960 -1.0000 -1.0000 -0.4640 0.6770 1.0000 1.0000 1.0000 1.0000 1.0000 1.0000 1.0000 0.8100 0.3330 -0.7940 -1.0000 -1.0000 -1.0000 -1.0000 -1.0000 -0.9680 -0.4400 0.4510 -0.0870 0.4390 0.5140 0.2300 -0.1460 -0.8730 -1.0000 -1.0000 -1.0000 -1.0000 -1.0000 -1.0000 -1.0000 -1.0000 -1.0000 -1.0000 -1.0000 -1.0000 -1.0000 -1.0000 -1.0000 -1.0000 -1.0000 -1.0000 -1.0000 -1.0000 
4.0000 -1.0000 -1.0000 -1.0000 -1.0000 -1.0000 -1.0000 -1.0000 -1.0000 -1.0000 -1.0000 0.0900 0.2840 -1.0000 -1.0000 -1.0000 -1.0000 -1.0000 -1.0000 -1.0000 -1.0000 -1.0000 -1.0000 -1.0000 -1.0000 -1.0000 -1.0000 0.3800 0.2450 -1.0000 -1.0000 -1.0000 -1.0000 -1.0000 -1.0000 -1.0000 -1.0000 -1.0000 -1.0000 -1.0000 -1.0000 -1.0000 -0.9650 0.8850 0.4550 -1.0000 -1.0000 -1.0000 -1.0000 -1.0000 -1.0000 -1.0000 -0.9830 -0.1250 -0.8920 -1.0000 -1.0000 -1.0000 -0.7900 1.0000 0.4150 -1.0000 -1.0000 -1.0000 -1.0000 -1.0000 -1.0000 -1.0000 -0.6260 1.0000 -0.1240 -1.0000 -1.0000 -1.0000 -0.7490 0.9980 0.3760 -1.0000 -1.0000 -1.0000 -1.0000 -1.0000 -1.0000 -1.0000 -0.3360 1.0000 0.0860 -1.0000 -1.0000 -1.0000 -0.7060 0.9950 -0.0390 -1.0000 -1.0000 -1.0000 -1.0000 -1.0000 -1.0000 -1.0000 -0.0470 1.0000 -0.0780 -1.0000 -1.0000 -1.0000 -0.2970 1.0000 0.1710 -1.0000 -1.0000 -1.0000 -1.0000 -1.0000 -1.0000 -1.0000 0.3680 1.0000 -0.6180 -1.0000 -1.0000 -1.0000 -0.1320 1.0000 0.0070 -1.0000 -1.0000 -1.0000 -1.0000 -1.0000 -1.0000 -0.4660 0.9990 0.8940 0.0010 -0.0480 -0.5000 -0.0760 0.4800 1.0000 0.6130 0.5130 0.5870 -0.9960 -1.0000 -1.0000 -0.9960 0.6940 1.0000 1.0000 1.0000 1.0000 1.0000 1.0000 1.0000 1.0000 1.0000 0.9230 0.0040 -1.0000 -1.0000 -1.0000 -1.0000 -0.3550 -0.2380 -0.5000 -0.5000 -0.4990 -0.1260 -0.4990 0.8290 1.0000 -0.3620 -1.0000 -1.0000 -1.0000 -1.0000 -1.0000 -1.0000 -1.0000 -1.0000 -1.0000 -1.0000 -1.0000 -1.0000 -0.9840 0.8860 0.9840 -0.7610 -1.0000 -1.0000 -1.0000 -1.0000 -1.0000 -1.0000 -1.0000 -1.0000 -1.0000 -1.0000 -1.0000 -1.0000 -0.9380 0.8800 0.8060 -0.9980 -1.0000 -1.0000 -1.0000 -1.0000 -1.0000 -1.0000 -1.0000 -1.0000 -1.0000 -1.0000 -1.0000 -1.0000 -0.9570 0.9380 0.9930 -0.8490 -1.0000 -1.0000 -1.0000 -1.0000 -1.0000 -1.0000 -1.0000 -1.0000 -1.0000 -1.0000 -1.0000 -1.0000 -0.7290 1.0000 0.6040 -1.0000 -1.0000 -1.0000 -1.0000 -1.0000 -1.0000 -1.0000 -1.0000 -1.0000 -1.0000 -1.0000 -1.0000 -1.0000 -0.9810 0.4160 -0.0610 -1.0000 -1.0000 -1.0000 -1.0000 -1.0000 
8.0000 -1.0000 -1.0000 -1.0000 -1.0000 -1.0000 -1.0000 -0.6070 0.3590 0.7700 0.5290 -0.6090 -1.0000 -1.0000 -1.0000 -1.0000 -1.0000 -1.0000 -1.0000 -1.0000 -1.0000 -1.0000 -0.1520 0.9390 1.0000 0.9270 0.9080 0.9490 -0.6130 -1.0000 -1.0000 -1.0000 -1.0000 -1.0000 -1.0000 -1.0000 -1.0000 -0.9710 0.6510 1.0000 0.2320 -0.7600 0.3940 1.0000 0.2350 -1.0000 -1.0000 -1.0000 -1.0000 -1.0000 -1.0000 -1.0000 -1.0000 -0.8780 0.9560 0.9510 -0.8360 -0.7320 0.9320 1.0000 -0.6030 -1.0000 -1.0000 -1.0000 -1.0000 -1.0000 -1.0000 -1.0000 -1.0000 -0.8250 0.9960 0.5880 -0.9880 0.3560 1.0000 0.5030 -0.9820 -1.0000 -1.0000 -1.0000 -1.0000 -1.0000 -1.0000 -1.0000 -1.0000 -1.0000 0.5200 0.7200 -0.1490 0.9860 0.8130 -0.6080 -1.0000 -1.0000 -1.0000 -1.0000 -1.0000 -1.0000 -1.0000 -1.0000 -1.0000 -1.0000 -0.3140 1.0000 1.0000 1.0000 -0.2300 -1.0000 -1.0000 -1.0000 -1.0000 -1.0000 -1.0000 -1.0000 -1.0000 -1.0000 -1.0000 -1.0000 -0.8240 0.9690 1.0000 0.5810 -0.8520 -1.0000 -1.0000 -1.0000 -1.0000 -1.0000 -1.0000 -1.0000 -1.0000 -1.0000 -1.0000 -1.0000 0.0940 1.0000 1.0000 0.8440 -0.6570 -1.0000 -1.0000 -1.0000 -1.0000 -1.0000 -1.0000 -1.0000 -1.0000 -1.0000 -1.0000 -0.6840 0.9470 1.0000 0.5400 0.9270 0.6410 -0.9760 -1.0000 -1.0000 -1.0000 -1.0000 -1.0000 -1.0000 -1.0000 -1.0000 -1.0000 0.0640 1.0000 0.8350 -0.8520 -0.3900 0.9600 0.1440 -1.0000 -1.0000 -1.0000 -1.0000 -1.0000 -1.0000 -1.0000 -1.0000 -1.0000 0.3510 1.0000 -0.1320 -1.0000 -1.0000 0.5880 0.8940 -0.8970 -1.0000 -1.0000 -1.0000 -1.0000 -1.0000 -1.0000 -1.0000 -1.0000 -0.2730 1.0000 0.0690 -1.0000 -1.0000 0.1030 1.0000 -0.3060 -1.0000 -1.0000 -1.0000 -1.0000 -1.0000 -1.0000 -1.0000 -1.0000 -0.9420 0.7430 0.8870 -0.2660 -0.8790 0.6550 1.0000 0.0320 -1.0000 -1.0000 -1.0000 -1.0000 -1.0000 -1.0000 -1.0000 -1.0000 -1.0000 -0.8570 0.4990 0.9980 0.8360 1.0000 0.9640 -0.6140 -1.0000 -1.0000 -1.0000 -1.0000 -1.0000 -1.0000 -1.0000 -1.0000 -1.0000 -1.0000 -0.9270 -0.2300 0.8860 0.7640 -0.3010 -1.0000 -1.0000 -1.0000 -1.0000 -1.0000 
0.0000 -1.0000 -1.0000 -1.0000 -1.0000 -1.0000 -0.9270 -0.2750 0.7000 -0.1120 -1.0000 -1.0000 -1.0000 -1.0000 -1.0000 -1.0000 -1.0000 -1.0000 -1.0000 -1.0000 -1.0000 -1.0000 -0.0380 1.0000 1.0000 0.0870 -1.0000 -1.0000 -1.0000 -1.0000 -1.0000 -1.0000 -1.0000 -1.0000 -1.0000 -1.0000 -1.0000 -0.0780 0.7470 0.9140 -0.0180 -0.1230 0.0280 -0.8780 -1.0000 -1.0000 -1.0000 -1.0000 -1.0000 -1.0000 -1.0000 -1.0000 -1.0000 0.3790 0.6520 -0.1600 -0.9450 0.5500 1.0000 0.2640 -1.0000 -1.0000 -1.0000 -1.0000 -1.0000 -1.0000 -1.0000 -1.0000 -0.8820 -0.1670 -0.6810 -1.0000 -1.0000 -0.8010 0.8470 0.9870 -0.4960 -1.0000 -1.0000 -1.0000 -1.0000 -1.0000 -1.0000 -1.0000 0.4320 1.0000 0.2260 -1.0000 -1.0000 -1.0000 -0.2850 0.9830 0.8230 -0.8030 -1.0000 -1.0000 -1.0000 -1.0000 -1.0000 -0.7000 0.9010 1.0000 -0.2710 -1.0000 -1.0000 -1.0000 -1.0000 -0.0120 1.0000 0.3830 -0.9860 -1.0000 -1.0000 -1.0000 -1.0000 -0.2710 1.0000 1.0000 -0.6170 -1.0000 -1.0000 -1.0000 -1.0000 -0.7540 0.9990 1.0000 -0.3760 -1.0000 -1.0000 -1.0000 -1.0000 -0.1670 1.0000 0.9920 -0.7130 -1.0000 -1.0000 -1.0000 -1.0000 -1.0000 0.2000 1.0000 0.1850 -1.0000 -1.0000 -1.0000 -1.0000 0.3610 1.0000 0.9650 -0.7910 -1.0000 -1.0000 -1.0000 -1.0000 -1.0000 0.1230 1.0000 0.7460 -0.9990 -1.0000 -1.0000 -0.9950 0.7320 1.0000 0.9410 -0.8710 -1.0000 -1.0000 -1.0000 -1.0000 -1.0000 0.3480 1.0000 0.5170 -0.9960 -1.0000 -1.0000 -1.0000 0.4780 1.0000 0.9670 -0.8800 -1.0000 -1.0000 -1.0000 -1.0000 -0.8950 0.7710 1.0000 0.1150 -1.0000 -1.0000 -1.0000 -1.0000 -0.0830 1.0000 1.0000 -0.3520 -1.0000 -0.7870 -0.3980 0.3360 0.7310 1.0000 0.7520 -0.5880 -1.0000 -1.0000 -1.0000 -1.0000 -0.6530 0.9480 1.0000 0.7810 0.5650 0.8980 1.0000 1.0000 1.0000 0.4740 -0.9550 -1.0000 -1.0000 -1.0000 -1.0000 -1.0000 -1.0000 -0.5060 0.7880 1.0000 1.0000 1.0000 1.0000 1.0000 0.8140 -0.7610 -1.0000 -1.0000 -1.0000 -1.0000 -1.0000 -1.0000 -1.0000 -1.0000 -0.8040 0.2860 1.0000 1.0000 0.5440 -0.1900 -0.8530 -1.0000 -1.0000 -1.0000 -1.0000 -1.0000 
8.0000 -1.0000 -1.0000 -1.0000 -1.0000 -0.5060 0.6520 1.0000 1.0000 0.8820 0.1250 -0.4970 -1.0000 -1.0000 -1.0000 -1.0000 -1.0000 -1.0000 -1.0000 -1.0000 -0.4350 0.9040 1.0000 1.0000 1.0000 0.6600 0.7470 0.9690 -0.4700 -1.0000 -1.0000 -1.0000 -1.0000 -1.0000 -1.0000 -0.9910 0.5450 1.0000 0.5740 -0.3680 -0.9270 -0.9710 -0.9680 0.3460 0.5780 -0.9530 -1.0000 -1.0000 -1.0000 -1.0000 -1.0000 -0.9610 0.9120 1.0000 -0.4230 -1.0000 -1.0000 -1.0000 -1.0000 -0.0070 1.0000 0.4290 -1.0000 -1.0000 -1.0000 -1.0000 -1.0000 -1.0000 0.4280 0.9510 -0.8130 -1.0000 -1.0000 -1.0000 -0.8110 0.4870 1.0000 0.7140 -0.9630 -1.0000 -1.0000 -1.0000 -1.0000 -1.0000 -0.4340 0.9470 0.4540 -1.0000 -1.0000 -0.8130 0.7260 1.0000 0.9970 -0.4050 -1.0000 -1.0000 -1.0000 -1.0000 -1.0000 -1.0000 -1.0000 0.2180 0.9890 -0.0250 -0.4020 0.8360 1.0000 0.9990 0.0610 -0.9870 -1.0000 -1.0000 -1.0000 -1.0000 -1.0000 -1.0000 -1.0000 -0.9640 0.5470 1.0000 1.0000 1.0000 0.9730 -0.0550 -0.9760 -1.0000 -1.0000 -1.0000 -1.0000 -1.0000 -1.0000 -1.0000 -1.0000 -1.0000 0.0920 1.0000 1.0000 0.9030 -0.6010 -1.0000 -1.0000 -1.0000 -1.0000 -1.0000 -1.0000 -1.0000 -1.0000 -1.0000 -1.0000 0.2280 0.9960 1.0000 1.0000 0.9690 -0.7890 -1.0000 -1.0000 -1.0000 -1.0000 -1.0000 -1.0000 -1.0000 -1.0000 -1.0000 -0.7000 0.9660 1.0000 0.6950 -0.0920 1.0000 -0.0110 -1.0000 -1.0000 -1.0000 -1.0000 -1.0000 -1.0000 -1.0000 -1.0000 -1.0000 -0.2300 1.0000 0.9250 -0.7120 -0.7310 0.7950 0.9680 -0.6200 -1.0000 -1.0000 -1.0000 -1.0000 -1.0000 -1.0000 -1.0000 -1.0000 -0.7790 0.9720 0.8300 -0.9500 -1.0000 0.0010 1.0000 0.1880 -1.0000 -1.0000 -1.0000 -1.0000 -1.0000 -1.0000 -1.0000 -1.0000 -1.0000 0.0100 0.9940 0.5360 -0.3450 0.3550 1.0000 0.7950 -0.9880 -1.0000 -1.0000 -1.0000 -1.0000 -1.0000 -1.0000 -1.0000 -1.0000 -1.0000 -0.1020 0.9850 1.0000 1.0000 1.0000 0.4300 -1.0000 -1.0000 -1.0000 -1.0000 -1.0000 -1.0000 -1.0000 -1.0000 -1.0000 -1.0000 -1.0000 -0.6380 -0.0240 0.9010 0.7810 -0.6790 -1.0000 -1.0000 -1.0000 -1.0000 -1.0000 
7.0000 -1.0000 -1.0000 -1.0000 -1.0000 -1.0000 -0.3180 0.6710 1.0000 0.6920 0.2390 -0.0850 0.0940 -1.0000 -1.0000 -1.0000 -1.0000 -1.0000 -1.0000 -1.0000 -1.0000 -0.8390 0.8290 1.0000 0.8100 0.7970 0.9520 1.0000 0.9880 -0.8130 -1.0000 -1.0000 -1.0000 -1.0000 -1.0000 -1.0000 -1.0000 0.3340 1.0000 0.3460 -0.9640 -1.0000 -0.5440 0.7000 1.0000 -0.2470 -1.0000 -1.0000 -1.0000 -1.0000 -1.0000 -1.0000 -0.7940 0.9190 0.9680 -0.8920 -1.0000 -1.0000 -0.8820 0.9280 0.9910 -0.5510 -1.0000 -1.0000 -1.0000 -1.0000 -1.0000 -1.0000 -0.7540 0.9910 0.5890 -0.9930 -1.0000 -1.0000 -0.5480 1.0000 0.8480 -0.9610 -1.0000 -1.0000 -1.0000 -1.0000 -1.0000 -1.0000 -0.2280 1.0000 0.1540 -1.0000 -1.0000 -1.0000 0.0230 1.0000 0.3340 -1.0000 -1.0000 -1.0000 -1.0000 -1.0000 -1.0000 -1.0000 -0.8480 0.0020 -0.7930 -1.0000 -1.0000 -0.8980 0.8510 1.0000 -0.3660 -1.0000 -1.0000 -1.0000 -1.0000 -1.0000 -1.0000 -1.0000 -1.0000 -1.0000 -1.0000 -1.0000 -1.0000 -0.2000 1.0000 0.8090 -0.9480 -1.0000 -1.0000 -1.0000 -1.0000 -1.0000 -1.0000 -1.0000 -1.0000 -1.0000 -1.0000 -1.0000 -1.0000 0.3810 1.0000 0.1330 -1.0000 -1.0000 -1.0000 -1.0000 -1.0000 -1.0000 -1.0000 -1.0000 -1.0000 -1.0000 -1.0000 -1.0000 -0.8090 0.9630 1.0000 -0.2730 -1.0000 -1.0000 -1.0000 -1.0000 -1.0000 -1.0000 -1.0000 -1.0000 -1.0000 -1.0000 -1.0000 -1.0000 -0.1460 1.0000 0.9430 -0.7690 -1.0000 -1.0000 -1.0000 -1.0000 -1.0000 -1.0000 -1.0000 -1.0000 -1.0000 -1.0000 -1.0000 -0.9860 0.5760 1.0000 0.4350 -0.9970 -1.0000 -1.0000 -1.0000 -1.0000 -1.0000 -1.0000 -1.0000 -1.0000 -1.0000 -1.0000 -1.0000 -0.8410 0.9010 1.0000 -0.4740 -1.0000 -1.0000 -1.0000 -1.0000 -1.0000 -1.0000 -1.0000 -1.0000 -1.0000 -1.0000 -1.0000 -1.0000 -0.3310 1.0000 0.9180 -0.9440 -1.0000 -1.0000 -1.0000 -1.0000 -1.0000 -1.0000 -1.0000 -1.0000 -1.0000 -1.0000 -1.0000 -1.0000 -0.8740 0.9650 0.8820 -0.9740 -1.0000 -1.0000 -1.0000 -1.0000 -1.0000 -1.0000 -1.0000 -1.0000 -1.0000 -1.0000 -1.0000 -1.0000 -1.0000 0.0620 0.7900 -0.9390 -1.0000 -1.0000 -1.0000 -1.0000 -1.0000 -1.0000 
2.0000 -1.0000 -1.0000 -1.0000 -1.0000 -1.0000 -1.0000 -1.0000 -0.2250 0.8080 -0.6810 -1.0000 -1.0000 -1.0000 -1.0000 -1.0000 -1.0000 -1.0000 -1.0000 -1.0000 -1.0000 -1.0000 -1.0000 -0.4800 0.9890 0.9490 -0.8530 -1.0000 -1.0000 -1.0000 -1.0000 -1.0000 -1.0000 -1.0000 -1.0000 -1.0000 -1.0000 -1.0000 -0.2880 0.9080 1.0000 0.9880 0.2180 -0.9670 -1.0000 -1.0000 -1.0000 -1.0000 -1.0000 -1.0000 -1.0000 -1.0000 -0.7670 0.3190 0.9960 0.9990 0.5990 0.1920 1.0000 -0.5550 -1.0000 -1.0000 -1.0000 -1.0000 -1.0000 -1.0000 -0.7990 0.2830 0.9600 1.0000 0.5410 -0.5590 -0.9960 -0.2000 0.9780 -0.8030 -1.0000 -1.0000 -1.0000 -1.0000 -1.0000 -1.0000 0.2020 1.0000 0.6720 -0.2680 -0.9510 -1.0000 -0.9870 0.5700 0.6510 -0.9940 -1.0000 -1.0000 -1.0000 -1.0000 -1.0000 -1.0000 -0.9390 -0.5360 -0.9500 -1.0000 -1.0000 -1.0000 -0.6180 0.9850 -0.2910 -1.0000 -1.0000 -1.0000 -1.0000 -1.0000 -1.0000 -1.0000 -1.0000 -1.0000 -1.0000 -1.0000 -1.0000 -1.0000 0.4790 0.6420 -0.9630 -1.0000 -1.0000 -1.0000 -1.0000 -1.0000 -1.0000 -1.0000 -1.0000 -1.0000 -1.0000 -1.0000 -1.0000 -0.6340 0.9790 -0.2230 -1.0000 -1.0000 -1.0000 -1.0000 -1.0000 -1.0000 -1.0000 -1.0000 -1.0000 -1.0000 -1.0000 -1.0000 -0.9970 0.3210 0.6880 -0.9820 -1.0000 -1.0000 -1.0000 -1.0000 -1.0000 -1.0000 -1.0000 -1.0000 -1.0000 -1.0000 -1.0000 -1.0000 -0.4060 0.9900 -0.3440 -1.0000 -1.0000 -1.0000 -1.0000 -1.0000 -1.0000 -1.0000 -1.0000 -1.0000 -1.0000 -1.0000 -1.0000 -0.7970 0.7550 0.4530 -0.6060 -0.4240 -0.0890 -0.0890 -0.4710 -0.5130 -0.8990 -0.9990 -1.0000 -1.0000 -1.0000 -1.0000 -0.9710 0.5120 1.0000 1.0000 1.0000 1.0000 0.9330 0.9240 0.9240 0.9730 1.0000 -0.0010 -1.0000 -1.0000 -1.0000 -0.7370 0.7750 1.0000 0.8790 0.1360 -0.5100 -0.6710 -0.9500 -1.0000 -1.0000 -0.8000 -0.6220 -0.6810 -1.0000 -1.0000 -0.9600 0.4020 0.9940 0.1440 -0.9050 -1.0000 -1.0000 -1.0000 -1.0000 -1.0000 -1.0000 -1.0000 -1.0000 -1.0000 -1.0000 -1.0000 -0.8380 0.6720 -0.2600 -1.0000 -1.0000 -1.0000 -1.0000 -1.0000 -1.0000 -1.0000 -1.0000 -1.0000 -1.0000 -1.0000 -1.0000 
7.0000 -1.0000 -1.0000 -1.0000 -1.0000 -1.0000 -0.6630 0.8360 -0.4210 -0.6910 -0.5060 -0.8180 -1.0000 -1.0000 -1.0000 -1.0000 -1.0000 -1.0000 -1.0000 -1.0000 -1.0000 -1.0000 0.4800 1.0000 0.9510 1.0000 1.0000 0.9890 -0.9230 -1.0000 -1.0000 -1.0000 -1.0000 -1.0000 -1.0000 -1.0000 -1.0000 -0.8110 0.9880 0.9680 -0.0790 -0.6720 -0.5370 0.8480 -0.6430 -1.0000 -1.0000 -1.0000 -1.0000 -1.0000 -1.0000 -1.0000 -1.0000 -0.5650 0.8040 -0.4260 -1.0000 -0.9680 0.6300 0.8070 -0.6010 -1.0000 -1.0000 -1.0000 -1.0000 -1.0000 -1.0000 -1.0000 -1.0000 -1.0000 -1.0000 -1.0000 -1.0000 -0.4290 1.0000 -0.6300 -1.0000 -1.0000 -1.0000 -1.0000 -1.0000 -1.0000 -1.0000 -1.0000 -1.0000 -1.0000 -1.0000 -1.0000 -1.0000 0.3350 0.5280 -0.9930 -1.0000 -1.0000 -1.0000 -1.0000 -1.0000 -1.0000 -1.0000 -1.0000 -1.0000 -1.0000 -1.0000 -1.0000 -0.9240 0.9380 -0.2990 -1.0000 -1.0000 -1.0000 -1.0000 -1.0000 -1.0000 -1.0000 -1.0000 -1.0000 -1.0000 -1.0000 -1.0000 -1.0000 -0.5500 1.0000 -0.6370 -1.0000 -1.0000 -1.0000 -1.0000 -1.0000 -1.0000 -1.0000 -1.0000 -1.0000 -1.0000 -1.0000 -1.0000 -1.0000 -0.2430 0.9700 -0.9150 -1.0000 -1.0000 -1.0000 -1.0000 -1.0000 -1.0000 -1.0000 -1.0000 -1.0000 -1.0000 -1.0000 -1.0000 -1.0000 0.1570 0.6900 -1.0000 -1.0000 -1.0000 -1.0000 -1.0000 -1.0000 -1.0000 -1.0000 -1.0000 -1.0000 -1.0000 -1.0000 -1.0000 -1.0000 0.2790 0.4270 -1.0000 -1.0000 -1.0000 -1.0000 -1.0000 -1.0000 -1.0000 -1.0000 -1.0000 -1.0000 -1.0000 -1.0000 -1.0000 -1.0000 0.4580 0.3190 -1.0000 -1.0000 -1.0000 -1.0000 -1.0000 -1.0000 -1.0000 -1.0000 -1.0000 -1.0000 -1.0000 -1.0000 -1.0000 -1.0000 0.6360 0.2110 -1.0000 -1.0000 -1.0000 -1.0000 -1.0000 -1.0000 -1.0000 -1.0000 -1.0000 -1.0000 -1.0000 -1.0000 -1.0000 -1.0000 0.6740 -0.0380 -1.0000 -1.0000 -1.0000 -1.0000 -1.0000 -1.0000 -1.0000 -1.0000 -1.0000 -1.0000 -1.0000 -1.0000 -1.0000 -1.0000 0.4980 0.1370 -1.0000 -1.0000 -1.0000 -1.0000 -1.0000 -1.0000 -1.0000 -1.0000 -1.0000 -1.0000 -1.0000 -1.0000 -1.0000 -1.0000 0.1100 -0.1130 -1.0000 -1.0000 -1.0000 -1.0000 -1.0000 -1.0000 -1.0000 
1.0000 -1.0000 -1.0000 -1.0000 -1.0000 -1.0000 -1.0000 -1.0000 0.2580 -0.2500 -1.0000 -1.0000 -1.0000 -1.0000 -1.0000 -1.0000 -1.0000 -1.0000 -1.0000 -1.0000 -1.0000 -1.0000 -1.0000 -1.0000 0.6380 0.5760 -1.0000 -1.0000 -1.0000 -1.0000 -1.0000 -1.0000 -1.0000 -1.0000 -1.0000 -1.0000 -1.0000 -1.0000 -1.0000 -1.0000 0.5230 0.8480 -0.9970 -1.0000 -1.0000 -1.0000 -1.0000 -1.0000 -1.0000 -1.0000 -1.0000 -1.0000 -1.0000 -1.0000 -1.0000 -1.0000 0.4890 1.0000 -0.8730 -1.0000 -1.0000 -1.0000 -1.0000 -1.0000 -1.0000 -1.0000 -1.0000 -1.0000 -1.0000 -1.0000 -1.0000 -1.0000 0.5350 0.9110 -0.9910 -1.0000 -1.0000 -1.0000 -1.0000 -1.0000 -1.0000 -1.0000 -1.0000 -1.0000 -1.0000 -1.0000 -1.0000 -1.0000 0.5810 0.8530 -0.9780 -1.0000 -1.0000 -1.0000 -1.0000 -1.0000 -1.0000 -1.0000 -1.0000 -1.0000 -1.0000 -1.0000 -1.0000 -1.0000 0.5460 0.6680 -1.0000 -1.0000 -1.0000 -1.0000 -1.0000 -1.0000 -1.0000 -1.0000 -1.0000 -1.0000 -1.0000 -1.0000 -1.0000 -1.0000 0.7530 0.4610 -1.0000 -1.0000 -1.0000 -1.0000 -1.0000 -1.0000 -1.0000 -1.0000 -1.0000 -1.0000 -1.0000 -1.0000 -1.0000 -0.9600 0.9200 0.1740 -1.0000 -1.0000 -1.0000 -1.0000 -1.0000 -1.0000 -1.0000 -1.0000 -1.0000 -1.0000 -1.0000 -1.0000 -1.0000 -0.8970 0.9830 0.0480 -1.0000 -1.0000 -1.0000 -1.0000 -1.0000 -1.0000 -1.0000 -1.0000 -1.0000 -1.0000 -1.0000 -1.0000 -1.0000 -0.9310 0.9820 0.0830 -1.0000 -1.0000 -1.0000 -1.0000 -1.0000 -1.0000 -1.0000 -1.0000 -1.0000 -1.0000 -1.0000 -1.0000 -1.0000 -0.9990 0.8550 0.1170 -1.0000 -1.0000 -1.0000 -1.0000 -1.0000 -1.0000 -1.0000 -1.0000 -1.0000 -1.0000 -1.0000 -1.0000 -1.0000 -1.0000 0.5800 0.2320 -1.0000 -1.0000 -1.0000 -1.0000 -1.0000 -1.0000 -1.0000 -1.0000 -1.0000 -1.0000 -1.0000 -1.0000 -1.0000 -1.0000 0.3050 0.4270 -1.0000 -1.0000 -1.0000 -1.0000 -1.0000 -1.0000 -1.0000 -1.0000 -1.0000 -1.0000 -1.0000 -1.0000 -1.0000 -1.0000 -0.2920 0.7030 -1.0000 -1.0000 -1.0000 -1.0000 -1.0000 -1.0000 -1.0000 -1.0000 -1.0000 -1.0000 -1.0000 -1.0000 -1.0000 -1.0000 -0.8600 0.7040 -0.9960 -1.0000 -1.0000 -1.0000 -1.0000 -1.0000 -1.0000 
3.0000 -1.0000 -1.0000 -1.0000 -1.0000 -1.0000 -0.9600 -0.2420 0.3550 0.8450 0.6150 -0.5260 -1.0000 -1.0000 -1.0000 -1.0000 -1.0000 -1.0000 -1.0000 -1.0000 -1.0000 -0.6760 0.5620 1.0000 1.0000 1.0000 1.0000 0.7300 -0.8560 -1.0000 -1.0000 -1.0000 -1.0000 -1.0000 -1.0000 -1.0000 -0.9710 0.8580 0.8790 0.1590 -0.4320 -0.6850 -0.5060 0.0090 0.7720 -0.5880 -1.0000 -1.0000 -1.0000 -1.0000 -1.0000 -1.0000 -1.0000 -0.5510 -0.7710 -1.0000 -1.0000 -1.0000 -1.0000 -1.0000 -0.0880 0.7610 -0.9900 -1.0000 -1.0000 -1.0000 -1.0000 -1.0000 -1.0000 -1.0000 -1.0000 -1.0000 -1.0000 -1.0000 -1.0000 -1.0000 0.0210 0.9960 -0.7770 -1.0000 -1.0000 -1.0000 -1.0000 -1.0000 -1.0000 -1.0000 -1.0000 -1.0000 -1.0000 -1.0000 -0.8610 -0.1710 0.9440 0.5610 -0.9980 -1.0000 -1.0000 -1.0000 -1.0000 -1.0000 -1.0000 -1.0000 -0.6480 -0.3030 0.0020 0.3190 0.9070 1.0000 0.3780 -0.8270 -1.0000 -1.0000 -1.0000 -1.0000 -1.0000 -1.0000 -1.0000 -0.0060 0.9950 1.0000 1.0000 1.0000 0.7260 -0.4670 -0.9970 -1.0000 -1.0000 -1.0000 -1.0000 -1.0000 -1.0000 -1.0000 -1.0000 -0.9700 -0.4880 -0.4610 -0.4610 -0.2460 0.3050 0.8070 -0.1850 -1.0000 -1.0000 -1.0000 -1.0000 -1.0000 -1.0000 -1.0000 -1.0000 -1.0000 -1.0000 -1.0000 -1.0000 -1.0000 -1.0000 -0.7550 0.9200 -0.2880 -1.0000 -1.0000 -1.0000 -1.0000 -1.0000 -0.9910 -0.9600 -1.0000 -1.0000 -1.0000 -1.0000 -1.0000 -1.0000 -1.0000 0.6680 0.4140 -1.0000 -1.0000 -1.0000 -1.0000 -1.0000 -0.8740 0.7780 -0.6090 -1.0000 -1.0000 -1.0000 -1.0000 -1.0000 -1.0000 0.6690 0.4380 -1.0000 -1.0000 -1.0000 -1.0000 -1.0000 -1.0000 0.0060 0.7670 -0.6330 -1.0000 -1.0000 -1.0000 -1.0000 -0.6090 0.9860 0.0730 -1.0000 -1.0000 -1.0000 -1.0000 -1.0000 -1.0000 -1.0000 0.0220 0.8470 -0.6980 -1.0000 -1.0000 -0.5720 0.7600 0.9540 -0.7390 -1.0000 -1.0000 -1.0000 -1.0000 -1.0000 -1.0000 -1.0000 -0.9840 0.1170 0.8770 -0.0100 0.4260 0.9450 0.9660 -0.1080 -1.0000 -1.0000 -1.0000 -1.0000 -1.0000 -1.0000 -1.0000 -1.0000 -1.0000 -1.0000 -0.4730 0.6890 0.9050 0.3460 -0.6100 -1.0000 -1.0000 -1.0000 -1.0000 -1.0000 
2.0000 -1.0000 -1.0000 -1.0000 -1.0000 -1.0000 -0.6890 -0.0730 0.5080 1.0000 1.0000 0.5880 -0.5990 -1.0000 -1.0000 -1.0000 -1.0000 -1.0000 -0.9710 -0.6720 -0.1130 0.6410 0.9730 1.0000 1.0000 1.0000 1.0000 1.0000 0.7980 -0.8870 -1.0000 -1.0000 -1.0000 -1.0000 -0.4050 1.0000 1.0000 0.9650 0.4350 -0.2080 -0.5760 -0.8030 -0.6690 0.9340 0.9830 -0.7070 -1.0000 -1.0000 -1.0000 -1.0000 -0.9010 0.2120 0.2530 -0.4340 -1.0000 -1.0000 -1.0000 -1.0000 -0.4040 1.0000 0.7380 -1.0000 -1.0000 -1.0000 -1.0000 -1.0000 -1.0000 -1.0000 -1.0000 -1.0000 -1.0000 -1.0000 -1.0000 -1.0000 0.2810 1.0000 -0.0840 -1.0000 -1.0000 -1.0000 -1.0000 -1.0000 -1.0000 -1.0000 -1.0000 -1.0000 -1.0000 -1.0000 -1.0000 -0.7460 0.9270 0.9990 -0.8620 -1.0000 -1.0000 -1.0000 -1.0000 -1.0000 -1.0000 -1.0000 -1.0000 -1.0000 -1.0000 -1.0000 -1.0000 -0.0580 1.0000 0.5020 -0.9980 -1.0000 -1.0000 -1.0000 -1.0000 -1.0000 -1.0000 -0.9200 -0.3340 -0.9890 -1.0000 -1.0000 -0.6760 0.8620 0.9510 -0.5520 -1.0000 -1.0000 -1.0000 -1.0000 -1.0000 -1.0000 -1.0000 0.1210 1.0000 -0.0440 -1.0000 -0.9960 0.3990 1.0000 0.1810 -1.0000 -1.0000 -1.0000 -1.0000 -1.0000 -1.0000 -1.0000 -0.2950 0.2840 0.7390 0.9040 -0.7670 -0.2680 1.0000 0.8160 -0.8270 -1.0000 -1.0000 -1.0000 -1.0000 -1.0000 -1.0000 -1.0000 0.8400 0.3080 -0.6900 1.0000 0.8730 0.8870 1.0000 -0.2800 -1.0000 -1.0000 -1.0000 -1.0000 -1.0000 -1.0000 -1.0000 -0.6210 0.9990 -0.2300 -0.9980 0.3320 1.0000 1.0000 0.4030 -0.9960 -1.0000 -1.0000 -1.0000 -1.0000 -1.0000 -1.0000 -1.0000 -0.3590 1.0000 -0.1410 -0.7220 0.5260 1.0000 1.0000 0.9140 -0.3530 -0.9980 -1.0000 -1.0000 -1.0000 -1.0000 -1.0000 -1.0000 -0.6120 1.0000 0.6000 0.8840 1.0000 0.6900 0.6390 1.0000 1.0000 0.6740 0.0420 -0.2790 -0.2870 -0.4180 0.6590 -0.8510 -0.9100 0.9760 1.0000 0.7210 -0.0190 -0.8710 -0.8910 0.1070 0.9150 1.0000 1.0000 1.0000 1.0000 1.0000 1.0000 -0.2400 -1.0000 -0.3200 0.2560 -0.8040 -1.0000 -1.0000 -1.0000 -1.0000 -0.8250 0.0610 0.4810 1.0000 1.0000 1.0000 0.7740 -0.7420 
7.0000 -1.0000 -1.0000 -1.0000 -0.6510 -1.0000 -0.6430 -0.5490 -0.2430 -0.0330 0.0420 0.4890 0.9880 0.4820 -0.8620 -1.0000 -1.0000 -1.0000 -1.0000 -0.3060 0.9850 0.9350 0.9820 1.0000 1.0000 1.0000 1.0000 1.0000 1.0000 1.0000 -0.2860 -1.0000 -1.0000 -1.0000 -1.0000 -0.8490 0.2970 0.6780 0.6780 0.6780 0.3860 0.5560 0.1660 0.6020 1.0000 0.8980 -0.9050 -1.0000 -1.0000 -1.0000 -1.0000 -1.0000 -1.0000 -1.0000 -1.0000 -1.0000 -1.0000 -1.0000 -1.0000 0.2400 1.0000 0.5170 -0.9940 -1.0000 -1.0000 -1.0000 -1.0000 -1.0000 -1.0000 -1.0000 -1.0000 -1.0000 -1.0000 -1.0000 -0.7690 0.9290 1.0000 0.0510 -1.0000 -1.0000 -1.0000 -1.0000 -1.0000 -1.0000 -1.0000 -1.0000 -1.0000 -1.0000 -1.0000 -1.0000 -0.1690 1.0000 0.9820 -0.5690 -1.0000 -1.0000 -1.0000 -1.0000 -1.0000 -1.0000 -1.0000 -1.0000 -1.0000 -1.0000 -1.0000 -1.0000 0.4350 1.0000 0.7180 -0.9920 -1.0000 -1.0000 -1.0000 -1.0000 -1.0000 -1.0000 -1.0000 -1.0000 -1.0000 -1.0000 -1.0000 -0.8540 0.8930 1.0000 0.1220 -1.0000 -1.0000 -1.0000 -1.0000 -1.0000 -1.0000 -1.0000 -1.0000 -1.0000 -1.0000 -1.0000 -1.0000 -0.2230 1.0000 1.0000 -0.6160 -1.0000 -1.0000 -1.0000 -1.0000 -1.0000 -1.0000 -1.0000 -1.0000 -1.0000 -1.0000 -1.0000 -0.9990 0.4810 1.0000 0.6570 -0.9770 -1.0000 -1.0000 -1.0000 -1.0000 -1.0000 -1.0000 -1.0000 -1.0000 -1.0000 -1.0000 -1.0000 -0.8940 0.8630 1.0000 -0.2070 -1.0000 -1.0000 -1.0000 -1.0000 -1.0000 -1.0000 -1.0000 -1.0000 -1.0000 -1.0000 -1.0000 -1.0000 -0.5600 1.0000 1.0000 -0.4120 -1.0000 -1.0000 -1.0000 -1.0000 -1.0000 -1.0000 -1.0000 -1.0000 -1.0000 -1.0000 -1.0000 -1.0000 -0.0890 1.0000 0.7910 -0.9410 -1.0000 -1.0000 -1.0000 -1.0000 -1.0000 -1.0000 -1.0000 -1.0000 -1.0000 -1.0000 -1.0000 -1.0000 0.3820 1.0000 0.6460 -1.0000 -1.0000 -1.0000 -1.0000 -1.0000 -1.0000 -1.0000 -1.0000 -1.0000 -1.0000 -1.0000 -1.0000 -0.8580 0.9610 1.0000 -0.1080 -1.0000 -1.0000 -1.0000 -1.0000 -1.0000 -1.0000 -1.0000 -1.0000 -1.0000 -1.0000 -1.0000 -1.0000 -1.0000 0.2750 0.9980 -0.6770 -1.0000 -1.0000 -1.0000 -1.0000 -1.0000 -1.0000
[truncated: 14,113,132 more chars]
